# Supplementary material for: Facelock: familiarity-based graphical authentication
Source: PeerJ. 2014 Jun 24;2:e444. doi: 10.7717/peerj.444 (PMC4081289; doi:10.7717/peerj.444)
Supplement: Supplemental Information 2 [file peerj-02-444-s002.txt]

-- phpMyAdmin SQL Dump
-- version 3.1.5
-- http://www.phpmyadmin.net
--
-- Host: khios
-- Generation Time: Apr 11, 2014 at 03:18 PM
-- Server version: 5.0.95
-- PHP Version: 5.2.9

SET SQL_MODE="NO_AUTO_VALUE_ON_ZERO";


/*!40101 SET @OLD_CHARACTER_SET_CLIENT=@@CHARACTER_SET_CLIENT */;
/*!40101 SET @OLD_CHARACTER_SET_RESULTS=@@CHARACTER_SET_RESULTS */;
/*!40101 SET @OLD_COLLATION_CONNECTION=@@COLLATION_CONNECTION */;
/*!40101 SET NAMES utf8 */;

--
-- Database: `vale`
--

-- --------------------------------------------------------

--
-- Table structure for table `faceages`
--

CREATE TABLE IF NOT EXISTS `faceages` (
  `id` int(11) NOT NULL auto_increment,
  `range` varchar(64) NOT NULL,
  PRIMARY KEY  (`id`)
) ENGINE=MyISAM  DEFAULT CHARSET=latin1 AUTO_INCREMENT=7 ;

--
-- Dumping data for table `faceages`
--

INSERT INTO `faceages` (`id`, `range`) VALUES
(1, '<20'),
(2, '20-29'),
(3, '30-39'),
(4, '40-49'),
(5, '50-59'),
(6, '60 and over');

-- --------------------------------------------------------

--
-- Table structure for table `faceattackattempt`
--

CREATE TABLE IF NOT EXISTS `faceattackattempt` (
  `id` int(11) NOT NULL auto_increment,
  `personid` int(11) NOT NULL,
  `whatday` varchar(128) NOT NULL,
  `tm` varchar(20) NOT NULL,
  `pos1` int(11) NOT NULL default '0',
  `pos2` int(11) NOT NULL default '0',
  `pos3` int(11) NOT NULL default '0',
  `pos4` int(11) NOT NULL default '0',
  `chosenpos1` int(11) NOT NULL default '0',
  `chosenpos2` int(11) NOT NULL default '0',
  `chosenpos3` int(11) NOT NULL default '0',
  `chosenpos4` int(11) NOT NULL default '0',
  `try` int(11) NOT NULL default '0',
  `correct` int(11) NOT NULL default '0',
  `attacktype` varchar(5) default NULL,
  PRIMARY KEY  (`id`)
) ENGINE=MyISAM  DEFAULT CHARSET=latin1 AUTO_INCREMENT=231 ;

--
-- Dumping data for table `faceattackattempt`
--

INSERT INTO `faceattackattempt` (`id`, `personid`, `whatday`, `tm`, `pos1`, `pos2`, `pos3`, `pos4`, `chosenpos1`, `chosenpos2`, `chosenpos3`, `chosenpos4`, `try`, `correct`, `attacktype`) VALUES
(1, 14, '21/6/2013', '7:9', 3, 3, 5, 2, 7, 3, 2, 9, 1, 0, 'arms'),
(2, 84, '21/6/2013', '7:10', 1, 3, 6, 7, 8, 3, 5, 6, 1, 0, 'arms'),
(3, 12, '21/6/2013', '7:27', 4, 5, 9, 1, 4, 7, 2, 7, 1, 0, 'close'),
(4, 6, '21/6/2013', '7:30', 1, 1, 8, 7, 3, 9, 1, 3, 1, 0, 'arms'),
(5, 135, '21/6/2013', '7:38', 6, 1, 5, 0, 3, 5, 6, 0, 1, 0, 'arms'),
(6, 5, '21/6/2013', '7:39', 6, 6, 3, 6, 4, 5, 3, 2, 1, 0, 'arms'),
(7, 5, '21/6/2013', '7:40', 1, 5, 7, 1, 8, 4, 6, 7, 2, 0, 'arms'),
(8, 119, '21/6/2013', '7:42', 7, 9, 2, 8, 4, 5, 9, 4, 1, 0, 'close'),
(9, 135, '21/6/2013', '7:45', 4, 3, 9, 0, 4, 8, 5, 0, 2, 0, 'arms'),
(10, 135, '21/6/2013', '7:46', 8, 8, 2, 0, 9, 5, 9, 0, 3, 0, 'arms'),
(11, 71, '21/6/2013', '7:49', 6, 8, 8, 4, 6, 2, 1, 1, 1, 0, 'close'),
(12, 60, '21/6/2013', '7:54', 1, 6, 7, 8, 2, 3, 9, 2, 1, 0, 'arms'),
(13, 60, '21/6/2013', '7:56', 6, 6, 5, 2, 2, 9, 6, 8, 2, 0, 'arms'),
(14, 12, '21/6/2013', '8:10', 7, 9, 8, 1, 3, 8, 9, 5, 1, 0, 'arms'),
(15, 12, '21/6/2013', '8:14', 7, 8, 7, 6, 0, 0, 0, 0, 2, 0, 'arms'),
(16, 114, '21/6/2013', '8:26', 9, 4, 9, 3, 3, 8, 1, 8, 1, 0, 'close'),
(17, 85, '21/6/2013', '8:27', 6, 2, 6, 4, 1, 9, 4, 7, 1, 0, 'close'),
(18, 19, '21/6/2013', '8:30', 5, 7, 2, 5, 5, 4, 8, 8, 1, 0, 'arms'),
(19, 24, '21/6/2013', '8:34', 6, 1, 6, 1, 0, 0, 0, 0, 1, 0, 'close'),
(20, 24, '21/6/2013', '8:34', 1, 6, 1, 2, 4, 8, 1, 5, 2, 0, 'close'),
(21, 24, '21/6/2013', '8:36', 1, 2, 7, 1, 4, 4, 5, 5, 3, 0, 'close'),
(22, 128, '21/6/2013', '8:37', 5, 4, 4, 6, 8, 4, 5, 1, 1, 0, 'arms'),
(23, 128, '21/6/2013', '8:38', 6, 1, 8, 6, 7, 3, 1, 6, 2, 0, 'arms'),
(24, 18, '21/6/2013', '8:42', 5, 5, 3, 9, 1, 7, 6, 1, 1, 0, 'arms'),
(25, 154, '21/6/2013', '8:42', 4, 5, 2, 9, 8, 6, 4, 2, 1, 0, 'arms'),
(26, 3, '21/6/2013', '8:43', 1, 1, 4, 8, 4, 4, 8, 7, 1, 0, 'close'),
(27, 21, '21/6/2013', '8:46', 1, 5, 7, 0, 8, 4, 9, 0, 1, 0, 'arms'),
(28, 3, '21/6/2013', '8:46', 2, 3, 5, 7, 6, 9, 9, 4, 2, 0, 'close'),
(29, 3, '21/6/2013', '8:47', 5, 9, 5, 6, 7, 9, 3, 4, 3, 0, 'close'),
(30, 130, '21/6/2013', '8:57', 4, 3, 6, 2, 3, 1, 5, 1, 1, 0, 'arms'),
(31, 130, '21/6/2013', '8:59', 7, 8, 6, 2, 1, 3, 8, 8, 2, 0, 'arms'),
(32, 146, '21/6/2013', '9:0', 2, 9, 2, 8, 5, 5, 4, 6, 1, 0, 'close'),
(33, 64, '21/6/2013', '9:0', 7, 5, 8, 2, 3, 2, 2, 8, 1, 0, 'close'),
(34, 123, '21/6/2013', '9:3', 4, 8, 8, 0, 3, 2, 1, 0, 1, 0, 'arms'),
(35, 123, '21/6/2013', '9:5', 2, 8, 6, 0, 6, 3, 8, 0, 2, 0, 'arms'),
(36, 123, '21/6/2013', '9:6', 3, 9, 6, 0, 2, 5, 8, 0, 3, 0, 'arms'),
(37, 118, '21/6/2013', '9:15', 9, 6, 3, 0, 7, 5, 4, 0, 1, 0, 'close'),
(38, 50, '21/6/2013', '9:17', 6, 7, 4, 7, 7, 9, 9, 5, 1, 0, 'close'),
(39, 63, '21/6/2013', '9:21', 1, 5, 4, 0, 5, 6, 8, 0, 1, 0, 'arms'),
(40, 63, '21/6/2013', '9:23', 5, 1, 3, 0, 2, 7, 9, 0, 2, 0, 'arms'),
(41, 63, '21/6/2013', '9:23', 8, 2, 5, 0, 3, 8, 5, 0, 1, 0, 'close'),
(42, 38, '21/6/2013', '9:24', 8, 4, 1, 5, 6, 5, 6, 4, 1, 0, 'arms'),
(43, 63, '21/6/2013', '9:24', 5, 7, 6, 0, 9, 2, 3, 0, 2, 0, 'close'),
(44, 63, '21/6/2013', '9:25', 6, 3, 1, 0, 6, 4, 8, 0, 3, 0, 'close'),
(45, 152, '21/6/2013', '9:26', 8, 5, 3, 3, 8, 4, 5, 8, 1, 0, 'arms'),
(46, 99, '21/6/2013', '9:29', 1, 1, 5, 1, 2, 5, 8, 2, 1, 0, 'arms'),
(47, 15, '21/6/2013', '9:31', 6, 6, 7, 6, 1, 2, 3, 4, 1, 0, 'close'),
(48, 15, '21/6/2013', '9:32', 2, 5, 7, 6, 3, 3, 8, 1, 2, 0, 'close'),
(49, 91, '21/6/2013', '9:33', 6, 2, 7, 7, 5, 6, 6, 6, 1, 0, 'arms'),
(50, 15, '21/6/2013', '9:34', 3, 4, 1, 9, 6, 9, 4, 3, 3, 0, 'close'),
(51, 24, '21/6/2013', '9:37', 6, 9, 3, 9, 7, 6, 9, 7, 1, 0, 'arms'),
(52, 24, '21/6/2013', '9:41', 8, 3, 5, 8, 9, 1, 9, 7, 2, 0, 'arms'),
(53, 139, '21/6/2013', '9:48', 7, 7, 4, 2, 7, 4, 6, 4, 1, 0, 'arms'),
(54, 139, '21/6/2013', '9:49', 8, 2, 8, 2, 8, 9, 5, 5, 2, 0, 'arms'),
(55, 150, '21/6/2013', '9:50', 5, 7, 3, 4, 5, 6, 4, 7, 1, 0, 'arms'),
(56, 139, '21/6/2013', '9:50', 1, 7, 9, 1, 6, 3, 6, 1, 3, 0, 'arms'),
(57, 5, '21/6/2013', '9:52', 6, 4, 4, 8, 6, 1, 3, 4, 1, 0, 'close'),
(58, 32, '21/6/2013', '9:56', 7, 2, 5, 1, 8, 3, 1, 3, 1, 0, 'arms'),
(59, 55, '21/6/2013', '10:4', 5, 5, 6, 6, 1, 5, 9, 1, 1, 0, 'close'),
(60, 55, '21/6/2013', '10:4', 9, 7, 2, 8, 1, 8, 5, 5, 2, 0, 'close'),
(61, 32, '21/6/2013', '10:5', 2, 6, 1, 6, 0, 0, 0, 0, 2, 0, 'arms'),
(62, 32, '21/6/2013', '10:5', 3, 8, 9, 4, 5, 4, 3, 7, 3, 0, 'arms'),
(63, 29, '21/6/2013', '10:16', 8, 4, 9, 3, 0, 0, 0, 0, 1, 0, 'close'),
(64, 29, '21/6/2013', '10:17', 9, 9, 8, 9, 1, 2, 1, 1, 2, 0, 'close'),
(65, 40, '21/6/2013', '10:17', 2, 4, 5, 9, 9, 9, 3, 2, 1, 0, 'close'),
(66, 145, '21/6/2013', '10:18', 9, 4, 1, 0, 1, 9, 6, 0, 1, 0, 'arms'),
(67, 40, '21/6/2013', '10:19', 1, 6, 4, 7, 0, 0, 0, 0, 2, 0, 'close'),
(68, 28, '21/6/2013', '10:19', 1, 8, 0, 0, 0, 0, 0, 0, 1, 0, 'close'),
(69, 28, '21/6/2013', '10:19', 6, 4, 0, 0, 1, 7, 0, 0, 2, 0, 'close'),
(70, 28, '21/6/2013', '10:20', 6, 6, 0, 0, 0, 0, 0, 0, 3, 0, 'close'),
(71, 28, '21/6/2013', '10:20', 8, 8, 0, 0, 6, 2, 0, 0, 1, 0, 'close'),
(72, 28, '21/6/2013', '10:20', 4, 3, 0, 0, 1, 1, 0, 0, 1, 0, 'close'),
(73, 28, '21/6/2013', '10:21', 2, 9, 0, 0, 9, 2, 0, 0, 1, 0, 'close'),
(74, 117, '21/6/2013', '10:27', 1, 6, 7, 8, 9, 8, 7, 2, 1, 0, 'close'),
(75, 117, '21/6/2013', '10:29', 5, 6, 1, 4, 8, 7, 5, 3, 2, 0, 'close'),
(76, 123, '21/6/2013', '10:37', 1, 6, 5, 0, 4, 7, 8, 0, 1, 0, 'close'),
(77, 93, '21/6/2013', '10:43', 7, 7, 9, 4, 0, 0, 0, 0, 1, 0, 'arms'),
(78, 93, '21/6/2013', '10:43', 4, 6, 7, 9, 3, 6, 7, 8, 2, 0, 'arms'),
(79, 45, '21/6/2013', '10:46', 8, 3, 8, 6, 4, 2, 9, 2, 1, 0, 'close'),
(80, 93, '21/6/2013', '10:47', 9, 5, 4, 6, 2, 6, 1, 1, 3, 0, 'arms'),
(81, 95, '21/6/2013', '10:53', 9, 2, 3, 5, 7, 3, 6, 9, 1, 0, 'arms'),
(82, 101, '21/6/2013', '10:58', 3, 3, 3, 1, 7, 8, 1, 4, 1, 0, 'arms'),
(83, 56, '21/6/2013', '11:4', 8, 2, 6, 0, 0, 0, 0, 0, 1, 0, 'arms'),
(84, 56, '21/6/2013', '11:4', 1, 1, 6, 0, 0, 0, 0, 0, 2, 0, 'arms'),
(85, 56, '21/6/2013', '11:5', 3, 4, 1, 0, 6, 7, 6, 0, 3, 0, 'arms'),
(86, 124, '21/6/2013', '11:8', 5, 3, 5, 7, 5, 3, 5, 5, 1, 0, 'arms'),
(87, 118, '21/6/2013', '11:10', 6, 4, 3, 0, 5, 6, 8, 0, 1, 0, 'arms'),
(88, 64, '21/6/2013', '11:11', 4, 7, 5, 7, 4, 1, 5, 3, 1, 0, 'arms'),
(89, 42, '21/6/2013', '11:13', 8, 2, 9, 5, 8, 1, 7, 3, 1, 0, 'arms'),
(90, 64, '21/6/2013', '11:14', 7, 8, 2, 2, 6, 2, 4, 8, 2, 0, 'arms'),
(91, 42, '21/6/2013', '11:15', 9, 3, 6, 8, 0, 0, 0, 0, 2, 0, 'arms'),
(92, 4, '21/6/2013', '11:20', 3, 3, 7, 9, 2, 8, 4, 2, 1, 0, 'close'),
(93, 3, '21/6/2013', '11:22', 5, 4, 5, 6, 2, 4, 3, 1, 1, 0, 'arms'),
(94, 127, '21/6/2013', '11:39', 1, 1, 6, 5, 8, 4, 2, 3, 1, 0, 'arms'),
(95, 57, '21/6/2013', '11:44', 7, 6, 3, 7, 6, 4, 1, 9, 1, 0, 'arms'),
(96, 2, '21/6/2013', '11:45', 7, 6, 6, 6, 9, 2, 7, 2, 1, 0, 'arms'),
(97, 35, '21/6/2013', '11:47', 8, 6, 4, 3, 0, 0, 0, 0, 1, 0, 'arms'),
(98, 2, '21/6/2013', '11:48', 2, 5, 5, 7, 1, 9, 3, 6, 2, 0, 'arms'),
(99, 2, '21/6/2013', '11:49', 9, 9, 7, 5, 1, 2, 6, 6, 3, 0, 'arms'),
(100, 36, '21/6/2013', '12:2', 9, 8, 3, 3, 1, 5, 4, 9, 1, 0, 'arms'),
(101, 59, '21/6/2013', '12:30', 2, 7, 7, 0, 3, 4, 6, 0, 1, 0, 'arms'),
(102, 59, '21/6/2013', '12:32', 3, 8, 2, 0, 4, 2, 7, 0, 2, 0, 'arms'),
(103, 83, '21/6/2013', '13:5', 2, 3, 3, 9, 0, 0, 0, 0, 1, 0, 'close'),
(104, 83, '21/6/2013', '13:6', 9, 6, 4, 3, 8, 5, 7, 5, 2, 0, 'close'),
(105, 149, '21/6/2013', '13:9', 8, 7, 1, 3, 0, 0, 0, 0, 1, 0, 'arms'),
(106, 149, '21/6/2013', '13:10', 2, 1, 7, 1, 3, 7, 2, 7, 2, 0, 'arms'),
(107, 149, '21/6/2013', '13:16', 9, 5, 5, 8, 0, 0, 0, 0, 3, 0, 'arms'),
(108, 25, '21/6/2013', '13:34', 8, 9, 7, 6, 3, 2, 5, 4, 1, 0, 'close'),
(109, 25, '21/6/2013', '13:37', 1, 6, 2, 4, 7, 3, 6, 5, 2, 0, 'close'),
(110, 25, '21/6/2013', '13:39', 4, 2, 5, 3, 4, 4, 5, 1, 3, 0, 'close'),
(111, 25, '21/6/2013', '13:40', 5, 9, 6, 6, 5, 3, 6, 2, 1, 0, 'close'),
(112, 25, '21/6/2013', '13:41', 1, 8, 5, 7, 1, 8, 5, 4, 1, 0, 'close'),
(113, 93, '21/6/2013', '13:49', 2, 7, 1, 1, 0, 0, 0, 0, 1, 0, 'close'),
(114, 93, '21/6/2013', '13:59', 9, 4, 7, 2, 0, 0, 0, 0, 2, 0, 'close'),
(115, 99, '21/6/2013', '14:14', 4, 9, 8, 5, 5, 1, 2, 4, 1, 0, 'close'),
(116, 88, '21/6/2013', '14:23', 1, 1, 3, 9, 5, 4, 7, 3, 1, 0, 'arms'),
(117, 136, '21/6/2013', '14:32', 8, 9, 5, 6, 7, 5, 3, 1, 1, 0, 'arms'),
(118, 136, '21/6/2013', '14:33', 3, 7, 8, 5, 7, 2, 1, 5, 2, 0, 'arms'),
(119, 136, '21/6/2013', '14:34', 3, 6, 2, 6, 2, 9, 9, 9, 3, 0, 'arms'),
(120, 33, '21/6/2013', '15:28', 9, 2, 1, 5, 0, 0, 0, 0, 1, 0, 'close'),
(121, 17, '21/6/2013', '15:35', 2, 1, 4, 9, 8, 9, 7, 5, 1, 0, 'arms'),
(122, 17, '21/6/2013', '15:37', 3, 7, 1, 9, 5, 5, 5, 5, 2, 0, 'arms'),
(123, 17, '21/6/2013', '15:37', 7, 2, 8, 8, 1, 2, 3, 4, 3, 0, 'arms'),
(124, 21, '21/6/2013', '15:46', 9, 9, 4, 0, 6, 8, 9, 0, 1, 0, 'close'),
(125, 72, '21/6/2013', '16:31', 3, 7, 9, 0, 4, 9, 4, 0, 1, 0, 'arms'),
(126, 35, '21/6/2013', '16:32', 7, 3, 1, 3, 5, 6, 9, 8, 2, 0, 'arms'),
(127, 72, '21/6/2013', '16:33', 5, 1, 1, 0, 1, 9, 2, 0, 2, 0, 'arms'),
(128, 42, '21/6/2013', '16:42', 5, 4, 3, 7, 2, 3, 3, 6, 1, 0, 'close'),
(129, 42, '21/6/2013', '16:45', 5, 2, 1, 2, 3, 2, 5, 5, 2, 0, 'close'),
(130, 135, '21/6/2013', '17:27', 6, 8, 4, 0, 8, 4, 9, 0, 1, 0, 'close'),
(131, 135, '21/6/2013', '17:29', 1, 9, 3, 0, 3, 8, 5, 0, 2, 0, 'close'),
(132, 62, '21/6/2013', '17:31', 5, 9, 6, 1, 0, 0, 0, 0, 1, 0, 'close'),
(133, 62, '21/6/2013', '17:32', 6, 8, 5, 8, 0, 0, 0, 0, 2, 0, 'close'),
(134, 62, '21/6/2013', '17:32', 2, 3, 6, 7, 7, 5, 3, 9, 3, 0, 'close'),
(135, 62, '21/6/2013', '17:35', 3, 1, 8, 3, 8, 9, 4, 2, 1, 0, 'close'),
(136, 62, '21/6/2013', '17:36', 7, 9, 6, 1, 7, 5, 3, 3, 1, 0, 'close'),
(137, 62, '21/6/2013', '17:37', 7, 4, 8, 2, 7, 1, 1, 5, 1, 0, 'close'),
(138, 48, '21/6/2013', '17:53', 8, 3, 8, 5, 0, 0, 0, 0, 1, 0, 'arms'),
(139, 48, '21/6/2013', '17:53', 2, 3, 2, 4, 0, 0, 0, 0, 2, 0, 'arms'),
(140, 49, '21/6/2013', '17:55', 6, 6, 2, 9, 7, 5, 4, 4, 1, 0, 'close'),
(141, 49, '21/6/2013', '17:57', 6, 5, 3, 1, 1, 6, 1, 8, 2, 0, 'close'),
(142, 30, '21/6/2013', '18:0', 8, 3, 3, 9, 5, 5, 4, 3, 1, 0, 'arms'),
(143, 30, '21/6/2013', '18:1', 9, 7, 6, 6, 8, 1, 8, 1, 2, 0, 'arms'),
(144, 30, '21/6/2013', '18:1', 2, 8, 1, 2, 1, 4, 5, 3, 3, 0, 'arms'),
(145, 31, '21/6/2013', '18:23', 6, 3, 9, 5, 6, 7, 2, 4, 1, 0, 'arms'),
(146, 83, '21/6/2013', '18:34', 8, 5, 5, 5, 2, 4, 4, 2, 1, 0, 'arms'),
(147, 102, '21/6/2013', '18:47', 6, 3, 8, 9, 2, 5, 8, 9, 1, 0, 'arms'),
(148, 102, '21/6/2013', '18:50', 5, 2, 1, 7, 5, 3, 4, 7, 2, 0, 'arms'),
(149, 102, '21/6/2013', '18:51', 2, 2, 6, 3, 7, 2, 6, 3, 3, 0, 'arms'),
(150, 10, '21/6/2013', '20:30', 5, 4, 6, 1, 7, 4, 3, 6, 1, 0, 'close'),
(151, 43, '21/6/2013', '20:58', 3, 4, 4, 6, 9, 1, 1, 7, 1, 0, 'arms'),
(152, 43, '21/6/2013', '20:59', 6, 5, 1, 4, 2, 1, 3, 6, 2, 0, 'arms'),
(153, 132, '21/6/2013', '21:0', 9, 3, 9, 0, 1, 8, 3, 0, 1, 0, 'arms'),
(154, 40, '21/6/2013', '21:45', 7, 2, 4, 9, 1, 8, 4, 6, 1, 0, 'arms'),
(155, 32, '21/6/2013', '22:27', 2, 5, 7, 3, 3, 7, 5, 3, 1, 0, 'close'),
(156, 19, '22/6/2013', '1:47', 5, 3, 4, 3, 5, 4, 8, 7, 1, 0, 'close'),
(157, 49, '22/6/2013', '3:14', 2, 6, 1, 5, 9, 9, 9, 9, 1, 0, 'arms'),
(158, 49, '22/6/2013', '3:20', 1, 6, 6, 6, 2, 5, 7, 3, 2, 0, 'arms'),
(159, 49, '22/6/2013', '3:23', 7, 3, 7, 3, 2, 3, 5, 1, 3, 0, 'arms'),
(160, 36, '22/6/2013', '4:54', 2, 7, 5, 9, 6, 1, 4, 6, 1, 0, 'close'),
(161, 56, '22/6/2013', '6:40', 1, 3, 4, 0, 7, 6, 3, 0, 1, 0, 'close'),
(162, 116, '22/6/2013', '7:10', 6, 8, 3, 2, 4, 6, 7, 8, 1, 0, 'arms'),
(163, 116, '22/6/2013', '7:12', 1, 8, 6, 6, 4, 3, 8, 8, 2, 0, 'arms'),
(164, 135, '22/6/2013', '8:15', 4, 1, 2, 0, 3, 3, 7, 0, 1, 0, 'arms'),
(165, 135, '22/6/2013', '8:15', 6, 5, 8, 0, 1, 5, 9, 0, 1, 0, 'arms'),
(166, 135, '22/6/2013', '8:16', 4, 8, 6, 0, 3, 5, 7, 0, 1, 0, 'arms'),
(167, 85, '22/6/2013', '11:50', 6, 6, 1, 4, 5, 4, 8, 6, 1, 0, 'arms'),
(168, 156, '22/6/2013', '11:51', 2, 5, 8, 9, 1, 5, 4, 2, 1, 0, 'close'),
(169, 85, '22/6/2013', '11:51', 1, 5, 1, 7, 0, 0, 0, 0, 2, 0, 'arms'),
(170, 30, '22/6/2013', '12:6', 8, 2, 3, 8, 0, 0, 0, 0, 1, 0, 'close'),
(171, 30, '22/6/2013', '12:6', 2, 9, 2, 4, 2, 6, 5, 9, 2, 0, 'close'),
(172, 48, '22/6/2013', '13:39', 5, 2, 8, 8, 6, 6, 7, 6, 3, 0, 'arms'),
(173, 78, '22/6/2013', '14:42', 2, 1, 8, 0, 4, 2, 4, 0, 1, 0, 'close'),
(174, 78, '22/6/2013', '14:43', 9, 3, 6, 0, 7, 4, 8, 0, 2, 0, 'close'),
(175, 78, '22/6/2013', '14:44', 1, 6, 5, 0, 7, 1, 3, 0, 3, 0, 'close'),
(176, 122, '22/6/2013', '14:45', 5, 5, 2, 1, 7, 8, 8, 2, 1, 0, 'close'),
(177, 122, '22/6/2013', '14:46', 8, 2, 8, 1, 8, 2, 9, 1, 2, 0, 'close'),
(178, 122, '22/6/2013', '14:46', 1, 6, 8, 6, 1, 6, 8, 5, 3, 0, 'close'),
(179, 39, '22/6/2013', '15:8', 7, 6, 1, 5, 9, 9, 3, 5, 1, 0, 'close'),
(180, 73, '22/6/2013', '17:8', 4, 3, 9, 6, 9, 1, 7, 6, 1, 0, 'arms'),
(181, 73, '22/6/2013', '17:11', 3, 9, 4, 4, 6, 1, 9, 7, 2, 0, 'arms'),
(182, 66, '22/6/2013', '21:54', 8, 2, 9, 1, 7, 6, 9, 9, 1, 0, 'arms'),
(183, 44, '23/6/2013', '10:38', 4, 8, 2, 7, 2, 7, 7, 5, 1, 0, 'arms'),
(184, 136, '23/6/2013', '16:16', 5, 8, 2, 2, 4, 8, 6, 9, 1, 0, 'close'),
(185, 73, '23/6/2013', '16:33', 4, 4, 8, 8, 1, 1, 5, 8, 1, 0, 'close'),
(186, 70, '23/6/2013', '16:44', 7, 8, 5, 3, 3, 9, 1, 9, 1, 0, 'close'),
(187, 70, '23/6/2013', '16:45', 3, 2, 8, 5, 0, 0, 0, 0, 2, 0, 'close'),
(188, 115, '23/6/2013', '18:37', 2, 9, 1, 0, 6, 4, 1, 0, 1, 0, 'arms'),
(189, 115, '23/6/2013', '18:38', 7, 1, 1, 0, 8, 1, 1, 0, 2, 0, 'arms'),
(190, 115, '23/6/2013', '18:38', 9, 9, 5, 0, 7, 3, 5, 0, 3, 0, 'arms'),
(191, 28, '23/6/2013', '19:8', 3, 9, 0, 0, 3, 7, 0, 0, 1, 0, 'arms'),
(192, 28, '23/6/2013', '19:10', 8, 7, 0, 0, 8, 7, 0, 0, 2, 1, 'arms'),
(193, 17, '23/6/2013', '19:21', 2, 6, 9, 9, 1, 4, 7, 2, 1, 0, 'close'),
(194, 52, '23/6/2013', '21:44', 7, 6, 9, 6, 0, 0, 0, 0, 1, 0, 'close'),
(195, 52, '23/6/2013', '21:44', 3, 6, 1, 6, 7, 6, 8, 4, 2, 0, 'close'),
(196, 52, '23/6/2013', '21:46', 6, 9, 5, 1, 1, 3, 8, 1, 3, 0, 'close'),
(197, 154, '23/6/2013', '22:44', 6, 1, 8, 3, 4, 5, 2, 9, 1, 0, 'close'),
(198, 109, '24/6/2013', '7:40', 4, 3, 8, 2, 0, 0, 0, 0, 1, 0, 'close'),
(199, 109, '24/6/2013', '7:40', 5, 2, 2, 4, 6, 8, 4, 9, 2, 0, 'close'),
(200, 20, '24/6/2013', '10:6', 3, 5, 6, 3, 2, 3, 5, 4, 1, 0, 'arms'),
(201, 70, '24/6/2013', '13:31', 7, 7, 2, 4, 0, 0, 0, 0, 1, 0, 'arms'),
(202, 70, '24/6/2013', '13:33', 4, 2, 3, 5, 9, 1, 5, 3, 2, 0, 'arms'),
(203, 70, '24/6/2013', '13:36', 6, 4, 3, 4, 2, 6, 5, 9, 3, 0, 'arms'),
(204, 52, '24/6/2013', '16:29', 4, 5, 4, 6, 2, 3, 1, 4, 1, 0, 'arms'),
(205, 111, '24/6/2013', '20:11', 9, 1, 2, 2, 7, 1, 6, 6, 1, 0, 'arms'),
(206, 111, '24/6/2013', '20:14', 5, 7, 9, 3, 0, 0, 0, 0, 2, 0, 'arms'),
(207, 10, '25/6/2013', '4:53', 5, 8, 8, 3, 3, 9, 7, 4, 1, 0, 'arms'),
(208, 74, '26/6/2013', '21:40', 4, 5, 5, 3, 2, 9, 8, 7, 1, 0, 'close'),
(209, 74, '26/6/2013', '21:42', 3, 1, 4, 4, 8, 7, 8, 4, 2, 0, 'close'),
(210, 14, '27/6/2013', '15:22', 2, 5, 1, 9, 9, 9, 2, 9, 1, 0, 'close'),
(211, 2, '27/6/2013', '22:6', 1, 5, 9, 9, 0, 0, 0, 0, 1, 0, 'close'),
(212, 2, '27/6/2013', '22:7', 9, 5, 5, 2, 5, 4, 4, 8, 2, 0, 'close'),
(213, 78, '28/6/2013', '12:41', 3, 5, 5, 0, 6, 3, 2, 0, 1, 0, 'arms'),
(214, 78, '28/6/2013', '12:43', 8, 9, 3, 0, 7, 4, 5, 0, 2, 0, 'arms'),
(215, 78, '28/6/2013', '12:43', 2, 6, 3, 0, 8, 2, 2, 0, 3, 0, 'arms'),
(216, 6, '29/6/2013', '21:24', 2, 9, 6, 7, 3, 3, 9, 8, 1, 0, 'close'),
(217, 6, '29/6/2013', '21:26', 9, 8, 2, 3, 7, 6, 3, 4, 2, 0, 'close'),
(218, 34, '2/7/2013', '17:44', 6, 5, 6, 0, 1, 3, 1, 0, 1, 0, 'close'),
(219, 34, '2/7/2013', '17:46', 7, 1, 2, 0, 5, 3, 4, 0, 2, 0, 'close'),
(220, 79, '4/7/2013', '14:0', 3, 5, 9, 2, 2, 6, 3, 8, 1, 0, 'arms'),
(221, 79, '4/7/2013', '14:3', 1, 4, 9, 5, 7, 4, 4, 6, 2, 0, 'arms'),
(222, 79, '4/7/2013', '14:10', 2, 5, 3, 6, 2, 3, 5, 1, 3, 0, 'arms'),
(223, 79, '4/7/2013', '14:12', 2, 6, 1, 8, 3, 1, 7, 5, 1, 0, 'arms'),
(224, 79, '4/7/2013', '14:18', 1, 7, 2, 5, 6, 3, 7, 6, 1, 0, 'arms'),
(225, 84, '5/7/2013', '13:50', 2, 3, 8, 6, 4, 1, 2, 3, 1, 0, 'close'),
(226, 84, '5/7/2013', '13:51', 3, 8, 1, 9, 2, 7, 9, 1, 2, 0, 'close'),
(227, 84, '5/7/2013', '13:52', 7, 8, 1, 1, 1, 4, 9, 2, 3, 0, 'close'),
(228, 81, '5/7/2013', '19:52', 9, 5, 8, 7, 3, 7, 4, 3, 1, 0, 'close'),
(229, 91, '5/7/2013', '20:56', 7, 2, 6, 3, 8, 6, 4, 6, 1, 0, 'close'),
(230, 73, '15/7/2013', '19:38', 9, 2, 2, 3, 7, 9, 2, 5, 3, 0, 'arms');

-- --------------------------------------------------------

--
-- Table structure for table `faceattackbackup`
--

CREATE TABLE IF NOT EXISTS `faceattackbackup` (
  `id` int(11) NOT NULL auto_increment,
  `personid` int(11) NOT NULL,
  `whatday` varchar(128) NOT NULL,
  `tm` varchar(20) NOT NULL,
  `pos1` int(11) NOT NULL default '0',
  `pos2` int(11) NOT NULL default '0',
  `pos3` int(11) NOT NULL default '0',
  `pos4` int(11) NOT NULL default '0',
  `chosenpos1` int(11) NOT NULL default '0',
  `chosenpos2` int(11) NOT NULL default '0',
  `chosenpos3` int(11) NOT NULL default '0',
  `chosenpos4` int(11) NOT NULL default '0',
  `try` int(11) NOT NULL default '0',
  `correct` int(11) NOT NULL default '0',
  `attacktype` varchar(5) default NULL,
  PRIMARY KEY  (`id`)
) ENGINE=MyISAM  DEFAULT CHARSET=latin1 AUTO_INCREMENT=285 ;

--
-- Dumping data for table `faceattackbackup`
--

INSERT INTO `faceattackbackup` (`id`, `personid`, `whatday`, `tm`, `pos1`, `pos2`, `pos3`, `pos4`, `chosenpos1`, `chosenpos2`, `chosenpos3`, `chosenpos4`, `try`, `correct`, `attacktype`) VALUES
(1, 10, '1/7/2010', '18:13', 9, 2, 1, 6, 1, 3, 1, 1, 1, 0, 'close'),
(2, 10, '6/7/2010', '5:28', 4, 1, 6, 5, 1, 7, 6, 9, 1, 0, 'arms'),
(3, 10, '6/7/2010', '5:30', 9, 3, 6, 4, 9, 9, 6, 4, 2, 0, 'arms'),
(4, 5, '8/7/2010', '9:54', 8, 5, 3, 1, 4, 3, 6, 9, 1, 0, 'close'),
(5, 5, '8/7/2010', '9:56', 4, 5, 2, 6, 5, 9, 3, 3, 2, 0, 'close'),
(6, 5, '8/7/2010', '9:57', 7, 4, 7, 8, 4, 8, 5, 5, 3, 0, 'close'),
(7, 4, '8/7/2010', '13:58', 9, 4, 2, 4, 9, 9, 6, 9, 1, 0, 'arms'),
(8, 4, '8/7/2010', '16:27', 4, 8, 1, 5, 3, 3, 2, 1, 1, 0, 'close'),
(9, 11, '9/7/2010', '17:28', 6, 9, 2, 0, 5, 2, 6, 0, 1, 0, 'arms'),
(10, 11, '9/7/2010', '17:29', 7, 7, 2, 0, 3, 7, 3, 0, 2, 0, 'arms'),
(11, 18, '9/7/2010', '18:24', 6, 1, 7, 1, 7, 1, 4, 6, 1, 0, 'arms'),
(12, 11, '9/7/2010', '18:46', 8, 6, 3, 0, 3, 6, 7, 0, 1, 0, 'close'),
(13, 11, '9/7/2010', '18:47', 3, 5, 9, 0, 3, 5, 9, 0, 2, 1, 'close'),
(14, 16, '10/7/2010', '8:23', 6, 9, 3, 5, 6, 8, 3, 3, 1, 0, 'close'),
(15, 16, '10/7/2010', '8:26', 6, 9, 2, 7, 0, 0, 0, 0, 2, 0, 'close'),
(16, 16, '10/7/2010', '8:28', 3, 9, 1, 5, 7, 9, 1, 5, 3, 0, 'close'),
(17, 12, '10/7/2010', '19:50', 8, 8, 9, 8, 8, 5, 9, 8, 1, 0, 'arms'),
(18, 12, '11/7/2010', '14:8', 5, 5, 2, 5, 2, 9, 8, 7, 1, 0, 'close'),
(19, 2, '11/7/2010', '17:6', 4, 6, 6, 5, 9, 6, 1, 3, 1, 0, 'close'),
(20, 14, '12/7/2010', '9:15', 2, 6, 9, 1, 2, 1, 9, 8, 1, 0, 'close'),
(21, 33, '12/7/2010', '10:1', 1, 6, 7, 4, 0, 0, 0, 0, 1, 0, 'close'),
(22, 35, '12/7/2010', '10:2', 2, 9, 2, 3, 4, 1, 3, 8, 1, 0, 'arms'),
(23, 33, '12/7/2010', '10:2', 3, 5, 3, 1, 3, 9, 2, 1, 2, 0, 'close'),
(24, 33, '12/7/2010', '10:5', 1, 8, 8, 2, 0, 0, 0, 0, 3, 0, 'close'),
(25, 33, '12/7/2010', '10:5', 3, 3, 6, 7, 3, 3, 7, 7, 1, 0, 'close'),
(26, 35, '12/7/2010', '10:5', 6, 3, 2, 1, 0, 0, 0, 0, 2, 0, 'arms'),
(27, 35, '12/7/2010', '10:6', 3, 1, 1, 1, 6, 4, 6, 7, 3, 0, 'arms'),
(28, 33, '12/7/2010', '10:7', 5, 1, 9, 8, 5, 1, 9, 3, 1, 0, 'close'),
(29, 38, '12/7/2010', '10:31', 8, 3, 6, 8, 5, 3, 6, 3, 1, 0, 'arms'),
(30, 39, '12/7/2010', '10:37', 5, 4, 9, 7, 0, 0, 0, 0, 1, 0, 'close'),
(41, 5, '12/7/2010', '13:59', 9, 1, 2, 9, 2, 4, 9, 6, 1, 0, 'arms'),
(32, 21, '12/7/2010', '12:22', 1, 5, 4, 0, 3, 2, 5, 0, 1, 0, 'arms'),
(33, 21, '12/7/2010', '12:24', 8, 2, 6, 0, 0, 0, 0, 0, 2, 0, 'arms'),
(34, 21, '12/7/2010', '13:0', 6, 5, 5, 0, 8, 9, 3, 0, 1, 0, 'close'),
(42, 35, '12/7/2010', '17:20', 1, 5, 6, 4, 1, 5, 6, 7, 1, 0, 'close'),
(43, 19, '12/7/2010', '19:13', 2, 5, 7, 4, 2, 4, 3, 1, 1, 0, 'close'),
(44, 46, '13/7/2010', '8:30', 9, 5, 1, 9, 9, 7, 2, 9, 1, 0, 'close'),
(45, 46, '13/7/2010', '8:31', 3, 4, 2, 5, 4, 8, 4, 5, 1, 0, 'arms'),
(46, 46, '13/7/2010', '8:35', 9, 1, 7, 7, 9, 7, 3, 9, 2, 0, 'arms'),
(47, 46, '13/7/2010', '8:36', 8, 2, 9, 2, 6, 2, 9, 6, 3, 0, 'arms'),
(48, 43, '13/7/2010', '8:49', 6, 2, 7, 1, 5, 5, 9, 8, 1, 0, 'arms'),
(49, 41, '13/7/2010', '8:49', 6, 5, 2, 4, 5, 2, 3, 9, 1, 0, 'arms'),
(50, 55, '13/7/2010', '8:55', 2, 5, 8, 9, 2, 5, 2, 6, 1, 0, 'close'),
(51, 43, '13/7/2010', '9:11', 2, 6, 2, 6, 5, 9, 9, 3, 1, 0, 'close'),
(52, 44, '13/7/2010', '9:12', 5, 9, 5, 9, 8, 9, 6, 7, 1, 0, 'close'),
(53, 43, '13/7/2010', '9:14', 8, 6, 5, 7, 9, 6, 5, 6, 2, 0, 'close'),
(54, 43, '13/7/2010', '9:14', 4, 5, 1, 9, 8, 3, 4, 8, 3, 0, 'close'),
(55, 44, '13/7/2010', '9:49', 4, 9, 2, 6, 5, 9, 1, 7, 1, 0, 'arms'),
(56, 50, '13/7/2010', '10:54', 1, 2, 8, 2, 0, 0, 0, 0, 1, 0, 'arms'),
(57, 50, '13/7/2010', '10:59', 3, 7, 4, 6, 3, 7, 4, 6, 2, 1, 'arms'),
(58, 41, '13/7/2010', '12:1', 4, 8, 9, 2, 9, 6, 5, 7, 1, 0, 'close'),
(59, 38, '14/7/2010', '1:1', 4, 7, 6, 3, 4, 3, 9, 3, 1, 0, 'close'),
(60, 38, '14/7/2010', '1:2', 8, 4, 7, 3, 8, 4, 9, 2, 2, 0, 'close'),
(61, 38, '14/7/2010', '1:4', 9, 4, 5, 2, 9, 4, 5, 4, 3, 0, 'close'),
(62, 48, '14/7/2010', '9:49', 3, 8, 2, 9, 6, 8, 2, 9, 1, 0, 'close'),
(63, 48, '14/7/2010', '9:55', 4, 4, 8, 9, 4, 6, 8, 9, 2, 0, 'close'),
(64, 45, '14/7/2010', '15:37', 9, 3, 9, 6, 1, 3, 9, 7, 1, 0, 'arms'),
(65, 42, '15/7/2010', '10:2', 7, 2, 9, 5, 0, 0, 0, 0, 1, 0, 'arms'),
(66, 64, '15/7/2010', '10:12', 6, 1, 6, 6, 1, 1, 6, 4, 1, 0, 'close'),
(67, 46, '15/7/2010', '10:55', 8, 5, 6, 8, 6, 3, 1, 8, 1, 0, 'arms'),
(68, 46, '15/7/2010', '10:56', 4, 1, 3, 6, 4, 1, 3, 7, 1, 0, 'arms'),
(69, 63, '15/7/2010', '12:15', 3, 7, 1, 0, 5, 8, 9, 0, 1, 0, 'close'),
(70, 63, '15/7/2010', '12:19', 1, 2, 4, 0, 1, 9, 3, 0, 2, 0, 'close'),
(71, 63, '15/7/2010', '12:20', 4, 7, 6, 0, 6, 7, 6, 0, 3, 0, 'close'),
(72, 24, '15/7/2010', '15:26', 5, 6, 3, 4, 4, 2, 7, 7, 1, 0, 'arms'),
(73, 62, '15/7/2010', '22:46', 1, 6, 1, 3, 0, 0, 0, 0, 1, 0, 'close'),
(74, 62, '15/7/2010', '22:48', 3, 3, 7, 3, 7, 7, 4, 1, 2, 0, 'close'),
(75, 74, '16/7/2010', '8:45', 7, 9, 9, 9, 0, 0, 0, 0, 1, 0, 'close'),
(76, 71, '16/7/2010', '8:49', 3, 9, 7, 1, 4, 9, 7, 4, 1, 0, 'close'),
(77, 71, '16/7/2010', '8:50', 3, 1, 2, 8, 3, 4, 8, 8, 2, 0, 'close'),
(78, 61, '16/7/2010', '9:57', 1, 8, 0, 0, 9, 7, 0, 0, 1, 0, 'arms'),
(79, 34, '16/7/2010', '10:27', 4, 8, 4, 0, 3, 5, 2, 0, 1, 0, 'arms'),
(80, 34, '16/7/2010', '10:42', 4, 2, 7, 0, 1, 3, 7, 0, 2, 0, 'arms'),
(81, 34, '16/7/2010', '10:45', 2, 1, 2, 0, 2, 4, 6, 0, 3, 0, 'arms'),
(82, 34, '16/7/2010', '15:44', 3, 5, 8, 0, 1, 2, 3, 0, 1, 0, 'close'),
(83, 85, '17/7/2010', '7:0', 6, 1, 2, 5, 0, 0, 0, 0, 1, 0, 'close'),
(84, 49, '17/7/2010', '8:47', 7, 3, 8, 1, 7, 3, 9, 1, 1, 0, 'arms'),
(85, 73, '17/7/2010', '13:49', 1, 5, 8, 1, 1, 5, 8, 3, 1, 0, 'arms'),
(86, 85, '17/7/2010', '21:8', 8, 6, 8, 3, 7, 8, 5, 5, 1, 0, 'arms'),
(87, 71, '18/7/2010', '21:38', 5, 1, 1, 5, 5, 5, 7, 1, 1, 0, 'arms'),
(88, 82, '18/7/2010', '23:14', 4, 5, 5, 5, 7, 5, 4, 6, 1, 0, 'arms'),
(89, 82, '18/7/2010', '23:21', 5, 9, 4, 9, 7, 8, 1, 4, 2, 0, 'arms'),
(90, 82, '18/7/2010', '23:22', 4, 8, 6, 6, 4, 2, 8, 5, 3, 0, 'arms'),
(91, 91, '19/7/2010', '10:49', 1, 6, 6, 5, 5, 2, 5, 9, 1, 0, 'arms'),
(92, 91, '19/7/2010', '11:23', 8, 9, 9, 9, 8, 1, 4, 9, 1, 0, 'close'),
(93, 34, '19/7/2010', '13:6', 1, 2, 1, 0, 5, 2, 1, 0, 1, 0, 'arms'),
(94, 34, '19/7/2010', '13:8', 2, 4, 6, 0, 2, 3, 5, 0, 1, 0, 'arms'),
(95, 88, '19/7/2010', '16:11', 2, 2, 2, 4, 2, 2, 2, 4, 1, 1, 'close'),
(96, 83, '19/7/2010', '17:4', 1, 2, 5, 3, 3, 2, 1, 2, 1, 0, 'close'),
(97, 87, '19/7/2010', '18:46', 4, 1, 1, 3, 1, 1, 1, 4, 1, 0, 'arms'),
(98, 84, '19/7/2010', '19:24', 4, 9, 1, 8, 3, 6, 9, 4, 1, 0, 'close'),
(99, 83, '19/7/2010', '19:26', 2, 3, 9, 6, 4, 8, 8, 6, 1, 0, 'arms'),
(100, 84, '19/7/2010', '20:40', 2, 7, 1, 1, 7, 3, 8, 7, 1, 0, 'arms'),
(101, 99, '20/7/2010', '7:53', 1, 2, 1, 3, 6, 3, 7, 3, 1, 0, 'arms'),
(102, 98, '20/7/2010', '8:39', 7, 5, 3, 8, 7, 7, 8, 4, 1, 0, 'close'),
(103, 98, '20/7/2010', '8:47', 5, 1, 2, 6, 8, 9, 1, 4, 2, 0, 'close'),
(104, 98, '20/7/2010', '8:48', 5, 1, 3, 8, 2, 2, 3, 2, 3, 0, 'close'),
(105, 97, '20/7/2010', '8:58', 1, 6, 3, 6, 5, 6, 8, 4, 1, 0, 'close'),
(106, 97, '20/7/2010', '9:2', 8, 6, 8, 5, 8, 3, 5, 2, 2, 0, 'close'),
(107, 97, '20/7/2010', '9:3', 6, 4, 7, 4, 1, 4, 7, 9, 3, 0, 'close'),
(108, 97, '20/7/2010', '9:59', 6, 2, 2, 7, 6, 2, 2, 3, 1, 0, 'arms'),
(109, 79, '20/7/2010', '10:19', 4, 1, 8, 6, 9, 1, 7, 2, 1, 0, 'arms'),
(110, 79, '20/7/2010', '10:21', 9, 4, 1, 6, 1, 5, 3, 8, 2, 0, 'arms'),
(111, 79, '20/7/2010', '10:23', 3, 4, 4, 8, 3, 1, 3, 6, 3, 0, 'arms'),
(112, 16, '20/7/2010', '10:29', 2, 9, 8, 2, 1, 9, 7, 9, 1, 0, 'arms'),
(113, 98, '20/7/2010', '11:37', 8, 1, 2, 7, 8, 8, 3, 5, 1, 0, 'arms'),
(114, 98, '20/7/2010', '11:42', 5, 1, 2, 2, 5, 1, 3, 2, 2, 0, 'arms'),
(115, 98, '20/7/2010', '11:44', 7, 7, 5, 3, 7, 5, 5, 3, 3, 0, 'arms'),
(116, 102, '20/7/2010', '12:27', 6, 1, 2, 7, 2, 6, 2, 7, 1, 0, 'arms'),
(117, 102, '20/7/2010', '12:33', 9, 5, 3, 6, 0, 0, 0, 0, 2, 0, 'arms'),
(118, 40, '20/7/2010', '13:7', 7, 2, 3, 4, 0, 0, 0, 0, 1, 0, 'arms'),
(119, 40, '20/7/2010', '13:32', 7, 7, 1, 7, 0, 0, 0, 0, 2, 0, 'arms'),
(120, 93, '20/7/2010', '13:39', 5, 5, 8, 4, 5, 5, 8, 4, 1, 1, 'close'),
(121, 30, '20/7/2010', '15:14', 1, 6, 3, 5, 6, 6, 3, 8, 1, 0, 'close'),
(122, 70, '20/7/2010', '15:21', 1, 5, 1, 8, 1, 5, 1, 6, 1, 0, 'arms'),
(123, 107, '21/7/2010', '8:37', 2, 9, 3, 3, 5, 1, 2, 3, 1, 0, 'close'),
(124, 109, '21/7/2010', '8:39', 1, 4, 8, 8, 1, 5, 8, 9, 1, 0, 'arms'),
(125, 107, '21/7/2010', '8:39', 5, 3, 8, 1, 8, 3, 8, 7, 2, 0, 'close'),
(126, 107, '21/7/2010', '8:41', 2, 8, 4, 3, 2, 8, 4, 3, 3, 1, 'close'),
(127, 100, '21/7/2010', '8:43', 1, 2, 4, 7, 9, 5, 3, 7, 1, 0, 'close'),
(128, 109, '21/7/2010', '9:8', 3, 8, 2, 3, 3, 8, 4, 3, 1, 0, 'close'),
(129, 109, '21/7/2010', '9:10', 5, 2, 7, 1, 5, 2, 7, 1, 2, 1, 'close'),
(130, 100, '21/7/2010', '9:15', 6, 3, 9, 1, 8, 2, 9, 1, 2, 0, 'close'),
(131, 100, '21/7/2010', '9:16', 1, 2, 5, 5, 1, 2, 9, 3, 3, 0, 'close'),
(132, 100, '21/7/2010', '9:44', 6, 7, 7, 3, 3, 9, 8, 6, 1, 0, 'close'),
(133, 100, '21/7/2010', '9:46', 1, 7, 5, 3, 1, 9, 5, 2, 1, 0, 'close'),
(134, 42, '21/7/2010', '12:57', 8, 5, 5, 4, 0, 0, 0, 0, 1, 0, 'close'),
(135, 42, '21/7/2010', '12:58', 2, 2, 3, 9, 0, 0, 0, 0, 2, 0, 'close'),
(136, 42, '21/7/2010', '12:59', 5, 3, 2, 5, 5, 1, 2, 5, 3, 0, 'close'),
(137, 106, '21/7/2010', '15:58', 1, 2, 4, 0, 1, 7, 2, 0, 1, 0, 'close'),
(138, 119, '21/7/2010', '19:58', 2, 3, 1, 8, 2, 3, 2, 8, 1, 0, 'close'),
(139, 42, '21/7/2010', '23:4', 2, 7, 3, 9, 0, 0, 0, 0, 1, 0, 'close'),
(140, 124, '22/7/2010', '9:48', 7, 6, 2, 3, 1, 2, 9, 9, 1, 0, 'close'),
(141, 72, '22/7/2010', '9:50', 2, 7, 8, 0, 2, 7, 8, 0, 1, 1, 'close'),
(142, 59, '22/7/2010', '9:50', 1, 1, 2, 0, 1, 1, 2, 0, 1, 1, 'close'),
(143, 112, '22/7/2010', '13:12', 7, 1, 9, 6, 1, 5, 9, 6, 1, 0, 'close'),
(144, 115, '22/7/2010', '13:49', 1, 1, 3, 0, 6, 6, 9, 0, 1, 0, 'close'),
(145, 112, '22/7/2010', '15:7', 8, 3, 7, 5, 2, 7, 3, 2, 1, 0, 'arms'),
(146, 112, '22/7/2010', '15:9', 2, 7, 5, 9, 9, 7, 8, 7, 2, 0, 'arms'),
(147, 112, '22/7/2010', '15:10', 6, 2, 8, 1, 4, 3, 8, 8, 3, 0, 'arms'),
(148, 57, '23/7/2010', '0:15', 3, 8, 7, 6, 3, 8, 2, 7, 1, 0, 'close'),
(149, 116, '23/7/2010', '4:49', 3, 4, 3, 6, 3, 4, 1, 6, 1, 0, 'close'),
(150, 116, '23/7/2010', '8:13', 9, 1, 2, 1, 9, 1, 2, 9, 1, 0, 'arms'),
(151, 29, '23/7/2010', '10:40', 4, 7, 7, 6, 2, 2, 1, 6, 1, 0, 'close'),
(152, 29, '23/7/2010', '10:51', 3, 2, 1, 6, 0, 0, 0, 0, 2, 0, 'close'),
(153, 117, '23/7/2010', '14:36', 2, 2, 2, 2, 1, 2, 7, 5, 1, 0, 'arms'),
(154, 119, '23/7/2010', '22:6', 3, 6, 7, 9, 3, 5, 7, 8, 1, 0, 'arms'),
(155, 14, '23/7/2010', '22:36', 6, 2, 9, 8, 5, 3, 8, 8, 1, 0, 'arms'),
(156, 2, '23/7/2010', '22:37', 3, 1, 7, 5, 3, 7, 1, 5, 1, 0, 'arms'),
(157, 14, '23/7/2010', '22:38', 5, 6, 8, 9, 5, 9, 9, 2, 2, 0, 'arms'),
(158, 15, '23/7/2010', '23:33', 7, 1, 9, 4, 9, 1, 7, 1, 1, 0, 'arms'),
(159, 70, '23/7/2010', '23:35', 1, 4, 2, 7, 1, 7, 9, 9, 1, 0, 'close'),
(160, 6, '23/7/2010', '23:53', 3, 6, 9, 3, 3, 4, 9, 2, 1, 0, 'arms'),
(161, 64, '24/7/2010', '4:36', 8, 8, 6, 9, 1, 6, 6, 9, 1, 0, 'arms'),
(162, 19, '24/7/2010', '7:47', 9, 4, 5, 3, 9, 9, 5, 3, 1, 0, 'arms'),
(163, 17, '24/7/2010', '8:55', 6, 3, 1, 8, 9, 7, 4, 8, 1, 0, 'close'),
(164, 118, '24/7/2010', '9:29', 5, 8, 3, 0, 1, 8, 9, 0, 1, 0, 'arms'),
(165, 45, '24/7/2010', '9:31', 1, 3, 7, 2, 2, 2, 8, 1, 1, 0, 'close'),
(166, 102, '24/7/2010', '12:28', 7, 5, 4, 4, 4, 5, 6, 9, 1, 0, 'close'),
(167, 66, '24/7/2010', '12:30', 9, 2, 8, 6, 2, 9, 1, 8, 1, 0, 'arms'),
(168, 102, '24/7/2010', '12:33', 6, 5, 2, 7, 0, 0, 0, 0, 2, 0, 'close'),
(169, 102, '24/7/2010', '12:39', 1, 2, 7, 4, 0, 0, 0, 0, 3, 0, 'close'),
(170, 102, '24/7/2010', '12:41', 3, 3, 6, 3, 0, 0, 0, 0, 1, 0, 'close'),
(171, 102, '24/7/2010', '12:42', 3, 4, 6, 9, 0, 0, 0, 0, 1, 0, 'close'),
(172, 102, '24/7/2010', '12:44', 8, 6, 1, 8, 0, 0, 0, 0, 1, 0, 'close'),
(173, 102, '24/7/2010', '12:46', 7, 1, 6, 4, 0, 0, 0, 0, 1, 0, 'close'),
(174, 102, '24/7/2010', '12:48', 3, 6, 5, 3, 0, 0, 0, 0, 1, 0, 'close'),
(175, 27, '24/7/2010', '15:42', 1, 9, 1, 2, 1, 4, 1, 5, 1, 0, 'arms'),
(176, 3, '24/7/2010', '17:23', 8, 4, 5, 5, 8, 5, 6, 6, 1, 0, 'arms'),
(177, 3, '24/7/2010', '17:29', 1, 4, 4, 6, 2, 4, 4, 6, 2, 0, 'arms'),
(178, 3, '24/7/2010', '17:32', 4, 2, 7, 2, 4, 1, 7, 7, 3, 0, 'arms'),
(179, 31, '24/7/2010', '17:34', 2, 8, 8, 6, 2, 1, 3, 8, 1, 0, 'close'),
(180, 24, '24/7/2010', '17:55', 4, 6, 2, 4, 3, 4, 2, 4, 1, 0, 'close'),
(181, 40, '24/7/2010', '19:26', 8, 6, 8, 5, 8, 8, 8, 5, 1, 0, 'close'),
(182, 27, '24/7/2010', '20:59', 6, 1, 8, 1, 3, 1, 8, 2, 1, 0, 'close'),
(183, 27, '24/7/2010', '21:2', 6, 2, 4, 3, 6, 4, 4, 3, 2, 0, 'close'),
(184, 27, '24/7/2010', '21:2', 2, 9, 1, 6, 2, 6, 1, 9, 3, 0, 'close'),
(185, 20, '24/7/2010', '22:11', 8, 1, 5, 6, 2, 1, 5, 6, 1, 0, 'close'),
(186, 20, '24/7/2010', '22:13', 1, 4, 5, 5, 0, 0, 0, 0, 2, 0, 'close'),
(187, 25, '25/7/2010', '1:15', 6, 9, 1, 2, 7, 8, 3, 8, 1, 0, 'arms'),
(188, 90, '25/7/2010', '3:49', 3, 1, 6, 9, 5, 9, 3, 7, 1, 0, 'close'),
(189, 39, '25/7/2010', '7:56', 7, 8, 9, 7, 6, 5, 9, 7, 1, 0, 'arms'),
(190, 87, '25/7/2010', '9:34', 2, 4, 3, 4, 7, 4, 3, 1, 1, 0, 'close'),
(191, 124, '25/7/2010', '9:53', 6, 7, 8, 1, 5, 1, 7, 1, 1, 0, 'arms'),
(192, 124, '25/7/2010', '9:55', 1, 5, 2, 8, 1, 5, 8, 8, 2, 0, 'arms'),
(193, 102, '25/7/2010', '10:6', 7, 1, 9, 7, 9, 1, 9, 1, 1, 0, 'close'),
(194, 102, '25/7/2010', '10:18', 5, 9, 5, 1, 0, 0, 0, 0, 1, 0, 'close'),
(195, 31, '25/7/2010', '20:54', 5, 2, 1, 5, 1, 7, 2, 1, 1, 0, 'arms'),
(196, 120, '26/7/2010', '7:13', 6, 5, 6, 5, 1, 5, 1, 7, 1, 0, 'close'),
(197, 128, '26/7/2010', '8:6', 8, 9, 9, 9, 8, 3, 9, 7, 1, 0, 'close'),
(198, 105, '26/7/2010', '8:55', 7, 7, 6, 7, 5, 6, 5, 3, 1, 0, 'arms'),
(199, 105, '26/7/2010', '8:57', 5, 6, 2, 5, 1, 9, 4, 3, 2, 0, 'arms'),
(200, 42, '26/7/2010', '9:4', 3, 3, 6, 9, 2, 3, 9, 6, 2, 0, 'arms'),
(201, 29, '26/7/2010', '12:31', 8, 3, 7, 7, 8, 5, 7, 6, 1, 0, 'arms'),
(202, 29, '26/7/2010', '12:35', 5, 9, 4, 7, 7, 1, 4, 7, 2, 0, 'arms'),
(203, 33, '26/7/2010', '12:50', 9, 3, 7, 8, 9, 3, 7, 8, 1, 1, 'arms'),
(204, 62, '26/7/2010', '14:8', 3, 3, 1, 2, 3, 3, 1, 2, 1, 1, 'arms'),
(205, 123, '26/7/2010', '18:54', 8, 5, 3, 0, 2, 7, 5, 0, 1, 0, 'arms'),
(206, 123, '26/7/2010', '18:57', 4, 2, 8, 0, 0, 0, 0, 0, 2, 0, 'arms'),
(207, 18, '27/7/2010', '10:24', 7, 6, 1, 2, 0, 0, 0, 0, 1, 0, 'close'),
(208, 18, '27/7/2010', '10:29', 4, 5, 1, 5, 2, 2, 9, 2, 2, 0, 'close'),
(209, 132, '27/7/2010', '12:1', 3, 5, 9, 0, 4, 7, 9, 0, 1, 0, 'close'),
(210, 75, '27/7/2010', '14:16', 7, 4, 6, 4, 2, 4, 1, 4, 1, 0, 'arms'),
(211, 105, '27/7/2010', '14:22', 2, 6, 6, 1, 7, 5, 5, 8, 1, 0, 'close'),
(212, 6, '27/7/2010', '17:31', 6, 2, 6, 4, 7, 4, 3, 4, 1, 0, 'close'),
(213, 135, '28/7/2010', '8:53', 6, 5, 8, 0, 6, 1, 3, 0, 1, 0, 'close'),
(214, 136, '28/7/2010', '10:30', 4, 1, 5, 2, 4, 3, 7, 5, 1, 0, 'close'),
(215, 136, '28/7/2010', '10:32', 2, 6, 4, 6, 0, 0, 0, 0, 2, 0, 'close'),
(216, 138, '28/7/2010', '11:49', 2, 5, 5, 8, 3, 6, 5, 6, 1, 0, 'close'),
(217, 129, '28/7/2010', '15:41', 8, 1, 8, 6, 0, 0, 0, 0, 1, 0, 'close'),
(218, 36, '28/7/2010', '16:3', 6, 6, 9, 5, 4, 2, 2, 8, 1, 0, 'arms'),
(219, 79, '28/7/2010', '16:11', 8, 6, 3, 6, 8, 3, 2, 8, 1, 0, 'close'),
(220, 79, '28/7/2010', '16:14', 2, 5, 3, 7, 2, 4, 1, 5, 2, 0, 'close'),
(221, 75, '28/7/2010', '17:38', 7, 7, 3, 3, 0, 0, 0, 0, 1, 0, 'close'),
(222, 75, '28/7/2010', '17:38', 5, 7, 1, 4, 0, 0, 0, 0, 2, 0, 'close'),
(223, 137, '28/7/2010', '19:43', 7, 9, 9, 5, 1, 6, 1, 4, 1, 0, 'close'),
(224, 110, '28/7/2010', '19:44', 7, 1, 6, 3, 1, 1, 2, 3, 1, 0, 'close'),
(225, 75, '29/7/2010', '10:20', 3, 6, 8, 8, 3, 1, 8, 5, 3, 0, 'close'),
(226, 78, '29/7/2010', '11:15', 4, 4, 3, 0, 3, 8, 1, 0, 1, 0, 'close'),
(227, 136, '29/7/2010', '22:37', 4, 9, 1, 1, 7, 2, 6, 9, 1, 0, 'arms'),
(228, 118, '30/7/2010', '10:25', 3, 8, 2, 0, 9, 8, 6, 0, 1, 0, 'close'),
(229, 118, '30/7/2010', '10:27', 8, 2, 9, 0, 8, 6, 4, 0, 2, 0, 'close'),
(230, 56, '31/7/2010', '11:41', 9, 4, 1, 0, 7, 3, 5, 0, 1, 0, 'arms'),
(231, 141, '1/8/2010', '12:29', 2, 1, 5, 1, 4, 7, 5, 1, 1, 0, 'close'),
(232, 142, '1/8/2010', '15:44', 6, 3, 1, 1, 8, 9, 2, 1, 1, 0, 'arms'),
(233, 142, '1/8/2010', '15:47', 6, 8, 2, 9, 9, 7, 2, 9, 2, 0, 'arms'),
(234, 110, '2/8/2010', '10:42', 4, 4, 3, 9, 9, 4, 1, 9, 1, 0, 'arms'),
(235, 25, '2/8/2010', '11:22', 3, 3, 1, 3, 6, 6, 1, 3, 1, 0, 'close'),
(236, 66, '2/8/2010', '14:20', 4, 6, 8, 2, 7, 6, 3, 5, 1, 0, 'close'),
(237, 146, '3/8/2010', '15:11', 4, 8, 5, 8, 3, 6, 7, 2, 1, 0, 'arms'),
(238, 146, '3/8/2010', '15:14', 2, 6, 7, 8, 2, 3, 5, 9, 2, 0, 'arms'),
(239, 146, '3/8/2010', '15:15', 6, 4, 7, 3, 4, 4, 6, 3, 3, 0, 'arms'),
(240, 142, '3/8/2010', '17:23', 1, 1, 5, 6, 2, 8, 5, 6, 1, 0, 'close'),
(241, 59, '3/8/2010', '21:4', 2, 8, 3, 0, 4, 4, 3, 0, 1, 0, 'arms'),
(242, 134, '10/8/2010', '10:29', 2, 6, 1, 2, 3, 4, 8, 6, 1, 0, 'close'),
(243, 65, '10/8/2010', '10:40', 3, 5, 1, 8, 1, 9, 9, 3, 1, 0, 'close'),
(244, 134, '10/8/2010', '11:59', 4, 2, 6, 4, 5, 2, 6, 7, 1, 0, 'arms'),
(245, 146, '10/8/2010', '12:0', 5, 6, 1, 4, 4, 4, 3, 6, 1, 0, 'close'),
(246, 146, '10/8/2010', '12:2', 1, 5, 5, 2, 7, 4, 5, 8, 2, 0, 'close'),
(247, 65, '10/8/2010', '12:45', 3, 8, 3, 7, 7, 2, 3, 7, 1, 0, 'arms'),
(248, 141, '10/8/2010', '14:34', 8, 6, 1, 6, 1, 6, 3, 6, 1, 0, 'arms'),
(249, 73, '10/8/2010', '17:38', 3, 8, 4, 4, 3, 1, 4, 5, 1, 0, 'close'),
(250, 99, '11/8/2010', '10:12', 7, 5, 8, 5, 7, 5, 6, 2, 1, 0, 'close'),
(251, 99, '11/8/2010', '10:14', 3, 3, 7, 7, 3, 3, 5, 8, 2, 0, 'close'),
(252, 99, '11/8/2010', '10:15', 3, 7, 2, 5, 5, 7, 2, 1, 3, 0, 'close'),
(253, 139, '11/8/2010', '22:2', 2, 7, 1, 9, 0, 0, 0, 0, 1, 0, 'arms'),
(254, 139, '11/8/2010', '22:3', 1, 4, 7, 2, 9, 4, 7, 7, 2, 0, 'arms'),
(255, 139, '11/8/2010', '22:5', 9, 7, 6, 3, 0, 0, 0, 0, 3, 0, 'arms'),
(256, 153, '12/8/2010', '14:25', 6, 3, 7, 3, 2, 3, 7, 3, 1, 0, 'arms'),
(257, 153, '12/8/2010', '14:26', 4, 8, 6, 3, 9, 2, 7, 5, 1, 0, 'close'),
(258, 153, '12/8/2010', '14:30', 5, 1, 2, 2, 0, 0, 0, 0, 2, 0, 'arms'),
(259, 157, '12/8/2010', '14:43', 4, 2, 1, 5, 4, 2, 1, 2, 1, 0, 'arms'),
(260, 153, '12/8/2010', '14:43', 9, 6, 1, 9, 4, 8, 1, 2, 2, 0, 'close'),
(261, 157, '12/8/2010', '15:18', 7, 2, 4, 1, 7, 2, 4, 1, 2, 1, 'arms'),
(262, 117, '12/8/2010', '23:20', 6, 5, 4, 6, 6, 9, 5, 6, 1, 0, 'close'),
(263, 149, '13/8/2010', '5:32', 6, 3, 5, 4, 6, 3, 1, 4, 1, 0, 'close'),
(264, 149, '13/8/2010', '5:34', 9, 1, 2, 9, 9, 1, 2, 9, 2, 1, 'close'),
(265, 157, '13/8/2010', '8:57', 6, 5, 7, 7, 6, 5, 7, 7, 1, 1, 'close'),
(266, 156, '13/8/2010', '9:8', 9, 5, 6, 9, 9, 6, 8, 8, 1, 0, 'arms'),
(267, 151, '13/8/2010', '12:51', 3, 2, 9, 4, 1, 7, 9, 6, 1, 0, 'close'),
(268, 139, '13/8/2010', '14:0', 3, 6, 1, 9, 3, 6, 1, 9, 1, 1, 'close'),
(269, 138, '14/8/2010', '12:13', 8, 7, 4, 8, 2, 2, 4, 8, 1, 0, 'arms'),
(270, 155, '14/8/2010', '18:59', 8, 3, 3, 0, 8, 2, 4, 0, 1, 0, 'arms'),
(271, 122, '15/8/2010', '19:15', 3, 5, 6, 8, 4, 5, 9, 6, 1, 0, 'arms'),
(272, 122, '15/8/2010', '19:18', 5, 5, 1, 9, 5, 8, 9, 9, 2, 0, 'arms'),
(273, 122, '15/8/2010', '21:28', 8, 8, 9, 2, 6, 9, 4, 7, 1, 0, 'close'),
(274, 122, '15/8/2010', '21:34', 3, 7, 2, 9, 5, 7, 9, 1, 2, 0, 'close'),
(275, 122, '15/8/2010', '21:35', 5, 2, 7, 9, 6, 3, 7, 9, 3, 0, 'close'),
(276, 47, '15/8/2010', '22:10', 7, 1, 4, 2, 7, 1, 4, 3, 1, 0, 'close'),
(277, 47, '15/8/2010', '22:11', 4, 8, 2, 2, 4, 7, 2, 2, 2, 0, 'close'),
(278, 47, '15/8/2010', '22:12', 3, 4, 1, 4, 3, 4, 1, 4, 3, 1, 'close'),
(279, 149, '17/8/2010', '14:23', 9, 2, 3, 6, 6, 2, 8, 2, 1, 0, 'arms'),
(280, 152, '18/8/2010', '22:8', 9, 8, 7, 1, 3, 1, 5, 1, 1, 0, 'close'),
(281, 152, '18/8/2010', '22:11', 6, 5, 2, 4, 6, 6, 1, 7, 2, 0, 'close'),
(282, 152, '18/8/2010', '22:12', 5, 2, 8, 7, 9, 4, 8, 1, 3, 0, 'close'),
(283, 56, '19/8/2010', '11:12', 1, 7, 9, 0, 1, 1, 9, 0, 1, 0, 'close'),
(284, 4, '20/6/2013', '0:34', 3, 7, 9, 3, 2, 8, 9, 9, 2, 0, 'close');

-- --------------------------------------------------------

--
-- Table structure for table `faceattackitem`
--

CREATE TABLE IF NOT EXISTS `faceattackitem` (
  `id` int(11) NOT NULL auto_increment,
  `attemptid` int(11) NOT NULL,
  `stage` int(11) NOT NULL,
  `location` int(11) NOT NULL,
  `pos` int(11) NOT NULL,
  `istarget` int(11) NOT NULL,
  PRIMARY KEY  (`id`)
) ENGINE=MyISAM  DEFAULT CHARSET=latin1 AUTO_INCREMENT=17698 ;

--
-- Dumping data for table `faceattackitem`
--

INSERT INTO `faceattackitem` (`id`, `attemptid`, `stage`, `location`, `pos`, `istarget`) VALUES
(1, 1, 1, 121, 1, 0),
(2, 1, 1, 31, 2, 0),
(3, 1, 1, 68, 3, 0),
(4, 1, 1, 255, 4, 0),
(5, 1, 1, 108, 5, 0),
(6, 1, 1, 25, 6, 0),
(7, 1, 1, 119, 7, 0),
(8, 1, 1, 172, 8, 0),
(9, 1, 1, 295, 9, 1),
(10, 1, 2, 154, 1, 0),
(11, 1, 2, 288, 2, 1),
(12, 1, 2, 50, 3, 0),
(13, 1, 2, 57, 4, 0),
(14, 1, 2, 139, 5, 0),
(15, 1, 2, 265, 6, 0),
(16, 1, 2, 9, 7, 0),
(17, 1, 2, 98, 8, 0),
(18, 1, 2, 128, 9, 0),
(19, 1, 3, 291, 1, 1),
(20, 1, 3, 102, 2, 0),
(21, 1, 3, 41, 3, 0),
(22, 1, 3, 45, 4, 0),
(23, 1, 3, 21, 5, 0),
(24, 1, 3, 20, 6, 0),
(25, 1, 3, 113, 7, 0),
(26, 1, 3, 95, 8, 0),
(27, 1, 3, 85, 9, 0),
(28, 1, 4, 125, 1, 0),
(29, 1, 4, 77, 2, 0),
(30, 1, 4, 83, 3, 0),
(31, 1, 4, 75, 4, 0),
(32, 1, 4, 36, 5, 0),
(33, 1, 4, 300, 6, 1),
(34, 1, 4, 40, 7, 0),
(35, 1, 4, 89, 8, 0),
(36, 1, 4, 259, 9, 0),
(37, 2, 1, 121, 1, 0),
(38, 2, 1, 50, 2, 0),
(39, 2, 1, 461, 3, 0),
(40, 2, 1, 287, 4, 1),
(41, 2, 1, 369, 5, 0),
(42, 2, 1, 483, 6, 0),
(43, 2, 1, 346, 7, 0),
(44, 2, 1, 105, 8, 0),
(45, 2, 1, 72, 9, 0),
(46, 2, 2, 297, 1, 1),
(47, 2, 2, 264, 2, 0),
(48, 2, 2, 463, 3, 0),
(49, 2, 2, 380, 4, 0),
(50, 2, 2, 317, 5, 0),
(51, 2, 2, 45, 6, 0),
(52, 2, 2, 127, 7, 0),
(53, 2, 2, 125, 8, 0),
(54, 2, 2, 31, 9, 0),
(55, 2, 3, 489, 1, 0),
(56, 2, 3, 259, 2, 0),
(57, 2, 3, 698, 3, 0),
(58, 2, 3, 68, 4, 0),
(59, 2, 3, 89, 5, 0),
(60, 2, 3, 290, 6, 1),
(61, 2, 3, 95, 7, 0),
(62, 2, 3, 404, 8, 0),
(63, 2, 3, 534, 9, 0),
(64, 2, 4, 694, 1, 0),
(65, 2, 4, 40, 2, 0),
(66, 2, 4, 320, 3, 0),
(67, 2, 4, 2, 4, 0),
(68, 2, 4, 298, 5, 1),
(69, 2, 4, 34, 6, 0),
(70, 2, 4, 423, 7, 0),
(71, 2, 4, 110, 8, 0),
(72, 2, 4, 390, 9, 0),
(73, 3, 1, 358, 1, 0),
(74, 3, 1, 44, 2, 0),
(75, 3, 1, 303, 3, 0),
(76, 3, 1, 107, 4, 0),
(77, 3, 1, 172, 5, 0),
(78, 3, 1, 38, 6, 0),
(79, 3, 1, 69, 7, 0),
(80, 3, 1, 319, 8, 0),
(81, 3, 1, 291, 9, 1),
(82, 3, 2, 435, 1, 0),
(83, 3, 2, 668, 2, 0),
(84, 3, 2, 299, 3, 1),
(85, 3, 2, 262, 4, 0),
(86, 3, 2, 28, 5, 0),
(87, 3, 2, 446, 6, 0),
(88, 3, 2, 468, 7, 0),
(89, 3, 2, 36, 8, 0),
(90, 3, 2, 533, 9, 0),
(91, 3, 3, 370, 1, 0),
(92, 3, 3, 690, 2, 0),
(93, 3, 3, 385, 3, 0),
(94, 3, 3, 9, 4, 0),
(95, 3, 3, 380, 5, 0),
(96, 3, 3, 297, 6, 1),
(97, 3, 3, 460, 7, 0),
(98, 3, 3, 89, 8, 0),
(99, 3, 3, 698, 9, 0),
(100, 3, 4, 406, 1, 0),
(101, 3, 4, 428, 2, 0),
(102, 3, 4, 93, 3, 0),
(103, 3, 4, 287, 4, 1),
(104, 3, 4, 413, 5, 0),
(105, 3, 4, 126, 6, 0),
(106, 3, 4, 118, 7, 0),
(107, 3, 4, 389, 8, 0),
(108, 3, 4, 50, 9, 0),
(109, 4, 1, 359, 1, 0),
(110, 4, 1, 352, 2, 0),
(111, 4, 1, 673, 3, 0),
(112, 4, 1, 351, 4, 0),
(113, 4, 1, 963, 5, 0),
(114, 4, 1, 25, 6, 0),
(115, 4, 1, 344, 7, 0),
(116, 4, 1, 87, 8, 1),
(117, 4, 1, 956, 9, 0),
(118, 4, 2, 446, 1, 0),
(119, 4, 2, 574, 2, 0),
(120, 4, 2, 380, 3, 0),
(121, 4, 2, 930, 4, 0),
(122, 4, 2, 96, 5, 1),
(123, 4, 2, 52, 6, 0),
(124, 4, 2, 853, 7, 0),
(125, 4, 2, 152, 8, 0),
(126, 4, 2, 300, 9, 0),
(127, 4, 3, 937, 1, 0),
(128, 4, 3, 428, 2, 0),
(129, 4, 3, 112, 3, 1),
(130, 4, 3, 124, 4, 0),
(131, 4, 3, 772, 5, 0),
(132, 4, 3, 318, 6, 0),
(133, 4, 3, 535, 7, 0),
(134, 4, 3, 888, 8, 0),
(135, 4, 3, 255, 9, 0),
(136, 4, 4, 89, 1, 1),
(137, 4, 4, 305, 2, 0),
(138, 4, 4, 687, 3, 0),
(139, 4, 4, 666, 4, 0),
(140, 4, 4, 973, 5, 0),
(141, 4, 4, 951, 6, 0),
(142, 4, 4, 76, 7, 0),
(143, 4, 4, 692, 8, 0),
(144, 4, 4, 869, 9, 0),
(145, 5, 1, 696, 1, 0),
(146, 5, 1, 351, 2, 0),
(147, 5, 1, 885, 3, 0),
(148, 5, 1, 115, 4, 1),
(149, 5, 1, 954, 5, 0),
(150, 5, 1, 630, 6, 0),
(151, 5, 1, 127, 7, 0),
(152, 5, 1, 34, 8, 0),
(153, 5, 1, 681, 9, 0),
(154, 5, 2, 468, 1, 0),
(155, 5, 2, 959, 2, 0),
(156, 5, 2, 261, 3, 0),
(157, 5, 2, 761, 4, 0),
(158, 5, 2, 120, 5, 1),
(159, 5, 2, 32, 6, 0),
(160, 5, 2, 298, 7, 0),
(161, 5, 2, 78, 8, 0),
(162, 5, 2, 359, 9, 0),
(163, 5, 3, 842, 1, 0),
(164, 5, 3, 100, 2, 1),
(165, 5, 3, 947, 3, 0),
(166, 5, 3, 654, 4, 0),
(167, 5, 3, 873, 5, 0),
(168, 5, 3, 697, 6, 0),
(169, 5, 3, 845, 7, 0),
(170, 5, 3, 622, 8, 0),
(171, 5, 3, 779, 9, 0),
(172, 5, 4, 686, 1, 0),
(173, 5, 4, 791, 2, 0),
(174, 5, 4, 418, 3, 0),
(175, 5, 4, 771, 4, 0),
(176, 5, 4, 152, 5, 0),
(177, 5, 4, 102, 6, 1),
(178, 5, 4, 473, 7, 0),
(179, 5, 4, 575, 8, 0),
(180, 5, 4, 769, 9, 0),
(181, 6, 1, 896, 1, 0),
(182, 6, 1, 874, 2, 0),
(183, 6, 1, 761, 3, 0),
(184, 6, 1, 136, 4, 0),
(185, 6, 1, 584, 5, 0),
(186, 6, 1, 793, 6, 0),
(187, 6, 1, 83, 7, 1),
(188, 6, 1, 463, 8, 0),
(189, 6, 1, 297, 9, 0),
(190, 6, 2, 673, 1, 0),
(191, 6, 2, 305, 2, 0),
(192, 6, 2, 171, 3, 0),
(193, 6, 2, 114, 4, 1),
(194, 6, 2, 956, 5, 0),
(195, 6, 2, 533, 6, 0),
(196, 6, 2, 48, 7, 0),
(197, 6, 2, 71, 8, 0),
(198, 6, 2, 28, 9, 0),
(199, 6, 3, 726, 1, 0),
(200, 6, 3, 385, 2, 0),
(201, 6, 3, 622, 3, 0),
(202, 6, 3, 433, 4, 0),
(203, 6, 3, 772, 5, 0),
(204, 6, 3, 878, 6, 0),
(205, 6, 3, 85, 7, 1),
(206, 6, 3, 784, 8, 0),
(207, 6, 3, 961, 9, 0),
(208, 6, 4, 35, 1, 0),
(209, 6, 4, 436, 2, 0),
(210, 6, 4, 763, 3, 0),
(211, 6, 4, 853, 4, 0),
(212, 6, 4, 344, 5, 0),
(213, 6, 4, 349, 6, 0),
(214, 6, 4, 966, 7, 0),
(215, 6, 4, 99, 8, 1),
(216, 6, 4, 867, 9, 0),
(217, 7, 1, 938, 1, 0),
(218, 7, 1, 187, 2, 0),
(219, 7, 1, 717, 3, 0),
(220, 7, 1, 147, 4, 0),
(221, 7, 1, 178, 5, 0),
(222, 7, 1, 203, 6, 0),
(223, 7, 1, 616, 7, 0),
(224, 7, 1, 420, 8, 0),
(225, 7, 1, 134, 9, 1),
(226, 7, 2, 690, 1, 0),
(227, 7, 2, 803, 2, 0),
(228, 7, 2, 825, 3, 0),
(229, 7, 2, 121, 4, 1),
(230, 7, 2, 862, 5, 0),
(231, 7, 2, 288, 6, 0),
(232, 7, 2, 767, 7, 0),
(233, 7, 2, 436, 8, 0),
(234, 7, 2, 738, 9, 0),
(235, 7, 3, 884, 1, 0),
(236, 7, 3, 127, 2, 1),
(237, 7, 3, 34, 3, 0),
(238, 7, 3, 318, 4, 0),
(239, 7, 3, 881, 5, 0),
(240, 7, 3, 742, 6, 0),
(241, 7, 3, 111, 7, 0),
(242, 7, 3, 347, 8, 0),
(243, 7, 3, 1, 9, 0),
(244, 7, 4, 153, 1, 0),
(245, 7, 4, 69, 2, 0),
(246, 7, 4, 878, 3, 0),
(247, 7, 4, 126, 4, 1),
(248, 7, 4, 471, 5, 0),
(249, 7, 4, 115, 6, 0),
(250, 7, 4, 889, 7, 0),
(251, 7, 4, 42, 8, 0),
(252, 7, 4, 476, 9, 0),
(253, 8, 1, 180, 1, 0),
(254, 8, 1, 210, 2, 0),
(255, 8, 1, 366, 3, 0),
(256, 8, 1, 134, 4, 1),
(257, 8, 1, 6, 5, 0),
(258, 8, 1, 402, 6, 0),
(259, 8, 1, 539, 7, 0),
(260, 8, 1, 372, 8, 0),
(261, 8, 1, 15, 9, 0),
(262, 8, 2, 260, 1, 0),
(263, 8, 2, 313, 2, 0),
(264, 8, 2, 68, 3, 0),
(265, 8, 2, 351, 4, 0),
(266, 8, 2, 403, 5, 0),
(267, 8, 2, 474, 6, 0),
(268, 8, 2, 772, 7, 0),
(269, 8, 2, 126, 8, 1),
(270, 8, 2, 58, 9, 0),
(271, 8, 3, 122, 1, 1),
(272, 8, 3, 895, 2, 0),
(273, 8, 3, 585, 3, 0),
(274, 8, 3, 1090, 4, 0),
(275, 8, 3, 866, 5, 0),
(276, 8, 3, 97, 6, 0),
(277, 8, 3, 628, 7, 0),
(278, 8, 3, 655, 8, 0),
(279, 8, 3, 949, 9, 0),
(280, 8, 4, 264, 1, 0),
(281, 8, 4, 793, 2, 0),
(282, 8, 4, 25, 3, 0),
(283, 8, 4, 583, 4, 0),
(284, 8, 4, 127, 5, 1),
(285, 8, 4, 482, 6, 0),
(286, 8, 4, 879, 7, 0),
(287, 8, 4, 725, 8, 0),
(288, 8, 4, 115, 9, 0),
(289, 9, 1, 535, 1, 0),
(290, 9, 1, 358, 2, 0),
(291, 9, 1, 780, 3, 0),
(292, 9, 1, 1185, 4, 0),
(293, 9, 1, 747, 5, 0),
(294, 9, 1, 302, 6, 1),
(295, 9, 1, 930, 7, 0),
(296, 9, 1, 1015, 8, 0),
(297, 9, 1, 809, 9, 0),
(298, 9, 2, 831, 1, 0),
(299, 9, 2, 1215, 2, 0),
(300, 9, 2, 1032, 3, 0),
(301, 9, 2, 1046, 4, 0),
(302, 9, 2, 181, 5, 0),
(303, 9, 2, 395, 6, 0),
(304, 9, 2, 363, 7, 0),
(305, 9, 2, 224, 8, 0),
(306, 9, 2, 309, 9, 1),
(307, 9, 3, 1092, 1, 0),
(308, 9, 3, 305, 2, 1),
(309, 9, 3, 682, 3, 0),
(310, 9, 3, 743, 4, 0),
(311, 9, 3, 1138, 5, 0),
(312, 9, 3, 125, 6, 0),
(313, 9, 3, 371, 7, 0),
(314, 9, 3, 633, 8, 0),
(315, 9, 3, 787, 9, 0),
(316, 10, 1, 881, 1, 0),
(317, 10, 1, 348, 2, 0),
(318, 10, 1, 476, 3, 0),
(319, 10, 1, 320, 4, 0),
(320, 10, 1, 699, 5, 0),
(321, 10, 1, 1015, 6, 0),
(322, 10, 1, 303, 7, 1),
(323, 10, 1, 119, 8, 0),
(324, 10, 1, 664, 9, 0),
(325, 10, 2, 366, 1, 0),
(326, 10, 2, 1032, 2, 0),
(327, 10, 2, 941, 3, 0),
(328, 10, 2, 179, 4, 0),
(329, 10, 2, 274, 5, 0),
(330, 10, 2, 247, 6, 0),
(331, 10, 2, 311, 7, 1),
(332, 10, 2, 204, 8, 0),
(333, 10, 2, 1214, 9, 0),
(334, 10, 3, 435, 1, 0),
(335, 10, 3, 304, 2, 1),
(336, 10, 3, 434, 3, 0),
(337, 10, 3, 81, 4, 0),
(338, 10, 3, 127, 5, 0),
(339, 10, 3, 259, 6, 0),
(340, 10, 3, 317, 7, 0),
(341, 10, 3, 743, 8, 0),
(342, 10, 3, 355, 9, 0),
(343, 11, 1, 467, 1, 0),
(344, 11, 1, 871, 2, 0),
(345, 11, 1, 1127, 3, 0),
(346, 11, 1, 965, 4, 0),
(347, 11, 1, 834, 5, 0),
(348, 11, 1, 428, 6, 1),
(349, 11, 1, 694, 7, 0),
(350, 11, 1, 968, 8, 0),
(351, 11, 1, 884, 9, 0),
(352, 11, 2, 417, 1, 1),
(353, 11, 2, 30, 2, 0),
(354, 11, 2, 24, 3, 0),
(355, 11, 2, 348, 4, 0),
(356, 11, 2, 896, 5, 0),
(357, 11, 2, 652, 6, 0),
(358, 11, 2, 810, 7, 0),
(359, 11, 2, 110, 8, 0),
(360, 11, 2, 128, 9, 0),
(361, 11, 3, 204, 1, 0),
(362, 11, 3, 226, 2, 0),
(363, 11, 3, 270, 3, 0),
(364, 11, 3, 941, 4, 0),
(365, 11, 3, 1050, 5, 0),
(366, 11, 3, 770, 6, 0),
(367, 11, 3, 452, 7, 1),
(368, 11, 3, 189, 8, 0),
(369, 11, 3, 1209, 9, 0),
(370, 11, 4, 449, 1, 1),
(371, 11, 4, 935, 2, 0),
(372, 11, 4, 1099, 3, 0),
(373, 11, 4, 125, 4, 0),
(374, 11, 4, 106, 5, 0),
(375, 11, 4, 918, 6, 0),
(376, 11, 4, 633, 7, 0),
(377, 11, 4, 388, 8, 0),
(378, 11, 4, 123, 9, 0),
(379, 12, 1, 1170, 1, 0),
(380, 12, 1, 428, 2, 0),
(381, 12, 1, 476, 3, 0),
(382, 12, 1, 413, 4, 0),
(383, 12, 1, 137, 5, 0),
(384, 12, 1, 322, 6, 0),
(385, 12, 1, 1015, 7, 0),
(386, 12, 1, 306, 8, 1),
(387, 12, 1, 351, 9, 0),
(388, 12, 2, 134, 1, 0),
(389, 12, 2, 188, 2, 0),
(390, 12, 2, 452, 3, 0),
(391, 12, 2, 1210, 4, 0),
(392, 12, 2, 228, 5, 0),
(393, 12, 2, 311, 6, 1),
(394, 12, 2, 976, 7, 0),
(395, 12, 2, 1074, 8, 0),
(396, 12, 2, 732, 9, 0),
(397, 12, 3, 889, 1, 0),
(398, 12, 3, 37, 2, 0),
(399, 12, 3, 302, 3, 1),
(400, 12, 3, 1138, 4, 0),
(401, 12, 3, 1105, 5, 0),
(402, 12, 3, 153, 6, 0),
(403, 12, 3, 1107, 7, 0),
(404, 12, 3, 1122, 8, 0),
(405, 12, 3, 1100, 9, 0),
(406, 13, 1, 1109, 1, 0),
(407, 13, 1, 1245, 2, 0),
(408, 13, 1, 307, 3, 1),
(409, 13, 1, 328, 4, 0),
(410, 13, 1, 646, 5, 0),
(411, 13, 1, 1030, 6, 0),
(412, 13, 1, 122, 7, 0),
(413, 13, 1, 684, 8, 0),
(414, 13, 1, 954, 9, 0),
(415, 13, 2, 161, 1, 0),
(416, 13, 2, 1031, 2, 0),
(417, 13, 2, 6, 3, 0),
(418, 13, 2, 177, 4, 0),
(419, 13, 2, 308, 5, 1),
(420, 13, 2, 267, 6, 0),
(421, 13, 2, 217, 7, 0),
(422, 13, 2, 1046, 8, 0),
(423, 13, 2, 1236, 9, 0),
(424, 13, 3, 1011, 1, 0),
(425, 13, 3, 345, 2, 0),
(426, 13, 3, 472, 3, 0),
(427, 13, 3, 642, 4, 0),
(428, 13, 3, 1166, 5, 0),
(429, 13, 3, 169, 6, 0),
(430, 13, 3, 34, 7, 0),
(431, 13, 3, 109, 8, 0),
(432, 13, 3, 303, 9, 1),
(433, 14, 1, 1039, 1, 0),
(434, 14, 1, 321, 2, 0),
(435, 14, 1, 138, 3, 0),
(436, 14, 1, 170, 4, 0),
(437, 14, 1, 415, 5, 0),
(438, 14, 1, 389, 6, 1),
(439, 14, 1, 1161, 7, 0),
(440, 14, 1, 950, 8, 0),
(441, 14, 1, 1202, 9, 0),
(442, 14, 2, 583, 1, 0),
(443, 14, 2, 29, 2, 0),
(444, 14, 2, 782, 3, 0),
(445, 14, 2, 971, 4, 0),
(446, 14, 2, 880, 5, 0),
(447, 14, 2, 1239, 6, 0),
(448, 14, 2, 930, 7, 0),
(449, 14, 2, 1087, 8, 0),
(450, 14, 2, 383, 9, 1),
(451, 14, 3, 113, 1, 0),
(452, 14, 3, 288, 2, 0),
(453, 14, 3, 379, 3, 1),
(454, 14, 3, 634, 4, 0),
(455, 14, 3, 24, 5, 0),
(456, 14, 3, 67, 6, 0),
(457, 14, 3, 872, 7, 0),
(458, 14, 3, 1169, 8, 0),
(459, 14, 3, 293, 9, 0),
(460, 14, 4, 359, 1, 0),
(461, 14, 4, 1077, 2, 0),
(462, 14, 4, 125, 3, 0),
(463, 14, 4, 918, 4, 0),
(464, 14, 4, 384, 5, 1),
(465, 14, 4, 778, 6, 0),
(466, 14, 4, 643, 7, 0),
(467, 14, 4, 948, 8, 0),
(468, 14, 4, 762, 9, 0),
(469, 15, 1, 853, 1, 0),
(470, 15, 1, 815, 2, 0),
(471, 15, 1, 1207, 3, 0),
(472, 15, 1, 38, 4, 0),
(473, 15, 1, 672, 5, 0),
(474, 15, 1, 380, 6, 1),
(475, 15, 1, 1116, 7, 0),
(476, 15, 1, 256, 8, 0),
(477, 15, 1, 1118, 9, 0),
(478, 15, 2, 1203, 1, 0),
(479, 15, 2, 96, 2, 0),
(480, 15, 2, 771, 3, 0),
(481, 15, 2, 921, 4, 0),
(482, 15, 2, 805, 5, 0),
(483, 15, 2, 473, 6, 0),
(484, 15, 2, 20, 7, 0),
(485, 15, 2, 462, 8, 0),
(486, 15, 2, 386, 9, 1),
(487, 15, 3, 436, 1, 0),
(488, 15, 3, 389, 2, 1),
(489, 15, 3, 337, 3, 0),
(490, 15, 3, 83, 4, 0),
(491, 15, 3, 290, 5, 0),
(492, 15, 3, 1087, 6, 0),
(493, 15, 3, 952, 7, 0),
(494, 15, 3, 697, 8, 0),
(495, 15, 3, 121, 9, 0),
(496, 15, 4, 949, 1, 0),
(497, 15, 4, 27, 2, 0),
(498, 15, 4, 1121, 3, 0),
(499, 15, 4, 172, 4, 0),
(500, 15, 4, 755, 5, 0),
(501, 15, 4, 956, 6, 0),
(502, 15, 4, 379, 7, 1),
(503, 15, 4, 896, 8, 0),
(504, 15, 4, 936, 9, 0),
(505, 16, 1, 948, 1, 0),
(506, 16, 1, 173, 2, 0),
(507, 16, 1, 384, 3, 1),
(508, 16, 1, 476, 4, 0),
(509, 16, 1, 117, 5, 0),
(510, 16, 1, 1160, 6, 0),
(511, 16, 1, 873, 7, 0),
(512, 16, 1, 1084, 8, 0),
(513, 16, 1, 480, 9, 0),
(514, 16, 2, 657, 1, 0),
(515, 16, 2, 1132, 2, 0),
(516, 16, 2, 733, 3, 0),
(517, 16, 2, 778, 4, 0),
(518, 16, 2, 580, 5, 0),
(519, 16, 2, 836, 6, 0),
(520, 16, 2, 116, 7, 0),
(521, 16, 2, 70, 8, 0),
(522, 16, 2, 380, 9, 1),
(523, 16, 3, 390, 1, 1),
(524, 16, 3, 803, 2, 0),
(525, 16, 3, 425, 3, 0),
(526, 16, 3, 472, 4, 0),
(527, 16, 3, 415, 5, 0),
(528, 16, 3, 1024, 6, 0),
(529, 16, 3, 1040, 7, 0),
(530, 16, 3, 864, 8, 0),
(531, 16, 3, 112, 9, 0),
(532, 16, 4, 34, 1, 0),
(533, 16, 4, 430, 2, 0),
(534, 16, 4, 304, 3, 0),
(535, 16, 4, 449, 4, 0),
(536, 16, 4, 377, 5, 1),
(537, 16, 4, 792, 6, 0),
(538, 16, 4, 1054, 7, 0),
(539, 16, 4, 1030, 8, 0),
(540, 16, 4, 842, 9, 0),
(541, 17, 1, 260, 1, 0),
(542, 17, 1, 58, 2, 0),
(543, 17, 1, 1054, 3, 0),
(544, 17, 1, 38, 4, 0),
(545, 17, 1, 1179, 5, 0),
(546, 17, 1, 883, 6, 0),
(547, 17, 1, 834, 7, 0),
(548, 17, 1, 327, 8, 1),
(549, 17, 1, 78, 9, 0),
(550, 17, 2, 1241, 1, 0),
(551, 17, 2, 1, 2, 0),
(552, 17, 2, 807, 3, 0),
(553, 17, 2, 390, 4, 0),
(554, 17, 2, 1015, 5, 0),
(555, 17, 2, 845, 6, 0),
(556, 17, 2, 379, 7, 0),
(557, 17, 2, 317, 8, 1),
(558, 17, 2, 657, 9, 0),
(559, 17, 3, 405, 1, 0),
(560, 17, 3, 793, 2, 0),
(561, 17, 3, 813, 3, 0),
(562, 17, 3, 431, 4, 0),
(563, 17, 3, 927, 5, 0),
(564, 17, 3, 572, 6, 0),
(565, 17, 3, 621, 7, 0),
(566, 17, 3, 469, 8, 0),
(567, 17, 3, 315, 9, 1),
(568, 17, 4, 875, 1, 0),
(569, 17, 4, 124, 2, 0),
(570, 17, 4, 1022, 3, 0),
(571, 17, 4, 1025, 4, 0),
(572, 17, 4, 1096, 5, 0),
(573, 17, 4, 483, 6, 0),
(574, 17, 4, 1135, 7, 0),
(575, 17, 4, 320, 8, 1),
(576, 17, 4, 414, 9, 0),
(577, 18, 1, 689, 1, 0),
(578, 18, 1, 111, 2, 0),
(579, 18, 1, 1185, 3, 0),
(580, 18, 1, 779, 4, 0),
(581, 18, 1, 319, 5, 1),
(582, 18, 1, 653, 6, 0),
(583, 18, 1, 873, 7, 0),
(584, 18, 1, 930, 8, 0),
(585, 18, 1, 843, 9, 0),
(586, 18, 2, 1294, 1, 0),
(587, 18, 2, 1087, 2, 0),
(588, 18, 2, 788, 3, 0),
(589, 18, 2, 897, 4, 0),
(590, 18, 2, 327, 5, 1),
(591, 18, 2, 1084, 6, 0),
(592, 18, 2, 12, 7, 0),
(593, 18, 2, 1122, 8, 0),
(594, 18, 2, 949, 9, 0),
(595, 18, 3, 1090, 1, 0),
(596, 18, 3, 323, 2, 1),
(597, 18, 3, 919, 3, 0),
(598, 18, 3, 818, 4, 0),
(599, 18, 3, 1284, 5, 0),
(600, 18, 3, 340, 6, 0),
(601, 18, 3, 73, 7, 0),
(602, 18, 3, 886, 8, 0),
(603, 18, 3, 28, 9, 0),
(604, 18, 4, 1244, 1, 0),
(605, 18, 4, 136, 2, 0),
(606, 18, 4, 1016, 3, 0),
(607, 18, 4, 633, 4, 0),
(608, 18, 4, 312, 5, 1),
(609, 18, 4, 1028, 6, 0),
(610, 18, 4, 263, 7, 0),
(611, 18, 4, 846, 8, 0),
(612, 18, 4, 18, 9, 0),
(613, 19, 1, 430, 1, 0),
(614, 19, 1, 425, 2, 0),
(615, 19, 1, 415, 3, 0),
(616, 19, 1, 29, 4, 1),
(617, 19, 1, 1208, 5, 0),
(618, 19, 1, 1026, 6, 0),
(619, 19, 1, 623, 7, 0),
(620, 19, 1, 1161, 8, 0),
(621, 19, 1, 958, 9, 0),
(622, 19, 2, 316, 1, 0),
(623, 19, 2, 692, 2, 0),
(624, 19, 2, 1203, 3, 0),
(625, 19, 2, 1040, 4, 0),
(626, 19, 2, 749, 5, 0),
(627, 19, 2, 4, 6, 1),
(628, 19, 2, 755, 7, 0),
(629, 19, 2, 127, 8, 0),
(630, 19, 2, 582, 9, 0),
(631, 19, 3, 537, 1, 0),
(632, 19, 3, 857, 2, 0),
(633, 19, 3, 731, 3, 0),
(634, 19, 3, 276, 4, 0),
(635, 19, 3, 1214, 5, 0),
(636, 19, 3, 6, 6, 1),
(637, 19, 3, 421, 7, 0),
(638, 19, 3, 282, 8, 0),
(639, 19, 3, 253, 9, 0),
(640, 19, 4, 768, 1, 0),
(641, 19, 4, 1188, 2, 0),
(642, 19, 4, 641, 3, 0),
(643, 19, 4, 93, 4, 0),
(644, 19, 4, 37, 5, 1),
(645, 19, 4, 753, 6, 0),
(646, 19, 4, 569, 7, 0),
(647, 19, 4, 155, 8, 0),
(648, 19, 4, 1294, 9, 0),
(649, 20, 1, 375, 1, 0),
(650, 20, 1, 333, 2, 1),
(651, 20, 1, 1176, 3, 0),
(652, 20, 1, 398, 4, 0),
(653, 20, 1, 1060, 5, 0),
(654, 20, 1, 770, 6, 0),
(655, 20, 1, 310, 7, 0),
(656, 20, 1, 676, 8, 0),
(657, 20, 1, 1031, 9, 0),
(658, 20, 2, 290, 1, 0),
(659, 20, 2, 412, 2, 0),
(660, 20, 2, 1203, 3, 0),
(661, 20, 2, 33, 4, 0),
(662, 20, 2, 664, 5, 0),
(663, 20, 2, 339, 6, 1),
(664, 20, 2, 307, 7, 0),
(665, 20, 2, 127, 8, 0),
(666, 20, 2, 106, 9, 0),
(667, 20, 3, 355, 1, 0),
(668, 20, 3, 1170, 2, 0),
(669, 20, 3, 1016, 3, 0),
(670, 20, 3, 784, 4, 0),
(671, 20, 3, 644, 5, 0),
(672, 20, 3, 4, 6, 0),
(673, 20, 3, 94, 7, 0),
(674, 20, 3, 1084, 8, 0),
(675, 20, 3, 329, 9, 1),
(676, 20, 4, 340, 1, 1),
(677, 20, 4, 1021, 2, 0),
(678, 20, 4, 153, 3, 0),
(679, 20, 4, 121, 4, 0),
(680, 20, 4, 1160, 5, 0),
(681, 20, 4, 624, 6, 0),
(682, 20, 4, 774, 7, 0),
(683, 20, 4, 379, 8, 0),
(684, 20, 4, 1329, 9, 0),
(685, 21, 1, 633, 1, 1),
(686, 21, 1, 662, 2, 0),
(687, 21, 1, 371, 3, 0),
(688, 21, 1, 425, 4, 0),
(689, 21, 1, 1119, 5, 0),
(690, 22, 1, 1034, 1, 0),
(691, 22, 1, 617, 2, 1),
(692, 22, 1, 144, 3, 0),
(693, 22, 1, 270, 4, 0),
(694, 22, 1, 407, 5, 0),
(695, 22, 1, 367, 6, 0),
(696, 22, 1, 179, 7, 0),
(697, 22, 1, 647, 8, 0),
(698, 22, 1, 64, 9, 0),
(699, 22, 2, 961, 1, 0),
(700, 22, 2, 1164, 2, 0),
(701, 22, 2, 10, 3, 0),
(702, 22, 2, 565, 4, 0),
(703, 22, 2, 124, 5, 0),
(704, 22, 2, 1303, 6, 0),
(705, 22, 2, 1206, 7, 0),
(706, 22, 2, 314, 8, 0),
(707, 22, 2, 627, 9, 1),
(708, 22, 3, 58, 1, 0),
(709, 22, 3, 620, 2, 1),
(710, 22, 3, 4, 3, 0),
(711, 22, 3, 1120, 4, 0),
(712, 22, 3, 1274, 5, 0),
(713, 22, 3, 1170, 6, 0),
(714, 22, 3, 853, 7, 0),
(715, 22, 3, 791, 8, 0),
(716, 22, 3, 1071, 9, 0),
(717, 22, 4, 884, 1, 0),
(718, 22, 4, 561, 2, 0),
(719, 22, 4, 629, 3, 1),
(720, 22, 4, 254, 4, 0),
(721, 22, 4, 105, 5, 0),
(722, 22, 4, 1286, 6, 0),
(723, 22, 4, 1128, 7, 0),
(724, 22, 4, 1010, 8, 0),
(725, 22, 4, 876, 9, 0),
(726, 23, 1, 893, 1, 0),
(727, 23, 1, 468, 2, 0),
(728, 23, 1, 645, 3, 1),
(729, 23, 1, 572, 4, 0),
(730, 23, 1, 121, 5, 0),
(731, 23, 1, 582, 6, 0),
(732, 23, 1, 882, 7, 0),
(733, 23, 1, 31, 8, 0),
(734, 23, 1, 435, 9, 0),
(735, 23, 2, 923, 1, 0),
(736, 23, 2, 69, 2, 0),
(737, 23, 2, 695, 3, 0),
(738, 23, 2, 585, 4, 0),
(739, 23, 2, 637, 5, 1),
(740, 23, 2, 867, 6, 0),
(741, 23, 2, 1009, 7, 0),
(742, 23, 2, 801, 8, 0),
(743, 23, 2, 817, 9, 0),
(744, 23, 3, 204, 1, 0),
(745, 23, 3, 241, 2, 0),
(746, 23, 3, 647, 3, 1),
(747, 23, 3, 396, 4, 0),
(748, 23, 3, 201, 5, 0),
(749, 23, 3, 770, 6, 0),
(750, 23, 3, 456, 7, 0),
(751, 23, 3, 717, 8, 0),
(752, 23, 3, 409, 9, 0),
(753, 23, 4, 640, 1, 1),
(754, 23, 4, 340, 2, 0),
(755, 23, 4, 1071, 3, 0),
(756, 23, 4, 1087, 4, 0),
(757, 23, 4, 679, 5, 0),
(758, 23, 4, 386, 6, 0),
(759, 23, 4, 286, 7, 0),
(760, 23, 4, 348, 8, 0),
(761, 23, 4, 1107, 9, 0),
(762, 24, 1, 640, 1, 1),
(763, 25, 1, 329, 1, 0),
(764, 25, 1, 1305, 2, 0),
(765, 25, 1, 641, 3, 1),
(766, 25, 1, 153, 4, 0),
(767, 25, 1, 471, 5, 0),
(768, 25, 1, 665, 6, 0),
(769, 25, 1, 296, 7, 0),
(770, 25, 1, 973, 8, 0),
(771, 25, 1, 836, 9, 0),
(772, 25, 2, 1185, 1, 0),
(773, 25, 2, 426, 2, 0),
(774, 25, 2, 633, 3, 1),
(775, 25, 2, 1290, 4, 0),
(776, 25, 2, 900, 5, 0),
(777, 25, 2, 9, 6, 0),
(778, 25, 2, 287, 7, 0),
(779, 25, 2, 59, 8, 0),
(780, 25, 2, 169, 9, 0),
(781, 25, 3, 825, 1, 0),
(782, 25, 3, 687, 2, 0),
(783, 25, 3, 1118, 3, 0),
(784, 25, 3, 18, 4, 0),
(785, 25, 3, 459, 5, 0),
(786, 25, 3, 637, 6, 1),
(787, 25, 3, 897, 7, 0),
(788, 25, 3, 777, 8, 0),
(789, 25, 3, 437, 9, 0),
(790, 25, 4, 1300, 1, 0),
(791, 25, 4, 736, 2, 0),
(792, 25, 4, 1159, 3, 0),
(793, 25, 4, 1012, 4, 0),
(794, 25, 4, 651, 5, 0),
(795, 25, 4, 1167, 6, 0),
(796, 25, 4, 644, 7, 1),
(797, 25, 4, 464, 8, 0),
(798, 25, 4, 1275, 9, 0),
(799, 26, 1, 561, 1, 0),
(800, 26, 1, 914, 2, 0),
(801, 26, 1, 973, 3, 0),
(802, 26, 1, 72, 4, 0),
(803, 26, 1, 893, 5, 0),
(804, 26, 1, 620, 6, 1),
(805, 26, 1, 870, 7, 0),
(806, 26, 1, 811, 8, 0),
(807, 26, 1, 836, 9, 0),
(808, 26, 2, 1040, 1, 0),
(809, 26, 2, 292, 2, 0),
(810, 26, 2, 629, 3, 1),
(811, 26, 2, 1286, 4, 0),
(812, 26, 2, 1105, 5, 0),
(813, 26, 2, 100, 6, 0),
(814, 26, 2, 668, 7, 0),
(815, 26, 2, 357, 8, 0),
(816, 26, 2, 924, 9, 0),
(817, 26, 3, 422, 1, 0),
(818, 26, 3, 616, 2, 1),
(819, 26, 3, 145, 3, 0),
(820, 26, 3, 1043, 4, 0),
(821, 26, 3, 444, 5, 0),
(822, 26, 3, 1066, 6, 0),
(823, 26, 3, 391, 7, 0),
(824, 26, 3, 241, 8, 0),
(825, 26, 3, 216, 9, 0),
(826, 26, 4, 627, 1, 1),
(827, 26, 4, 85, 2, 0),
(828, 26, 4, 74, 3, 0),
(829, 26, 4, 1284, 4, 0),
(830, 26, 4, 887, 5, 0),
(831, 26, 4, 880, 6, 0),
(832, 26, 4, 1238, 7, 0),
(833, 27, 1, 862, 1, 0),
(834, 27, 1, 68, 2, 0),
(835, 27, 1, 624, 3, 1),
(836, 27, 1, 1239, 4, 0),
(837, 27, 1, 304, 5, 0),
(838, 27, 1, 288, 6, 0),
(839, 27, 1, 760, 7, 0),
(840, 27, 1, 294, 8, 0),
(841, 27, 1, 123, 9, 0),
(842, 27, 2, 616, 1, 1),
(843, 27, 2, 144, 2, 0),
(844, 27, 2, 176, 3, 0),
(845, 27, 2, 422, 4, 0),
(846, 27, 2, 1044, 5, 0),
(847, 27, 2, 1070, 6, 0),
(848, 27, 2, 731, 7, 0),
(849, 27, 2, 200, 8, 0),
(850, 27, 2, 372, 9, 0),
(851, 27, 3, 623, 1, 1),
(852, 27, 3, 21, 2, 0),
(853, 27, 3, 740, 3, 0),
(854, 27, 3, 682, 4, 0),
(855, 27, 3, 769, 5, 0),
(856, 27, 3, 472, 6, 0),
(857, 27, 3, 171, 7, 0),
(858, 27, 3, 96, 8, 0),
(859, 27, 3, 654, 9, 0),
(860, 27, 4, 630, 1, 1),
(861, 27, 4, 693, 2, 0),
(862, 27, 4, 1092, 3, 0),
(863, 27, 4, 172, 4, 0),
(864, 27, 4, 839, 5, 0),
(865, 27, 4, 155, 6, 0),
(866, 27, 4, 112, 7, 0),
(867, 27, 4, 811, 8, 0),
(868, 27, 4, 437, 9, 0),
(869, 28, 1, 341, 1, 0),
(870, 28, 1, 692, 2, 0),
(871, 28, 1, 694, 3, 0),
(872, 28, 1, 21, 4, 0),
(873, 28, 1, 642, 5, 1),
(874, 28, 1, 1287, 6, 0),
(875, 28, 1, 959, 7, 0),
(876, 28, 1, 801, 8, 0),
(877, 28, 1, 1023, 9, 0),
(878, 28, 2, 633, 1, 1),
(879, 28, 2, 255, 2, 0),
(880, 28, 2, 1039, 3, 0),
(881, 28, 2, 331, 4, 0),
(882, 28, 2, 698, 5, 0),
(883, 28, 2, 825, 6, 0),
(884, 28, 2, 853, 7, 0),
(885, 28, 2, 379, 8, 0),
(886, 28, 2, 965, 9, 0),
(887, 28, 3, 84, 1, 0),
(888, 28, 3, 1177, 2, 0),
(889, 28, 3, 896, 3, 0),
(890, 28, 3, 1203, 4, 0),
(891, 28, 3, 806, 5, 0),
(892, 28, 3, 1030, 6, 0),
(893, 28, 3, 1159, 7, 0),
(894, 28, 3, 553, 8, 0),
(895, 28, 3, 635, 9, 1),
(896, 28, 4, 8, 1, 0),
(897, 28, 4, 541, 2, 0),
(898, 28, 4, 225, 3, 0),
(899, 28, 4, 220, 4, 0),
(900, 28, 4, 217, 5, 0),
(901, 28, 4, 617, 6, 0),
(902, 28, 4, 161, 7, 0),
(903, 28, 4, 648, 8, 1),
(904, 28, 4, 1334, 9, 0),
(905, 29, 1, 7, 1, 0),
(906, 29, 1, 209, 2, 0),
(907, 29, 1, 438, 3, 0),
(908, 29, 1, 133, 4, 0),
(909, 29, 1, 1020, 5, 0),
(910, 29, 1, 142, 6, 0),
(911, 29, 1, 199, 7, 0),
(912, 29, 1, 661, 8, 1),
(913, 29, 1, 183, 9, 0),
(914, 29, 2, 1126, 1, 0),
(915, 29, 2, 919, 2, 0),
(916, 29, 2, 652, 3, 1),
(917, 29, 2, 1015, 4, 0),
(918, 29, 2, 1097, 5, 0),
(919, 29, 2, 1267, 6, 0),
(920, 29, 2, 826, 7, 0),
(921, 29, 2, 119, 8, 0),
(922, 29, 2, 1117, 9, 0),
(923, 29, 3, 76, 1, 0),
(924, 29, 3, 470, 2, 0),
(925, 29, 3, 1242, 3, 0),
(926, 29, 3, 574, 4, 0),
(927, 29, 3, 1178, 5, 0),
(928, 29, 3, 656, 6, 1),
(929, 29, 3, 491, 7, 0),
(930, 29, 3, 869, 8, 0),
(931, 29, 3, 85, 9, 0),
(932, 29, 4, 728, 1, 0),
(933, 29, 4, 753, 2, 0),
(934, 29, 4, 287, 3, 0),
(935, 29, 4, 633, 4, 0),
(936, 29, 4, 917, 5, 0),
(937, 29, 4, 1137, 6, 0),
(938, 29, 4, 848, 7, 0),
(939, 29, 4, 663, 8, 1),
(940, 29, 4, 1022, 9, 0),
(941, 30, 1, 1120, 1, 0),
(942, 30, 1, 154, 2, 0),
(943, 30, 1, 583, 3, 0),
(944, 30, 1, 349, 4, 0),
(945, 30, 1, 667, 5, 1),
(946, 30, 1, 768, 6, 0),
(947, 30, 1, 109, 7, 0),
(948, 30, 1, 42, 8, 0),
(949, 30, 1, 72, 9, 0),
(950, 30, 2, 689, 1, 0),
(951, 30, 2, 1098, 2, 0),
(952, 30, 2, 254, 3, 0),
(953, 30, 2, 696, 4, 1),
(954, 30, 2, 883, 5, 0),
(955, 30, 2, 1275, 6, 0),
(956, 30, 2, 57, 7, 0),
(957, 30, 2, 325, 8, 0),
(958, 30, 2, 888, 9, 0),
(959, 30, 3, 916, 1, 0),
(960, 30, 3, 1244, 2, 0),
(961, 31, 1, 751, 1, 0),
(962, 31, 1, 802, 2, 0),
(963, 31, 1, 357, 3, 0),
(964, 31, 1, 103, 4, 1),
(965, 31, 1, 1106, 5, 0),
(966, 31, 1, 544, 6, 0),
(967, 31, 1, 935, 7, 0),
(968, 31, 1, 948, 8, 0),
(969, 31, 1, 931, 9, 0),
(970, 31, 2, 303, 1, 0),
(971, 31, 2, 555, 2, 0),
(972, 31, 2, 928, 3, 0),
(973, 31, 2, 646, 4, 0),
(974, 31, 2, 728, 5, 0),
(975, 31, 2, 330, 6, 0),
(976, 31, 2, 100, 7, 1),
(977, 31, 2, 324, 8, 0),
(978, 32, 1, 482, 1, 1),
(979, 32, 1, 67, 2, 0),
(980, 32, 1, 1327, 3, 0),
(981, 32, 1, 463, 4, 0),
(982, 32, 1, 336, 5, 0),
(983, 32, 1, 636, 6, 0),
(984, 32, 1, 735, 7, 0),
(985, 32, 1, 778, 8, 0),
(986, 32, 1, 664, 9, 0),
(987, 32, 2, 693, 1, 0),
(988, 32, 2, 1238, 2, 0),
(989, 32, 2, 916, 3, 0),
(990, 32, 2, 1118, 4, 0),
(991, 32, 2, 490, 5, 1),
(992, 32, 2, 1285, 6, 0),
(993, 32, 2, 301, 7, 0),
(994, 32, 2, 306, 8, 0),
(995, 32, 2, 810, 9, 0),
(996, 32, 3, 259, 1, 0),
(997, 32, 3, 98, 2, 0),
(998, 32, 3, 31, 3, 0),
(999, 32, 3, 485, 4, 1),
(1000, 32, 3, 680, 5, 0),
(1001, 32, 3, 321, 6, 0),
(1002, 32, 3, 582, 7, 0),
(1003, 32, 3, 775, 8, 0),
(1004, 32, 3, 869, 9, 0),
(1005, 33, 1, 560, 1, 0),
(1006, 33, 1, 303, 2, 0),
(1007, 33, 1, 781, 3, 0),
(1008, 33, 1, 696, 4, 0),
(1009, 33, 1, 1132, 5, 0),
(1010, 33, 1, 458, 6, 0),
(1011, 33, 1, 1306, 7, 0),
(1012, 33, 1, 485, 8, 1),
(1013, 33, 1, 168, 9, 0),
(1014, 33, 2, 89, 1, 0),
(1015, 33, 2, 491, 2, 1),
(1016, 33, 2, 298, 3, 0),
(1017, 33, 2, 286, 4, 0),
(1018, 34, 1, 286, 1, 0),
(1019, 34, 1, 379, 2, 0),
(1020, 34, 1, 1015, 3, 0),
(1021, 34, 1, 881, 4, 0),
(1022, 34, 1, 698, 5, 0),
(1023, 34, 1, 482, 6, 1),
(1024, 34, 1, 113, 7, 0),
(1025, 34, 1, 582, 8, 0),
(1026, 34, 1, 898, 9, 0),
(1027, 34, 2, 9, 1, 0),
(1028, 34, 2, 1053, 2, 0),
(1029, 34, 2, 1093, 3, 0),
(1030, 34, 2, 765, 4, 0),
(1031, 34, 2, 488, 5, 1),
(1032, 34, 2, 953, 6, 0),
(1033, 34, 2, 755, 7, 0),
(1034, 34, 2, 1012, 8, 0),
(1035, 34, 2, 1167, 9, 0),
(1036, 34, 3, 296, 1, 0),
(1037, 34, 3, 633, 2, 0),
(1038, 34, 3, 871, 3, 0),
(1039, 34, 3, 1327, 4, 0),
(1040, 34, 3, 485, 5, 1),
(1041, 34, 3, 1109, 6, 0),
(1042, 34, 3, 1136, 7, 0),
(1043, 34, 3, 727, 8, 0),
(1044, 34, 3, 841, 9, 0),
(1045, 35, 1, 107, 1, 1),
(1046, 35, 1, 794, 2, 0),
(1047, 35, 1, 385, 3, 0),
(1048, 35, 1, 320, 4, 0),
(1049, 35, 1, 1326, 5, 0),
(1050, 36, 1, 386, 1, 0),
(1051, 36, 1, 653, 2, 0),
(1052, 36, 1, 262, 3, 0),
(1053, 36, 1, 853, 4, 0),
(1054, 36, 1, 745, 5, 0),
(1055, 36, 1, 319, 6, 0),
(1056, 36, 1, 879, 7, 0),
(1057, 36, 1, 83, 8, 1),
(1058, 36, 1, 882, 9, 0),
(1059, 36, 2, 758, 1, 0),
(1060, 36, 2, 922, 2, 0),
(1061, 36, 2, 1285, 3, 0),
(1062, 36, 2, 406, 4, 0),
(1063, 36, 2, 1372, 5, 0),
(1064, 36, 2, 1024, 6, 0),
(1065, 36, 2, 327, 7, 0),
(1066, 36, 2, 698, 8, 0),
(1067, 36, 2, 107, 9, 1),
(1068, 36, 3, 127, 1, 0),
(1069, 36, 3, 18, 2, 0),
(1070, 36, 3, 1327, 3, 0),
(1071, 36, 3, 114, 4, 1),
(1072, 36, 3, 545, 5, 0),
(1073, 36, 3, 586, 6, 0),
(1074, 36, 3, 884, 7, 0),
(1075, 36, 3, 556, 8, 0),
(1076, 36, 3, 1090, 9, 0),
(1077, 36, 4, 1220, 1, 0),
(1078, 36, 4, 954, 2, 0),
(1079, 36, 4, 757, 3, 0),
(1080, 37, 1, 80, 1, 0),
(1081, 37, 1, 544, 2, 0),
(1082, 37, 1, 414, 3, 0),
(1083, 37, 1, 74, 4, 0),
(1084, 37, 1, 105, 5, 1),
(1085, 37, 1, 1371, 6, 0),
(1086, 37, 1, 330, 7, 0),
(1087, 37, 1, 883, 8, 0),
(1088, 37, 1, 1382, 9, 0),
(1089, 37, 2, 1030, 1, 0),
(1090, 37, 2, 431, 2, 0),
(1091, 37, 2, 378, 3, 0),
(1092, 37, 2, 1448, 4, 0),
(1093, 37, 2, 136, 5, 0),
(1094, 37, 2, 338, 6, 0),
(1095, 37, 2, 1023, 7, 0),
(1096, 37, 2, 97, 8, 1),
(1097, 37, 2, 949, 9, 0),
(1098, 37, 3, 971, 1, 0),
(1099, 37, 3, 1220, 2, 0),
(1100, 37, 3, 302, 3, 0),
(1101, 37, 3, 629, 4, 0),
(1102, 37, 3, 1244, 5, 0),
(1103, 37, 3, 383, 6, 0),
(1104, 37, 3, 118, 7, 1),
(1105, 37, 3, 49, 8, 0),
(1106, 37, 3, 482, 9, 0),
(1107, 37, 4, 572, 1, 0),
(1108, 37, 4, 357, 2, 0),
(1109, 37, 4, 89, 3, 1),
(1110, 37, 4, 70, 4, 0),
(1111, 37, 4, 1378, 5, 0),
(1112, 37, 4, 893, 6, 0),
(1113, 37, 4, 1122, 7, 0),
(1114, 37, 4, 1186, 8, 0),
(1115, 37, 4, 26, 9, 0),
(1116, 38, 1, 424, 1, 0),
(1117, 38, 1, 111, 2, 1),
(1118, 38, 1, 1177, 3, 0),
(1119, 38, 1, 838, 4, 0),
(1120, 38, 1, 955, 5, 0),
(1121, 38, 1, 28, 6, 0),
(1122, 38, 1, 1301, 7, 0),
(1123, 38, 1, 1016, 8, 0),
(1124, 38, 1, 1244, 9, 0),
(1125, 38, 2, 700, 1, 0),
(1126, 38, 2, 81, 2, 1),
(1127, 38, 2, 1305, 3, 0),
(1128, 38, 2, 789, 4, 0),
(1129, 38, 2, 1171, 5, 0),
(1130, 38, 2, 1042, 6, 0),
(1131, 38, 2, 654, 7, 0),
(1132, 38, 2, 1157, 8, 0),
(1133, 38, 2, 794, 9, 0),
(1134, 38, 3, 324, 1, 0),
(1135, 38, 3, 1165, 2, 0),
(1136, 38, 3, 91, 3, 1),
(1137, 38, 3, 173, 4, 0),
(1138, 38, 3, 1372, 5, 0),
(1139, 38, 3, 306, 6, 0),
(1140, 38, 3, 1025, 7, 0),
(1141, 38, 3, 1084, 8, 0),
(1142, 38, 3, 768, 9, 0),
(1143, 38, 4, 915, 1, 0),
(1144, 38, 4, 1448, 2, 0),
(1145, 38, 4, 1023, 3, 0),
(1146, 38, 4, 881, 4, 0),
(1147, 38, 4, 635, 5, 0),
(1148, 38, 4, 31, 6, 0),
(1149, 38, 4, 670, 7, 0),
(1150, 38, 4, 1272, 8, 0),
(1151, 38, 4, 103, 9, 1),
(1152, 39, 1, 867, 1, 0),
(1153, 39, 1, 926, 2, 0),
(1154, 39, 1, 805, 3, 0),
(1155, 39, 1, 956, 4, 0),
(1156, 39, 1, 99, 5, 1),
(1157, 39, 1, 754, 6, 0),
(1158, 39, 1, 1169, 7, 0),
(1159, 39, 1, 889, 8, 0),
(1160, 39, 1, 652, 9, 0),
(1161, 39, 2, 769, 1, 0),
(1162, 39, 2, 1448, 2, 0),
(1163, 39, 2, 101, 3, 1),
(1164, 39, 2, 324, 4, 0),
(1165, 39, 2, 128, 5, 0),
(1166, 39, 2, 1084, 6, 0),
(1167, 39, 2, 795, 7, 0),
(1168, 39, 2, 481, 8, 0),
(1169, 39, 2, 1379, 9, 0),
(1170, 39, 3, 949, 1, 0),
(1171, 39, 3, 1092, 2, 0),
(1172, 39, 3, 679, 3, 0),
(1173, 39, 3, 85, 4, 1),
(1174, 39, 3, 700, 5, 0),
(1175, 39, 3, 740, 6, 0),
(1176, 39, 3, 959, 7, 0),
(1177, 39, 3, 1299, 8, 0),
(1178, 39, 3, 1114, 9, 0),
(1179, 39, 4, 1270, 1, 0),
(1180, 39, 4, 92, 2, 1),
(1181, 39, 4, 872, 3, 0),
(1182, 39, 4, 303, 4, 0),
(1183, 40, 1, 1051, 1, 0),
(1184, 40, 1, 413, 2, 0),
(1185, 40, 1, 1383, 3, 0),
(1186, 40, 1, 571, 4, 0),
(1187, 40, 1, 727, 5, 0),
(1188, 40, 1, 126, 6, 0),
(1189, 40, 1, 428, 7, 0),
(1190, 40, 1, 794, 8, 0),
(1191, 40, 1, 103, 9, 1),
(1192, 40, 2, 884, 1, 0),
(1193, 40, 2, 632, 2, 0),
(1194, 40, 2, 1177, 3, 0),
(1195, 40, 2, 973, 4, 0),
(1196, 40, 2, 681, 5, 0),
(1197, 40, 2, 84, 6, 1),
(1198, 40, 2, 1161, 7, 0),
(1199, 40, 2, 956, 8, 0),
(1200, 40, 2, 667, 9, 0),
(1201, 40, 3, 1306, 1, 0),
(1202, 40, 3, 155, 2, 0),
(1203, 40, 3, 862, 3, 0),
(1204, 40, 3, 756, 4, 0),
(1205, 40, 3, 693, 5, 0),
(1206, 40, 3, 1087, 6, 0),
(1207, 40, 3, 87, 7, 1),
(1208, 40, 3, 336, 8, 0),
(1209, 40, 3, 1287, 9, 0),
(1210, 40, 4, 98, 1, 1),
(1211, 40, 4, 813, 2, 0),
(1212, 40, 4, 1090, 3, 0),
(1213, 40, 4, 128, 4, 0),
(1214, 40, 4, 1084, 5, 0),
(1215, 40, 4, 301, 6, 0),
(1216, 40, 4, 75, 7, 0),
(1217, 40, 4, 341, 8, 0),
(1218, 40, 4, 66, 9, 0),
(1219, 41, 1, 806, 1, 0),
(1220, 41, 1, 51, 2, 0),
(1221, 41, 1, 1306, 3, 0),
(1222, 41, 1, 32, 4, 0),
(1223, 41, 1, 1090, 5, 0),
(1224, 41, 1, 1448, 6, 0),
(1225, 41, 1, 933, 7, 0),
(1226, 41, 1, 41, 8, 0),
(1227, 41, 1, 102, 9, 1),
(1228, 41, 2, 85, 1, 1),
(1229, 41, 2, 255, 2, 0),
(1230, 41, 2, 1015, 3, 0),
(1231, 41, 2, 955, 4, 0),
(1232, 41, 2, 1383, 5, 0),
(1233, 41, 2, 684, 6, 0),
(1234, 41, 2, 689, 7, 0),
(1235, 41, 2, 532, 8, 0),
(1236, 41, 2, 1324, 9, 0),
(1237, 41, 3, 303, 1, 0),
(1238, 41, 3, 83, 2, 1),
(1239, 41, 3, 67, 3, 0),
(1240, 41, 3, 792, 4, 0),
(1241, 41, 3, 1010, 5, 0),
(1242, 41, 3, 258, 6, 0),
(1243, 41, 3, 639, 7, 0),
(1244, 41, 3, 304, 8, 0),
(1245, 41, 3, 584, 9, 0),
(1246, 41, 4, 917, 1, 0),
(1247, 41, 4, 1140, 2, 0),
(1248, 41, 4, 154, 3, 0),
(1249, 41, 4, 744, 4, 0),
(1250, 41, 4, 1331, 5, 0),
(1251, 41, 4, 1225, 6, 0),
(1252, 41, 4, 874, 7, 0),
(1253, 41, 4, 972, 8, 0),
(1254, 41, 4, 120, 9, 1),
(1255, 42, 1, 627, 1, 1),
(1256, 42, 1, 881, 2, 0),
(1257, 42, 1, 78, 3, 0),
(1258, 42, 1, 936, 4, 0),
(1259, 42, 1, 1126, 5, 0),
(1260, 42, 1, 290, 6, 0),
(1261, 42, 1, 72, 7, 0),
(1262, 42, 1, 753, 8, 0),
(1263, 42, 1, 67, 9, 0),
(1264, 42, 2, 15, 1, 0),
(1265, 42, 2, 717, 2, 0),
(1266, 42, 2, 373, 3, 0),
(1267, 42, 2, 444, 4, 0),
(1268, 42, 2, 618, 5, 1),
(1269, 42, 2, 976, 6, 0),
(1270, 42, 2, 1035, 7, 0),
(1271, 42, 2, 218, 8, 0),
(1272, 42, 2, 548, 9, 0),
(1273, 42, 3, 318, 1, 0),
(1274, 42, 3, 470, 2, 0),
(1275, 42, 3, 1394, 3, 0),
(1276, 42, 3, 697, 4, 0),
(1277, 42, 3, 432, 5, 0),
(1278, 42, 3, 621, 6, 1),
(1279, 42, 3, 894, 7, 0),
(1280, 42, 3, 93, 8, 0),
(1281, 42, 3, 1024, 9, 0),
(1282, 42, 4, 1167, 1, 0),
(1283, 42, 4, 1274, 2, 0),
(1284, 42, 4, 380, 3, 0),
(1285, 42, 4, 628, 4, 1),
(1286, 42, 4, 112, 5, 0),
(1287, 42, 4, 1305, 6, 0),
(1288, 42, 4, 1130, 7, 0),
(1289, 42, 4, 811, 8, 0),
(1290, 42, 4, 1299, 9, 0),
(1291, 43, 1, 800, 1, 0),
(1292, 43, 1, 674, 2, 1),
(1293, 43, 1, 732, 3, 0),
(1294, 43, 1, 1020, 4, 0),
(1295, 43, 1, 829, 5, 0),
(1296, 43, 1, 1233, 6, 0),
(1297, 43, 1, 191, 7, 0),
(1298, 43, 1, 205, 8, 0),
(1299, 43, 1, 284, 9, 0),
(1300, 43, 2, 1226, 1, 0),
(1301, 43, 2, 600, 2, 0),
(1302, 43, 2, 739, 3, 0),
(1303, 43, 2, 664, 4, 0),
(1304, 43, 2, 689, 5, 1),
(1305, 43, 2, 302, 6, 0),
(1306, 43, 2, 1399, 7, 0),
(1307, 43, 2, 369, 8, 0),
(1308, 43, 2, 916, 9, 0),
(1309, 43, 3, 760, 1, 0),
(1310, 43, 3, 841, 2, 0),
(1311, 43, 3, 22, 3, 0),
(1312, 43, 3, 1185, 4, 0),
(1313, 43, 3, 1106, 5, 0),
(1314, 43, 3, 73, 6, 0),
(1315, 43, 3, 683, 7, 1),
(1316, 43, 3, 924, 8, 0),
(1317, 43, 3, 826, 9, 0),
(1318, 43, 4, 1139, 1, 0),
(1319, 43, 4, 1376, 2, 0),
(1320, 43, 4, 458, 3, 0),
(1321, 43, 4, 670, 4, 1),
(1322, 43, 4, 1158, 5, 0),
(1323, 43, 4, 467, 6, 0),
(1324, 43, 4, 295, 7, 0),
(1325, 43, 4, 127, 8, 0),
(1326, 43, 4, 725, 9, 0),
(1327, 44, 1, 67, 1, 0),
(1328, 44, 1, 19, 2, 0),
(1329, 44, 1, 1447, 3, 0),
(1330, 44, 1, 971, 4, 0),
(1331, 44, 1, 1052, 5, 0),
(1332, 44, 1, 567, 6, 0),
(1333, 44, 1, 1329, 7, 0),
(1334, 44, 1, 302, 8, 0),
(1335, 44, 1, 824, 9, 1),
(1336, 44, 2, 1302, 1, 0),
(1337, 44, 2, 384, 2, 0),
(1338, 44, 2, 571, 3, 0),
(1339, 44, 2, 312, 4, 0),
(1340, 44, 2, 835, 5, 1),
(1341, 44, 2, 752, 6, 0),
(1342, 44, 2, 926, 7, 0),
(1343, 44, 2, 1016, 8, 0),
(1344, 44, 2, 1330, 9, 0),
(1345, 44, 3, 840, 1, 1),
(1346, 44, 3, 262, 2, 0),
(1347, 44, 3, 1136, 3, 0),
(1348, 44, 3, 1257, 4, 0),
(1349, 44, 3, 1097, 5, 0),
(1350, 44, 3, 112, 6, 0),
(1351, 44, 3, 1126, 7, 0),
(1352, 44, 3, 801, 8, 0),
(1353, 44, 3, 343, 9, 0),
(1354, 44, 4, 952, 1, 0),
(1355, 44, 4, 629, 2, 0),
(1356, 44, 4, 488, 3, 0),
(1357, 44, 4, 1239, 4, 0),
(1358, 44, 4, 172, 5, 0),
(1359, 44, 4, 371, 6, 0),
(1360, 44, 4, 931, 7, 0),
(1361, 44, 4, 585, 8, 0),
(1362, 44, 4, 844, 9, 1),
(1363, 45, 1, 401, 1, 0),
(1364, 45, 1, 722, 2, 0),
(1365, 45, 1, 829, 3, 1),
(1366, 45, 1, 201, 4, 0),
(1367, 45, 1, 159, 5, 0),
(1368, 45, 1, 857, 6, 0),
(1369, 45, 1, 717, 7, 0),
(1370, 45, 1, 397, 8, 0),
(1371, 45, 1, 141, 9, 0),
(1372, 45, 2, 1384, 1, 0),
(1373, 45, 2, 742, 2, 0),
(1374, 45, 2, 175, 3, 0),
(1375, 45, 2, 825, 4, 1),
(1376, 45, 2, 868, 5, 0),
(1377, 45, 2, 1403, 6, 0),
(1378, 45, 2, 437, 7, 0),
(1379, 45, 2, 640, 8, 0),
(1380, 45, 2, 1405, 9, 0),
(1381, 45, 3, 369, 1, 0),
(1382, 45, 3, 834, 2, 1),
(1383, 45, 3, 895, 3, 0),
(1384, 45, 3, 796, 4, 0),
(1385, 45, 3, 1120, 5, 0),
(1386, 45, 3, 1410, 6, 0),
(1387, 45, 3, 535, 7, 0),
(1388, 45, 3, 127, 8, 0),
(1389, 45, 3, 951, 9, 0),
(1390, 45, 4, 296, 1, 0),
(1391, 45, 4, 693, 2, 0),
(1392, 45, 4, 1327, 3, 0),
(1393, 45, 4, 758, 4, 0),
(1394, 45, 4, 838, 5, 1),
(1395, 45, 4, 405, 6, 0),
(1396, 45, 4, 805, 7, 0),
(1397, 45, 4, 104, 8, 0),
(1398, 45, 4, 60, 9, 0),
(1399, 46, 1, 431, 1, 0),
(1400, 46, 1, 886, 2, 0),
(1401, 46, 1, 416, 3, 0),
(1402, 46, 1, 486, 4, 0),
(1403, 46, 1, 1335, 5, 0),
(1404, 46, 1, 348, 6, 0),
(1405, 46, 1, 914, 7, 0),
(1406, 46, 1, 745, 8, 0),
(1407, 46, 1, 836, 9, 1),
(1408, 46, 2, 846, 1, 1),
(1409, 46, 2, 1208, 2, 0),
(1410, 46, 2, 756, 3, 0),
(1411, 46, 2, 43, 4, 0),
(1412, 46, 2, 875, 5, 0),
(1413, 46, 2, 809, 6, 0),
(1414, 46, 2, 1446, 7, 0),
(1415, 46, 2, 1408, 8, 0),
(1416, 46, 2, 448, 9, 0),
(1417, 46, 3, 77, 1, 0),
(1418, 46, 3, 1472, 2, 0),
(1419, 46, 3, 769, 3, 0),
(1420, 46, 3, 1177, 4, 0),
(1421, 46, 3, 666, 5, 0),
(1422, 46, 3, 688, 6, 0),
(1423, 46, 3, 824, 7, 1),
(1424, 46, 3, 1399, 8, 0),
(1425, 46, 3, 1051, 9, 0),
(1426, 46, 4, 384, 1, 0),
(1427, 46, 4, 1022, 2, 0),
(1428, 46, 4, 1228, 3, 0),
(1429, 46, 4, 923, 4, 0),
(1430, 46, 4, 866, 5, 0),
(1431, 46, 4, 1385, 6, 0),
(1432, 46, 4, 833, 7, 1),
(1433, 46, 4, 969, 8, 0),
(1434, 46, 4, 1201, 9, 0),
(1435, 47, 1, 679, 1, 0),
(1436, 47, 1, 635, 2, 0),
(1437, 47, 1, 1288, 3, 0),
(1438, 47, 1, 966, 4, 0),
(1439, 47, 1, 633, 5, 0),
(1440, 47, 1, 104, 6, 0),
(1441, 47, 1, 1132, 7, 0),
(1442, 47, 1, 840, 8, 1),
(1443, 47, 1, 628, 9, 0),
(1444, 47, 2, 1392, 1, 0),
(1445, 47, 2, 834, 2, 1),
(1446, 47, 2, 1370, 3, 0),
(1447, 47, 2, 359, 4, 0),
(1448, 47, 2, 753, 5, 0),
(1449, 47, 2, 727, 6, 0),
(1450, 47, 2, 1305, 7, 0),
(1451, 47, 2, 126, 8, 0),
(1452, 47, 2, 127, 9, 0),
(1453, 47, 3, 925, 1, 0),
(1454, 47, 3, 612, 2, 0),
(1455, 47, 3, 353, 3, 0),
(1456, 47, 3, 971, 4, 0),
(1457, 47, 3, 1257, 5, 0),
(1458, 47, 3, 464, 6, 0),
(1459, 47, 3, 460, 7, 0),
(1460, 47, 3, 47, 8, 0),
(1461, 47, 3, 839, 9, 1),
(1462, 47, 4, 208, 1, 0),
(1463, 47, 4, 831, 2, 1),
(1464, 47, 4, 133, 3, 0),
(1465, 47, 4, 280, 4, 0),
(1466, 47, 4, 1234, 5, 0),
(1467, 47, 4, 132, 6, 0),
(1468, 47, 4, 1045, 7, 0),
(1469, 47, 4, 1173, 8, 0),
(1470, 47, 4, 269, 9, 0),
(1471, 48, 1, 667, 1, 0),
(1472, 48, 1, 352, 2, 0),
(1473, 48, 1, 753, 3, 0),
(1474, 48, 1, 1255, 4, 0),
(1475, 48, 1, 1089, 5, 0),
(1476, 48, 1, 775, 6, 1),
(1477, 48, 1, 1327, 7, 0),
(1478, 48, 1, 43, 8, 0),
(1479, 48, 1, 551, 9, 0),
(1480, 48, 2, 485, 1, 0),
(1481, 48, 2, 771, 2, 1),
(1482, 48, 2, 122, 3, 0),
(1483, 48, 2, 1285, 4, 0),
(1484, 48, 2, 588, 5, 0),
(1485, 48, 2, 1292, 6, 0),
(1486, 48, 2, 916, 7, 0),
(1487, 48, 2, 386, 8, 0),
(1488, 48, 2, 1162, 9, 0),
(1489, 48, 3, 1306, 1, 0),
(1490, 48, 3, 1469, 2, 0),
(1491, 48, 3, 739, 3, 0),
(1492, 48, 3, 637, 4, 0),
(1493, 48, 3, 347, 5, 0),
(1494, 48, 3, 317, 6, 0),
(1495, 48, 3, 779, 7, 1),
(1496, 48, 3, 175, 8, 0),
(1497, 48, 3, 1406, 9, 0),
(1498, 48, 4, 782, 1, 1),
(1499, 48, 4, 531, 2, 0),
(1500, 48, 4, 862, 3, 0),
(1501, 48, 4, 642, 4, 0),
(1502, 48, 4, 120, 5, 0),
(1503, 48, 4, 298, 6, 0),
(1504, 48, 4, 1250, 7, 0),
(1505, 48, 4, 78, 8, 0),
(1506, 48, 4, 654, 9, 0),
(1507, 49, 1, 200, 1, 0),
(1508, 49, 1, 5, 2, 0),
(1509, 49, 1, 162, 3, 0),
(1510, 49, 1, 608, 4, 0),
(1511, 49, 1, 797, 5, 0),
(1512, 49, 1, 717, 6, 1),
(1513, 49, 1, 218, 7, 0),
(1514, 49, 1, 1061, 8, 0),
(1515, 49, 1, 1216, 9, 0),
(1516, 49, 2, 421, 1, 0),
(1517, 49, 2, 214, 2, 0),
(1518, 49, 2, 1035, 3, 0),
(1519, 49, 2, 398, 4, 0),
(1520, 49, 2, 730, 5, 1),
(1521, 49, 2, 539, 6, 0),
(1522, 49, 2, 179, 7, 0),
(1523, 49, 2, 158, 8, 0),
(1524, 49, 2, 276, 9, 0),
(1525, 49, 3, 234, 1, 0),
(1526, 49, 3, 723, 2, 1),
(1527, 49, 3, 1019, 3, 0),
(1528, 49, 3, 253, 4, 0),
(1529, 49, 3, 247, 5, 0),
(1530, 49, 3, 457, 6, 0),
(1531, 49, 3, 1181, 7, 0),
(1532, 49, 3, 144, 8, 0),
(1533, 49, 3, 658, 9, 0),
(1534, 49, 4, 42, 1, 0),
(1535, 49, 4, 819, 2, 0),
(1536, 49, 4, 737, 3, 0),
(1537, 49, 4, 726, 4, 1),
(1538, 49, 4, 303, 5, 0),
(1539, 49, 4, 30, 6, 0),
(1540, 49, 4, 1438, 7, 0),
(1541, 49, 4, 111, 8, 0),
(1542, 49, 4, 67, 9, 0),
(1543, 50, 1, 833, 1, 0),
(1544, 50, 1, 914, 2, 1),
(1545, 50, 1, 172, 3, 0),
(1546, 50, 1, 1105, 4, 0),
(1547, 50, 1, 1302, 5, 0),
(1548, 50, 1, 556, 6, 0),
(1549, 50, 1, 819, 7, 0),
(1550, 50, 1, 950, 8, 0),
(1551, 50, 1, 1395, 9, 0),
(1552, 50, 2, 319, 1, 0),
(1553, 50, 2, 888, 2, 0),
(1554, 50, 2, 958, 3, 0),
(1555, 50, 2, 607, 4, 0),
(1556, 50, 2, 925, 5, 1),
(1557, 50, 2, 325, 6, 0),
(1558, 50, 2, 34, 7, 0),
(1559, 50, 2, 809, 8, 0),
(1560, 50, 2, 448, 9, 0),
(1561, 50, 3, 1294, 1, 0),
(1562, 50, 3, 1442, 2, 0),
(1563, 50, 3, 1121, 3, 0),
(1564, 50, 3, 352, 4, 0),
(1565, 50, 3, 26, 5, 0),
(1566, 50, 3, 574, 6, 0),
(1567, 50, 3, 687, 7, 0),
(1568, 50, 3, 929, 8, 1),
(1569, 50, 3, 101, 9, 0),
(1570, 50, 4, 1225, 1, 0),
(1571, 50, 4, 1292, 2, 0),
(1572, 50, 4, 773, 3, 0),
(1573, 50, 4, 87, 4, 0),
(1574, 50, 4, 1076, 5, 0),
(1575, 50, 4, 42, 6, 0),
(1576, 50, 4, 804, 7, 0),
(1577, 50, 4, 1448, 8, 0),
(1578, 50, 4, 921, 9, 1),
(1579, 51, 1, 1411, 1, 0),
(1580, 51, 1, 779, 2, 1),
(1581, 51, 1, 89, 3, 0),
(1582, 51, 1, 1119, 4, 0),
(1583, 51, 1, 1407, 5, 0),
(1584, 51, 1, 627, 6, 0),
(1585, 51, 1, 556, 7, 0),
(1586, 51, 1, 1375, 8, 0),
(1587, 51, 1, 1402, 9, 0),
(1588, 51, 2, 1208, 1, 0),
(1589, 51, 2, 680, 2, 0),
(1590, 51, 2, 535, 3, 0),
(1591, 51, 2, 1475, 4, 0),
(1592, 51, 2, 899, 5, 0),
(1593, 51, 2, 771, 6, 1),
(1594, 51, 2, 937, 7, 0),
(1595, 51, 2, 603, 8, 0),
(1596, 51, 2, 49, 9, 0),
(1597, 51, 3, 470, 1, 0),
(1598, 51, 3, 775, 2, 1),
(1599, 51, 3, 1159, 3, 0),
(1600, 51, 3, 104, 4, 0),
(1601, 51, 3, 1335, 5, 0),
(1602, 51, 3, 768, 6, 0),
(1603, 51, 3, 633, 7, 0),
(1604, 51, 3, 411, 8, 0),
(1605, 51, 3, 428, 9, 0),
(1606, 51, 4, 1027, 1, 0),
(1607, 51, 4, 66, 2, 0),
(1608, 51, 4, 462, 3, 0),
(1609, 51, 4, 1152, 4, 0),
(1610, 51, 4, 790, 5, 0),
(1611, 51, 4, 784, 6, 1),
(1612, 51, 4, 574, 7, 0),
(1613, 51, 4, 1169, 8, 0),
(1614, 51, 4, 117, 9, 0),
(1615, 52, 1, 1113, 1, 0),
(1616, 52, 1, 442, 2, 0),
(1617, 52, 1, 1216, 3, 0),
(1618, 52, 1, 1043, 4, 0),
(1619, 52, 1, 799, 5, 1),
(1620, 52, 1, 176, 6, 0),
(1621, 52, 1, 278, 7, 0),
(1622, 52, 1, 214, 8, 0),
(1623, 52, 1, 440, 9, 0),
(1624, 52, 2, 586, 1, 0),
(1625, 52, 2, 414, 2, 0),
(1626, 52, 2, 1166, 3, 0),
(1627, 52, 2, 832, 4, 0),
(1628, 52, 2, 322, 5, 0),
(1629, 52, 2, 1162, 6, 0),
(1630, 52, 2, 556, 7, 0),
(1631, 52, 2, 1159, 8, 0),
(1632, 52, 2, 796, 9, 1),
(1633, 52, 3, 727, 1, 0),
(1634, 52, 3, 1274, 2, 0),
(1635, 52, 3, 749, 3, 0),
(1636, 52, 3, 427, 4, 0),
(1637, 52, 3, 787, 5, 1),
(1638, 52, 3, 626, 6, 0),
(1639, 52, 3, 1131, 7, 0),
(1640, 52, 3, 262, 8, 0),
(1641, 52, 3, 1222, 9, 0),
(1642, 52, 4, 403, 1, 0),
(1643, 52, 4, 79, 2, 0),
(1644, 52, 4, 1025, 3, 0),
(1645, 52, 4, 1301, 4, 0),
(1646, 52, 4, 1119, 5, 0),
(1647, 52, 4, 28, 6, 0),
(1648, 52, 4, 22, 7, 0),
(1649, 52, 4, 1244, 8, 0),
(1650, 52, 4, 792, 9, 1),
(1651, 53, 1, 1144, 1, 0),
(1652, 53, 1, 639, 2, 0),
(1653, 53, 1, 866, 3, 0),
(1654, 53, 1, 353, 4, 0),
(1655, 53, 1, 881, 5, 0),
(1656, 53, 1, 1053, 6, 0),
(1657, 53, 1, 94, 7, 0),
(1658, 53, 1, 772, 8, 1),
(1659, 53, 1, 1404, 9, 0),
(1660, 53, 2, 413, 1, 0),
(1661, 53, 2, 3, 2, 0),
(1662, 53, 2, 1092, 3, 0),
(1663, 53, 2, 436, 4, 0),
(1664, 53, 2, 1117, 5, 0),
(1665, 53, 2, 778, 6, 1),
(1666, 53, 2, 753, 7, 0),
(1667, 53, 2, 1387, 8, 0),
(1668, 53, 2, 826, 9, 0),
(1669, 53, 3, 137, 1, 0),
(1670, 53, 3, 87, 2, 0),
(1671, 53, 3, 795, 3, 0),
(1672, 53, 3, 1239, 4, 0),
(1673, 53, 3, 784, 5, 1),
(1674, 53, 3, 1471, 6, 0),
(1675, 53, 3, 917, 7, 0),
(1676, 53, 3, 632, 8, 0),
(1677, 53, 3, 933, 9, 0),
(1678, 53, 4, 52, 1, 0),
(1679, 53, 4, 118, 2, 0),
(1680, 53, 4, 1410, 3, 0),
(1681, 53, 4, 1087, 4, 0),
(1682, 53, 4, 485, 5, 0),
(1683, 53, 4, 862, 6, 0),
(1684, 53, 4, 774, 7, 1),
(1685, 53, 4, 1450, 8, 0),
(1686, 53, 4, 108, 9, 0),
(1687, 54, 1, 1241, 1, 0),
(1688, 54, 1, 1025, 2, 0),
(1689, 54, 1, 1285, 3, 0),
(1690, 54, 1, 774, 4, 1),
(1691, 54, 1, 1124, 5, 0),
(1692, 54, 1, 1306, 6, 0),
(1693, 54, 1, 21, 7, 0),
(1694, 54, 1, 1403, 8, 0),
(1695, 54, 1, 1153, 9, 0),
(1696, 54, 2, 737, 1, 0),
(1697, 54, 2, 1399, 2, 0),
(1698, 54, 2, 862, 3, 0),
(1699, 54, 2, 925, 4, 0),
(1700, 54, 2, 783, 5, 1),
(1701, 54, 2, 700, 6, 0),
(1702, 54, 2, 1078, 7, 0),
(1703, 54, 2, 757, 8, 0),
(1704, 54, 2, 1131, 9, 0),
(1705, 54, 3, 780, 1, 1),
(1706, 54, 3, 580, 2, 0),
(1707, 54, 3, 1188, 3, 0),
(1708, 54, 3, 94, 4, 0),
(1709, 54, 3, 1026, 5, 0),
(1710, 54, 3, 1396, 6, 0),
(1711, 54, 3, 415, 7, 0),
(1712, 54, 3, 258, 8, 0),
(1713, 54, 3, 1152, 9, 0),
(1714, 54, 4, 125, 1, 0),
(1715, 54, 4, 83, 2, 0),
(1716, 54, 4, 77, 3, 0),
(1717, 54, 4, 544, 4, 0),
(1718, 54, 4, 825, 5, 0),
(1719, 54, 4, 1259, 6, 0),
(1720, 54, 4, 1375, 7, 0),
(1721, 54, 4, 584, 8, 0),
(1722, 54, 4, 772, 9, 1),
(1723, 55, 1, 730, 1, 0),
(1724, 55, 1, 195, 2, 0),
(1725, 55, 1, 1236, 3, 0),
(1726, 55, 1, 800, 4, 1),
(1727, 55, 1, 648, 5, 0),
(1728, 55, 1, 199, 6, 0),
(1729, 55, 1, 267, 7, 0),
(1730, 55, 1, 1017, 8, 0),
(1731, 55, 1, 721, 9, 0),
(1732, 55, 2, 39, 1, 0),
(1733, 55, 2, 628, 2, 0),
(1734, 55, 2, 78, 3, 0),
(1735, 55, 2, 483, 4, 0),
(1736, 55, 2, 848, 5, 0),
(1737, 55, 2, 693, 6, 0),
(1738, 55, 2, 490, 7, 0),
(1739, 55, 2, 558, 8, 0),
(1740, 55, 2, 787, 9, 1),
(1741, 55, 3, 349, 1, 0),
(1742, 55, 3, 796, 2, 1),
(1743, 55, 3, 662, 3, 0),
(1744, 55, 3, 1016, 4, 0),
(1745, 55, 3, 1410, 5, 0),
(1746, 55, 3, 1084, 6, 0),
(1747, 55, 3, 120, 7, 0),
(1748, 55, 3, 329, 8, 0),
(1749, 55, 3, 1079, 9, 0),
(1750, 55, 4, 305, 1, 0),
(1751, 55, 4, 33, 2, 0),
(1752, 55, 4, 1088, 3, 0),
(1753, 55, 4, 1015, 4, 0),
(1754, 55, 4, 773, 5, 0),
(1755, 55, 4, 792, 6, 1),
(1756, 55, 4, 963, 7, 0),
(1757, 55, 4, 734, 8, 0),
(1758, 55, 4, 265, 9, 0),
(1759, 56, 1, 888, 1, 1),
(1760, 56, 1, 801, 2, 0),
(1761, 56, 1, 926, 3, 0),
(1762, 56, 1, 625, 4, 0),
(1763, 56, 1, 1326, 5, 0),
(1764, 56, 1, 581, 6, 0),
(1765, 56, 1, 46, 7, 0),
(1766, 56, 1, 1444, 8, 0),
(1767, 56, 1, 1473, 9, 0),
(1768, 56, 2, 481, 1, 0),
(1769, 56, 2, 882, 2, 1),
(1770, 56, 2, 107, 3, 0),
(1771, 56, 2, 1375, 4, 0),
(1772, 56, 2, 124, 5, 0),
(1773, 56, 2, 756, 6, 0),
(1774, 56, 2, 751, 7, 0),
(1775, 56, 2, 1223, 8, 0),
(1776, 56, 2, 1327, 9, 0),
(1777, 56, 3, 601, 1, 0),
(1778, 56, 3, 848, 2, 0),
(1779, 56, 3, 1244, 3, 0),
(1780, 56, 3, 727, 4, 0),
(1781, 56, 3, 550, 5, 0),
(1782, 56, 3, 639, 6, 0),
(1783, 56, 3, 632, 7, 0),
(1784, 56, 3, 884, 8, 1),
(1785, 56, 3, 900, 9, 0),
(1786, 56, 4, 171, 1, 0),
(1787, 56, 4, 878, 2, 1),
(1788, 56, 4, 744, 3, 0),
(1789, 56, 4, 1119, 4, 0),
(1790, 56, 4, 663, 5, 0),
(1791, 56, 4, 842, 6, 0),
(1792, 56, 4, 99, 7, 0),
(1793, 56, 4, 94, 8, 0),
(1794, 56, 4, 174, 9, 0),
(1795, 57, 1, 119, 1, 0),
(1796, 57, 1, 1227, 2, 0),
(1797, 57, 1, 887, 3, 1),
(1798, 57, 1, 1026, 4, 0),
(1799, 57, 1, 606, 5, 0),
(1800, 57, 1, 1107, 6, 0),
(1801, 57, 1, 556, 7, 0),
(1802, 57, 1, 1335, 8, 0),
(1803, 57, 1, 86, 9, 0),
(1804, 57, 2, 1151, 1, 0),
(1805, 57, 2, 671, 2, 0),
(1806, 57, 2, 951, 3, 0),
(1807, 57, 2, 1468, 4, 0),
(1808, 57, 2, 1, 5, 0),
(1809, 57, 2, 319, 6, 0),
(1810, 57, 2, 883, 7, 1),
(1811, 57, 2, 23, 8, 0),
(1812, 57, 2, 695, 9, 0),
(1813, 57, 3, 1159, 1, 0),
(1814, 57, 3, 484, 2, 0),
(1815, 57, 3, 57, 3, 0),
(1816, 57, 3, 877, 4, 1),
(1817, 57, 3, 1244, 5, 0),
(1818, 57, 3, 1120, 6, 0),
(1819, 57, 3, 325, 7, 0),
(1820, 57, 3, 39, 8, 0),
(1821, 57, 3, 1303, 9, 0),
(1822, 57, 4, 1252, 1, 0),
(1823, 57, 4, 925, 2, 0),
(1824, 57, 4, 1448, 3, 0),
(1825, 57, 4, 76, 4, 0),
(1826, 57, 4, 1288, 5, 0),
(1827, 57, 4, 880, 6, 1),
(1828, 57, 4, 614, 7, 0),
(1829, 57, 4, 346, 8, 0),
(1830, 57, 4, 1407, 9, 0),
(1831, 58, 1, 244, 1, 0),
(1832, 58, 1, 549, 2, 0),
(1833, 58, 1, 234, 3, 0),
(1834, 58, 1, 732, 4, 1),
(1835, 58, 1, 1043, 5, 0),
(1836, 58, 1, 618, 6, 0),
(1837, 58, 1, 229, 7, 0),
(1838, 58, 1, 188, 8, 0),
(1839, 58, 1, 1020, 9, 0),
(1840, 58, 2, 67, 1, 0),
(1841, 58, 2, 29, 2, 0),
(1842, 58, 2, 892, 3, 0),
(1843, 58, 2, 103, 4, 0),
(1844, 58, 2, 1096, 5, 0),
(1845, 58, 2, 959, 6, 0),
(1846, 58, 2, 805, 7, 0),
(1847, 58, 2, 728, 8, 1),
(1848, 58, 2, 1227, 9, 0),
(1849, 58, 3, 1111, 1, 0),
(1850, 58, 3, 1184, 2, 0),
(1851, 58, 3, 177, 3, 0),
(1852, 58, 3, 454, 4, 0),
(1853, 58, 3, 334, 5, 0),
(1854, 58, 3, 217, 6, 0),
(1855, 58, 3, 1451, 7, 0),
(1856, 58, 3, 208, 8, 0),
(1857, 58, 3, 724, 9, 1),
(1858, 58, 4, 193, 1, 0),
(1859, 58, 4, 717, 2, 1),
(1860, 58, 4, 203, 3, 0),
(1861, 58, 4, 1418, 4, 0),
(1862, 58, 4, 183, 5, 0),
(1863, 58, 4, 55, 6, 0),
(1864, 58, 4, 1230, 7, 0),
(1865, 58, 4, 453, 8, 0),
(1866, 58, 4, 199, 9, 0),
(1867, 59, 1, 1077, 1, 0),
(1868, 59, 1, 870, 2, 0),
(1869, 59, 1, 1021, 3, 0),
(1870, 59, 1, 663, 4, 1),
(1871, 59, 1, 1371, 5, 0),
(1872, 59, 1, 890, 6, 0),
(1873, 59, 1, 947, 7, 0),
(1874, 59, 1, 1186, 8, 0),
(1875, 59, 1, 1205, 9, 0),
(1876, 59, 2, 952, 1, 0),
(1877, 59, 2, 935, 2, 0),
(1878, 59, 2, 23, 3, 0),
(1879, 59, 2, 57, 4, 0),
(1880, 59, 2, 1248, 5, 0),
(1881, 59, 2, 931, 6, 0),
(1882, 59, 2, 651, 7, 1),
(1883, 59, 2, 1576, 8, 0),
(1884, 59, 2, 590, 9, 0),
(1885, 59, 3, 367, 1, 0),
(1886, 59, 3, 148, 2, 0),
(1887, 59, 3, 1522, 3, 0),
(1888, 59, 3, 229, 4, 0),
(1889, 59, 3, 272, 5, 0),
(1890, 59, 3, 660, 6, 1),
(1891, 59, 3, 539, 7, 0),
(1892, 59, 3, 1333, 8, 0),
(1893, 59, 3, 1176, 9, 0),
(1894, 59, 4, 1012, 1, 0),
(1895, 59, 4, 96, 2, 0),
(1896, 59, 4, 656, 3, 1),
(1897, 59, 4, 1150, 4, 0),
(1898, 59, 4, 467, 5, 0),
(1899, 59, 4, 1138, 6, 0),
(1900, 59, 4, 1119, 7, 0),
(1901, 59, 4, 415, 8, 0),
(1902, 59, 4, 1455, 9, 0),
(1903, 60, 1, 953, 1, 0),
(1904, 60, 1, 1450, 2, 0),
(1905, 60, 1, 753, 3, 0),
(1906, 60, 1, 1580, 4, 0),
(1907, 60, 1, 801, 5, 0),
(1908, 60, 1, 1526, 6, 0),
(1909, 60, 1, 535, 7, 0),
(1910, 60, 1, 662, 8, 1),
(1911, 60, 1, 1623, 9, 0),
(1912, 60, 2, 14, 1, 0),
(1913, 60, 2, 419, 2, 0),
(1914, 60, 2, 1181, 3, 0),
(1915, 60, 2, 658, 4, 1),
(1916, 60, 2, 723, 5, 0),
(1917, 60, 2, 220, 6, 0),
(1918, 60, 2, 455, 7, 0),
(1919, 60, 2, 798, 8, 0),
(1920, 60, 2, 7, 9, 0),
(1921, 60, 3, 348, 1, 0),
(1922, 60, 3, 313, 2, 0),
(1923, 60, 3, 1480, 3, 0),
(1924, 60, 3, 885, 4, 0),
(1925, 60, 3, 862, 5, 0),
(1926, 60, 3, 641, 6, 0),
(1927, 60, 3, 654, 7, 1),
(1928, 60, 3, 645, 8, 0),
(1929, 60, 3, 1518, 9, 0),
(1930, 60, 4, 1093, 1, 0),
(1931, 60, 4, 1455, 2, 0),
(1932, 60, 4, 653, 3, 1),
(1933, 60, 4, 1133, 4, 0),
(1934, 60, 4, 490, 5, 0),
(1935, 60, 4, 128, 6, 0),
(1936, 60, 4, 1371, 7, 0),
(1937, 60, 4, 1459, 8, 0),
(1938, 60, 4, 693, 9, 0),
(1939, 61, 1, 293, 1, 0),
(1940, 61, 1, 896, 2, 0),
(1941, 61, 1, 1042, 3, 0),
(1942, 61, 1, 951, 4, 0),
(1943, 61, 1, 368, 5, 0),
(1944, 61, 1, 449, 6, 0),
(1945, 61, 1, 1574, 7, 0),
(1946, 61, 1, 544, 8, 0),
(1947, 61, 1, 654, 9, 1),
(1948, 61, 2, 234, 1, 0),
(1949, 61, 2, 266, 2, 0),
(1950, 61, 2, 278, 3, 0),
(1951, 61, 2, 660, 4, 1),
(1952, 61, 2, 540, 5, 0),
(1953, 61, 2, 707, 6, 0),
(1954, 61, 2, 442, 7, 0),
(1955, 61, 2, 976, 8, 0),
(1956, 61, 2, 366, 9, 0),
(1957, 61, 3, 962, 1, 0),
(1958, 61, 3, 1526, 2, 0),
(1959, 61, 3, 299, 3, 0),
(1960, 61, 3, 966, 4, 0),
(1961, 61, 3, 662, 5, 1),
(1962, 61, 3, 733, 6, 0),
(1963, 61, 3, 805, 7, 0),
(1964, 61, 3, 1396, 8, 0),
(1965, 61, 3, 1096, 9, 0),
(1966, 61, 4, 1303, 1, 0),
(1967, 61, 4, 652, 2, 1),
(1968, 61, 4, 972, 3, 0),
(1969, 61, 4, 1455, 4, 0),
(1970, 61, 4, 404, 5, 0),
(1971, 61, 4, 784, 6, 0),
(1972, 61, 4, 462, 7, 0),
(1973, 61, 4, 1142, 8, 0),
(1974, 61, 4, 891, 9, 0),
(1975, 62, 1, 784, 1, 0),
(1976, 62, 1, 754, 2, 0),
(1977, 62, 1, 901, 3, 1),
(1978, 62, 1, 17, 4, 0),
(1979, 62, 1, 381, 5, 0),
(1980, 62, 1, 1505, 6, 0),
(1981, 62, 1, 327, 7, 0),
(1982, 62, 1, 1448, 8, 0),
(1983, 62, 1, 1410, 9, 0),
(1984, 62, 2, 790, 1, 0),
(1985, 62, 2, 1286, 2, 0),
(1986, 62, 2, 302, 3, 0),
(1987, 62, 2, 1241, 4, 0),
(1988, 62, 2, 32, 5, 0),
(1989, 62, 2, 639, 6, 0),
(1990, 62, 2, 377, 7, 0),
(1991, 62, 2, 867, 8, 1),
(1992, 62, 2, 919, 9, 0),
(1993, 62, 3, 967, 1, 0),
(1994, 62, 3, 869, 2, 1),
(1995, 62, 3, 1208, 3, 0),
(1996, 62, 3, 1383, 4, 0),
(1997, 62, 3, 1625, 5, 0),
(1998, 62, 3, 884, 6, 0),
(1999, 62, 3, 1025, 7, 0),
(2000, 62, 3, 1471, 8, 0),
(2001, 62, 3, 1101, 9, 0),
(2002, 62, 4, 630, 1, 0),
(2003, 62, 4, 603, 2, 0),
(2004, 62, 4, 1105, 3, 0),
(2005, 62, 4, 315, 4, 0),
(2006, 62, 4, 1222, 5, 0),
(2007, 62, 4, 256, 6, 0),
(2008, 62, 4, 888, 7, 0),
(2009, 62, 4, 104, 8, 0),
(2010, 62, 4, 873, 9, 1),
(2011, 63, 1, 1116, 1, 0),
(2012, 63, 1, 914, 2, 0),
(2013, 63, 1, 1619, 3, 0),
(2014, 63, 1, 874, 4, 1),
(2015, 63, 1, 418, 5, 0),
(2016, 63, 1, 1324, 6, 0),
(2017, 63, 1, 946, 7, 0),
(2018, 63, 1, 262, 8, 0),
(2019, 63, 1, 321, 9, 0),
(2020, 63, 2, 572, 1, 0),
(2021, 63, 2, 355, 2, 0),
(2022, 63, 2, 260, 3, 0),
(2023, 63, 2, 901, 4, 1),
(2024, 63, 2, 1241, 5, 0),
(2025, 63, 2, 19, 6, 0),
(2026, 63, 2, 1268, 7, 0),
(2027, 63, 2, 547, 8, 0),
(2028, 63, 2, 1186, 9, 0),
(2029, 63, 3, 672, 1, 0),
(2030, 63, 3, 1294, 2, 0),
(2031, 63, 3, 884, 3, 0),
(2032, 63, 3, 155, 4, 0),
(2033, 63, 3, 740, 5, 0),
(2034, 63, 3, 847, 6, 0),
(2035, 63, 3, 173, 7, 0),
(2036, 63, 3, 864, 8, 1),
(2037, 63, 3, 1253, 9, 0),
(2038, 63, 4, 751, 1, 0),
(2039, 63, 4, 554, 2, 0),
(2040, 63, 4, 1390, 3, 0),
(2041, 63, 4, 651, 4, 0),
(2042, 63, 4, 432, 5, 0),
(2043, 63, 4, 1410, 6, 0),
(2044, 63, 4, 937, 7, 0),
(2045, 63, 4, 304, 8, 0),
(2046, 63, 4, 869, 9, 1),
(2047, 64, 1, 1448, 1, 0),
(2048, 64, 1, 1228, 2, 0),
(2049, 64, 1, 437, 3, 0),
(2050, 64, 1, 946, 4, 0),
(2051, 64, 1, 137, 5, 0),
(2052, 64, 1, 1304, 6, 0),
(2053, 64, 1, 597, 7, 0),
(2054, 64, 1, 127, 8, 0),
(2055, 64, 1, 810, 9, 1),
(2056, 64, 2, 10, 1, 0),
(2057, 64, 2, 1479, 2, 0),
(2058, 64, 2, 806, 3, 1),
(2059, 64, 2, 1581, 4, 0),
(2060, 64, 2, 154, 5, 0),
(2061, 64, 2, 347, 6, 0),
(2062, 64, 2, 126, 7, 0),
(2063, 64, 2, 790, 8, 0),
(2064, 64, 2, 474, 9, 0),
(2065, 64, 3, 1292, 1, 0),
(2066, 64, 3, 880, 2, 0),
(2067, 64, 3, 1148, 3, 0),
(2068, 64, 3, 383, 4, 0),
(2069, 64, 3, 258, 5, 0),
(2070, 64, 3, 1518, 6, 0),
(2071, 64, 3, 114, 7, 0),
(2072, 64, 3, 968, 8, 0),
(2073, 64, 3, 814, 9, 1),
(2074, 64, 4, 1383, 1, 0),
(2075, 64, 4, 1133, 2, 0),
(2076, 64, 4, 862, 3, 0),
(2077, 64, 4, 568, 4, 0),
(2078, 64, 4, 1252, 5, 0),
(2079, 64, 4, 801, 6, 1),
(2080, 64, 4, 930, 7, 0),
(2081, 64, 4, 105, 8, 0),
(2082, 64, 4, 40, 9, 0),
(2083, 65, 1, 809, 1, 0),
(2084, 65, 1, 1623, 2, 0),
(2085, 65, 1, 848, 3, 0),
(2086, 65, 1, 1466, 4, 0),
(2087, 65, 1, 1528, 5, 0),
(2088, 65, 1, 927, 6, 0),
(2089, 65, 1, 750, 7, 1),
(2090, 65, 1, 959, 8, 0),
(2091, 65, 1, 11, 9, 0),
(2092, 65, 2, 1143, 1, 0),
(2093, 65, 2, 753, 2, 1),
(2094, 65, 2, 1255, 3, 0),
(2095, 65, 2, 127, 4, 0),
(2096, 65, 2, 572, 5, 0),
(2097, 65, 2, 1387, 6, 0),
(2098, 65, 2, 615, 7, 0),
(2099, 65, 2, 1, 8, 0),
(2100, 65, 2, 1566, 9, 0),
(2101, 65, 3, 1537, 1, 0),
(2102, 65, 3, 89, 2, 0),
(2103, 65, 3, 471, 3, 0),
(2104, 65, 3, 605, 4, 0),
(2105, 65, 3, 114, 5, 0),
(2106, 65, 3, 464, 6, 0),
(2107, 65, 3, 1375, 7, 0),
(2108, 65, 3, 1026, 8, 0),
(2109, 65, 3, 744, 9, 1),
(2110, 65, 4, 1479, 1, 0),
(2111, 65, 4, 1010, 2, 0),
(2112, 65, 4, 1098, 3, 0),
(2113, 65, 4, 664, 4, 0),
(2114, 65, 4, 746, 5, 1),
(2115, 65, 4, 1702, 6, 0),
(2116, 65, 4, 1015, 7, 0),
(2117, 65, 4, 972, 8, 0),
(2118, 65, 4, 876, 9, 0),
(2119, 66, 1, 711, 1, 0),
(2120, 66, 1, 614, 2, 0),
(2121, 66, 1, 255, 3, 0),
(2122, 66, 1, 835, 4, 0),
(2123, 66, 1, 117, 5, 0),
(2124, 66, 1, 1088, 6, 1),
(2125, 66, 1, 349, 7, 0),
(2126, 66, 1, 949, 8, 0),
(2127, 66, 1, 1285, 9, 0),
(2128, 66, 2, 1090, 1, 1);
INSERT INTO `faceattackitem` (`id`, `attemptid`, `stage`, `location`, `pos`, `istarget`) VALUES
(2129, 66, 2, 1098, 2, 0),
(2130, 66, 2, 121, 3, 0),
(2131, 66, 2, 481, 4, 0),
(2132, 66, 2, 806, 5, 0),
(2133, 66, 2, 1154, 6, 0),
(2134, 66, 2, 319, 7, 0),
(2135, 66, 2, 263, 8, 0),
(2136, 66, 2, 727, 9, 0),
(2137, 66, 3, 266, 1, 0),
(2138, 66, 3, 677, 2, 0),
(2139, 66, 3, 770, 3, 0),
(2140, 66, 3, 440, 4, 0),
(2141, 66, 3, 1037, 5, 0),
(2142, 66, 3, 1075, 6, 1),
(2143, 66, 3, 150, 7, 0),
(2144, 66, 3, 374, 8, 0),
(2145, 66, 3, 308, 9, 0),
(2146, 66, 4, 208, 1, 0),
(2147, 66, 4, 143, 2, 0),
(2148, 66, 4, 187, 3, 0),
(2149, 66, 4, 221, 4, 0),
(2150, 66, 4, 203, 5, 0),
(2151, 66, 4, 1081, 6, 1),
(2152, 66, 4, 1112, 7, 0),
(2153, 66, 4, 191, 8, 0),
(2154, 66, 4, 162, 9, 0),
(2155, 67, 1, 614, 1, 0),
(2156, 67, 1, 1512, 2, 0),
(2157, 67, 1, 490, 3, 0),
(2158, 67, 1, 1025, 4, 0),
(2159, 67, 1, 1089, 5, 0),
(2160, 67, 1, 664, 6, 0),
(2161, 67, 1, 1133, 7, 0),
(2162, 67, 1, 824, 8, 1),
(2163, 67, 1, 598, 9, 0),
(2164, 67, 2, 1329, 1, 0),
(2165, 67, 2, 1202, 2, 0),
(2166, 67, 2, 318, 3, 0),
(2167, 67, 2, 637, 4, 0),
(2168, 67, 2, 847, 5, 1),
(2169, 67, 2, 767, 6, 0),
(2170, 67, 2, 1169, 7, 0),
(2171, 67, 2, 1662, 8, 0),
(2172, 67, 2, 759, 9, 0),
(2173, 67, 3, 1619, 1, 0),
(2174, 67, 3, 1124, 2, 0),
(2175, 67, 3, 587, 3, 0),
(2176, 67, 3, 1205, 4, 0),
(2177, 67, 3, 673, 5, 0),
(2178, 67, 3, 834, 6, 1),
(2179, 67, 3, 1226, 7, 0),
(2180, 67, 3, 899, 8, 0),
(2181, 67, 3, 546, 9, 0),
(2182, 67, 4, 1372, 1, 0),
(2183, 67, 4, 1506, 2, 0),
(2184, 67, 4, 883, 3, 0),
(2185, 67, 4, 125, 4, 0),
(2186, 67, 4, 1655, 5, 0),
(2187, 67, 4, 105, 6, 0),
(2188, 67, 4, 1675, 7, 0),
(2189, 67, 4, 839, 8, 1),
(2190, 67, 4, 43, 9, 0),
(2191, 68, 1, 587, 1, 0),
(2192, 68, 1, 1168, 2, 0),
(2193, 68, 1, 467, 3, 0),
(2194, 68, 1, 838, 4, 1),
(2195, 68, 1, 1116, 5, 0),
(2196, 68, 1, 81, 6, 0),
(2197, 68, 1, 894, 7, 0),
(2198, 68, 1, 1219, 8, 0),
(2199, 68, 1, 710, 9, 0),
(2200, 68, 2, 825, 1, 1),
(2201, 68, 2, 1689, 2, 0),
(2202, 68, 2, 1294, 3, 0),
(2203, 68, 2, 629, 4, 0),
(2204, 68, 2, 893, 5, 0),
(2205, 68, 2, 932, 6, 0),
(2206, 68, 2, 65, 7, 0),
(2207, 68, 2, 1306, 8, 0),
(2208, 68, 2, 463, 9, 0),
(2209, 68, 3, 54, 1, 0),
(2210, 68, 3, 1432, 2, 0),
(2211, 68, 3, 830, 3, 1),
(2212, 68, 3, 134, 4, 0),
(2213, 68, 3, 648, 5, 0),
(2214, 68, 3, 941, 6, 0),
(2215, 68, 3, 1426, 7, 0),
(2216, 68, 3, 1336, 8, 0),
(2217, 68, 3, 366, 9, 0),
(2218, 68, 4, 1335, 1, 0),
(2219, 68, 4, 1129, 2, 0),
(2220, 68, 4, 1096, 3, 0),
(2221, 68, 4, 314, 4, 0),
(2222, 68, 4, 1684, 5, 0),
(2223, 68, 4, 845, 6, 1),
(2224, 68, 4, 17, 7, 0),
(2225, 68, 4, 10, 8, 0),
(2226, 68, 4, 534, 9, 0),
(2227, 69, 1, 731, 1, 0),
(2228, 69, 1, 1415, 2, 0),
(2229, 69, 1, 1064, 3, 1),
(2230, 69, 1, 1432, 4, 0),
(2231, 69, 1, 1451, 5, 0),
(2232, 69, 1, 1037, 6, 0),
(2233, 69, 1, 372, 7, 0),
(2234, 69, 1, 440, 8, 0),
(2235, 69, 1, 677, 9, 0),
(2236, 69, 2, 866, 1, 0),
(2237, 69, 2, 306, 2, 0),
(2238, 69, 2, 1591, 3, 0),
(2239, 69, 2, 491, 4, 0),
(2240, 69, 2, 709, 5, 0),
(2241, 69, 2, 1023, 6, 0),
(2242, 69, 2, 1053, 7, 1),
(2243, 69, 2, 1131, 8, 0),
(2244, 69, 2, 806, 9, 0),
(2245, 69, 3, 1060, 1, 1),
(2246, 69, 3, 185, 2, 0),
(2247, 69, 3, 149, 3, 0),
(2248, 69, 3, 239, 4, 0),
(2249, 69, 3, 1080, 5, 0),
(2250, 69, 3, 577, 6, 0),
(2251, 69, 3, 268, 7, 0),
(2252, 69, 3, 1336, 8, 0),
(2253, 69, 3, 190, 9, 0),
(2254, 70, 1, 1061, 1, 1),
(2255, 70, 1, 1427, 2, 0),
(2256, 70, 1, 1452, 3, 0),
(2257, 70, 1, 274, 4, 0),
(2258, 70, 1, 1175, 5, 0),
(2259, 70, 1, 1430, 6, 0),
(2260, 70, 1, 1043, 7, 0),
(2261, 70, 1, 422, 8, 0),
(2262, 70, 1, 1230, 9, 0),
(2263, 70, 2, 1387, 1, 0),
(2264, 70, 2, 1053, 2, 1),
(2265, 70, 2, 615, 3, 0),
(2266, 70, 2, 77, 4, 0),
(2267, 70, 2, 812, 5, 0),
(2268, 70, 2, 1716, 6, 0),
(2269, 70, 2, 73, 7, 0),
(2270, 70, 2, 404, 8, 0),
(2271, 70, 2, 447, 9, 0),
(2272, 70, 3, 541, 1, 0),
(2273, 70, 3, 279, 2, 0),
(2274, 70, 3, 398, 3, 0),
(2275, 70, 3, 1066, 4, 1),
(2276, 70, 3, 717, 5, 0),
(2277, 70, 3, 1183, 6, 0),
(2278, 70, 3, 1075, 7, 0),
(2279, 70, 3, 675, 8, 0),
(2280, 70, 3, 230, 9, 0),
(2281, 71, 1, 1672, 1, 0),
(2282, 71, 1, 770, 2, 0),
(2283, 71, 1, 1507, 3, 0),
(2284, 71, 1, 1063, 4, 1),
(2285, 71, 1, 334, 5, 0),
(2286, 71, 1, 248, 6, 0),
(2287, 71, 1, 362, 7, 0),
(2288, 71, 1, 186, 8, 0),
(2289, 71, 1, 1080, 9, 0),
(2290, 71, 2, 364, 1, 0),
(2291, 71, 2, 1214, 2, 0),
(2292, 71, 2, 1265, 3, 0),
(2293, 71, 2, 539, 4, 0),
(2294, 71, 2, 216, 5, 0),
(2295, 71, 2, 456, 6, 0),
(2296, 71, 2, 1060, 7, 1),
(2297, 71, 2, 540, 8, 0),
(2298, 71, 2, 13, 9, 0),
(2299, 71, 3, 1294, 1, 0),
(2300, 71, 3, 1537, 2, 0),
(2301, 71, 3, 680, 3, 0),
(2302, 71, 3, 1328, 4, 0),
(2303, 71, 3, 153, 5, 0),
(2304, 71, 3, 1053, 6, 1),
(2305, 71, 3, 644, 7, 0),
(2306, 71, 3, 956, 8, 0),
(2307, 71, 3, 782, 9, 0),
(2308, 72, 1, 197, 1, 0),
(2309, 72, 1, 1749, 2, 0),
(2310, 72, 1, 401, 3, 0),
(2311, 72, 1, 61, 4, 0),
(2312, 72, 1, 542, 5, 1),
(2313, 72, 1, 661, 6, 0),
(2314, 72, 1, 1230, 7, 0),
(2315, 72, 1, 1060, 8, 0),
(2316, 72, 1, 770, 9, 0),
(2317, 72, 2, 876, 1, 0),
(2318, 72, 2, 10, 2, 0),
(2319, 72, 2, 388, 3, 0),
(2320, 72, 2, 628, 4, 0),
(2321, 72, 2, 585, 5, 0),
(2322, 72, 2, 535, 6, 1),
(2323, 72, 2, 1763, 7, 0),
(2324, 72, 2, 1134, 8, 0),
(2325, 72, 2, 668, 9, 0),
(2326, 72, 3, 127, 1, 0),
(2327, 72, 3, 901, 2, 0),
(2328, 72, 3, 1071, 3, 1),
(2329, 72, 3, 412, 4, 0),
(2330, 72, 3, 1237, 5, 0),
(2331, 72, 3, 57, 6, 0),
(2332, 72, 3, 782, 7, 0),
(2333, 72, 3, 962, 8, 0),
(2334, 72, 3, 1462, 9, 0),
(2335, 72, 4, 1569, 1, 0),
(2336, 72, 4, 1181, 2, 0),
(2337, 72, 4, 445, 3, 0),
(2338, 72, 4, 537, 4, 1),
(2339, 72, 4, 453, 5, 0),
(2340, 72, 4, 1432, 6, 0),
(2341, 72, 4, 177, 7, 0),
(2342, 72, 4, 7, 8, 0),
(2343, 72, 4, 1075, 9, 0),
(2344, 73, 1, 1029, 1, 1),
(2345, 73, 1, 1411, 2, 0),
(2346, 73, 1, 300, 3, 0),
(2347, 73, 1, 1528, 4, 0),
(2348, 73, 1, 1706, 5, 0),
(2349, 73, 1, 686, 6, 0),
(2350, 73, 1, 848, 7, 0),
(2351, 73, 1, 1382, 8, 0),
(2352, 73, 1, 48, 9, 0),
(2353, 73, 2, 745, 1, 0),
(2354, 73, 2, 790, 2, 0),
(2355, 73, 2, 1689, 3, 0),
(2356, 73, 2, 1150, 4, 0),
(2357, 73, 2, 57, 5, 0),
(2358, 73, 2, 1041, 6, 1),
(2359, 73, 2, 2, 7, 0),
(2360, 73, 2, 172, 8, 0),
(2361, 73, 2, 1478, 9, 0),
(2362, 73, 3, 1036, 1, 1),
(2363, 73, 3, 205, 2, 0),
(2364, 73, 3, 252, 3, 0),
(2365, 73, 3, 1018, 4, 0),
(2366, 73, 3, 239, 5, 0),
(2367, 73, 3, 1454, 6, 0),
(2368, 73, 3, 176, 7, 0),
(2369, 73, 3, 399, 8, 0),
(2370, 73, 3, 192, 9, 0),
(2371, 73, 4, 579, 1, 0),
(2372, 73, 4, 676, 2, 0),
(2373, 73, 4, 1034, 3, 1),
(2374, 73, 4, 1065, 4, 0),
(2375, 73, 4, 1712, 5, 0),
(2376, 73, 4, 64, 6, 0),
(2377, 73, 4, 8, 7, 0),
(2378, 73, 4, 442, 8, 0),
(2379, 73, 4, 268, 9, 0),
(2380, 74, 1, 360, 1, 0),
(2381, 74, 1, 399, 2, 0),
(2382, 74, 1, 1037, 3, 1),
(2383, 74, 1, 240, 4, 0),
(2384, 74, 1, 707, 5, 0),
(2385, 74, 1, 976, 6, 0),
(2386, 74, 1, 1181, 7, 0),
(2387, 74, 1, 1066, 8, 0),
(2388, 74, 1, 184, 9, 0),
(2389, 74, 2, 375, 1, 0),
(2390, 74, 2, 542, 2, 0),
(2391, 74, 2, 1031, 3, 1),
(2392, 74, 2, 274, 4, 0),
(2393, 74, 2, 190, 5, 0),
(2394, 74, 2, 270, 6, 0),
(2395, 74, 2, 1647, 7, 0),
(2396, 74, 2, 440, 8, 0),
(2397, 74, 2, 223, 9, 0),
(2398, 74, 3, 1285, 1, 0),
(2399, 74, 3, 97, 2, 0),
(2400, 74, 3, 436, 3, 0),
(2401, 74, 3, 1, 4, 0),
(2402, 74, 3, 736, 5, 0),
(2403, 74, 3, 1392, 6, 0),
(2404, 74, 3, 1028, 7, 1),
(2405, 74, 3, 1784, 8, 0),
(2406, 74, 3, 1189, 9, 0),
(2407, 74, 4, 811, 1, 0),
(2408, 74, 4, 354, 2, 0),
(2409, 74, 4, 1042, 3, 1),
(2410, 74, 4, 670, 4, 0),
(2411, 74, 4, 338, 5, 0),
(2412, 74, 4, 1527, 6, 0),
(2413, 74, 4, 173, 7, 0),
(2414, 74, 4, 425, 8, 0),
(2415, 74, 4, 1096, 9, 0),
(2416, 75, 1, 710, 1, 0),
(2417, 75, 1, 74, 2, 0),
(2418, 75, 1, 1571, 3, 0),
(2419, 75, 1, 632, 4, 0),
(2420, 75, 1, 424, 5, 0),
(2421, 75, 1, 1140, 6, 0),
(2422, 75, 1, 1221, 7, 1),
(2423, 75, 1, 1241, 8, 0),
(2424, 75, 1, 1459, 9, 0),
(2425, 75, 2, 1687, 1, 0),
(2426, 75, 2, 600, 2, 0),
(2427, 75, 2, 762, 3, 0),
(2428, 75, 2, 418, 4, 0),
(2429, 75, 2, 806, 5, 0),
(2430, 75, 2, 900, 6, 0),
(2431, 75, 2, 1770, 7, 0),
(2432, 75, 2, 307, 8, 0),
(2433, 75, 2, 1228, 9, 1),
(2434, 75, 3, 230, 1, 0),
(2435, 75, 3, 308, 2, 0),
(2436, 75, 3, 857, 3, 0),
(2437, 75, 3, 14, 4, 0),
(2438, 75, 3, 166, 5, 0),
(2439, 75, 3, 1710, 6, 0),
(2440, 75, 3, 1425, 7, 0),
(2441, 75, 3, 1235, 8, 0),
(2442, 75, 3, 1232, 9, 1),
(2443, 75, 4, 680, 1, 0),
(2444, 75, 4, 1144, 2, 0),
(2445, 75, 4, 99, 3, 0),
(2446, 75, 4, 412, 4, 0),
(2447, 75, 4, 1084, 5, 0),
(2448, 75, 4, 1088, 6, 0),
(2449, 75, 4, 30, 7, 0),
(2450, 75, 4, 880, 8, 0),
(2451, 75, 4, 1219, 9, 1),
(2452, 76, 1, 730, 1, 0),
(2453, 76, 1, 1066, 2, 0),
(2454, 76, 1, 1181, 3, 1),
(2455, 76, 1, 1589, 4, 0),
(2456, 76, 1, 242, 5, 0),
(2457, 76, 1, 5, 6, 0),
(2458, 76, 1, 398, 7, 0),
(2459, 76, 1, 141, 8, 0),
(2460, 76, 1, 275, 9, 0),
(2461, 76, 2, 857, 1, 0),
(2462, 76, 2, 279, 2, 0),
(2463, 76, 2, 1569, 3, 0),
(2464, 76, 2, 799, 4, 0),
(2465, 76, 2, 145, 5, 0),
(2466, 76, 2, 235, 6, 0),
(2467, 76, 2, 362, 7, 0),
(2468, 76, 2, 401, 8, 0),
(2469, 76, 2, 1176, 9, 1),
(2470, 76, 3, 1263, 1, 0),
(2471, 76, 3, 1621, 2, 0),
(2472, 76, 3, 153, 3, 0),
(2473, 76, 3, 667, 4, 0),
(2474, 76, 3, 1593, 5, 0),
(2475, 76, 3, 952, 6, 0),
(2476, 76, 3, 1178, 7, 1),
(2477, 76, 3, 295, 8, 0),
(2478, 76, 3, 948, 9, 0),
(2479, 76, 4, 1188, 1, 1),
(2480, 76, 4, 1009, 2, 0),
(2481, 76, 4, 1190, 3, 0),
(2482, 76, 4, 955, 4, 0),
(2483, 76, 4, 1285, 5, 0),
(2484, 76, 4, 1530, 6, 0),
(2485, 76, 4, 88, 7, 0),
(2486, 76, 4, 430, 8, 0),
(2487, 76, 4, 1304, 9, 0),
(2488, 77, 1, 278, 1, 0),
(2489, 77, 1, 395, 2, 0),
(2490, 77, 1, 1173, 3, 1),
(2491, 77, 1, 800, 4, 0),
(2492, 77, 1, 202, 5, 0),
(2493, 77, 1, 165, 6, 0),
(2494, 77, 1, 1730, 7, 0),
(2495, 77, 1, 708, 8, 0),
(2496, 77, 1, 1235, 9, 0),
(2497, 77, 2, 1181, 1, 1),
(2498, 77, 2, 1508, 2, 0),
(2499, 77, 2, 1734, 3, 0),
(2500, 77, 2, 1414, 4, 0),
(2501, 77, 2, 229, 5, 0),
(2502, 77, 2, 1756, 6, 0),
(2503, 77, 2, 857, 7, 0),
(2504, 77, 2, 242, 8, 0),
(2505, 77, 2, 223, 9, 0),
(2506, 77, 3, 414, 1, 0),
(2507, 77, 3, 1185, 2, 1),
(2508, 77, 3, 1392, 3, 0),
(2509, 77, 3, 40, 4, 0),
(2510, 77, 3, 1406, 5, 0),
(2511, 77, 3, 1374, 6, 0),
(2512, 77, 3, 102, 7, 0),
(2513, 77, 3, 1285, 8, 0),
(2514, 77, 3, 1740, 9, 0),
(2515, 77, 4, 1443, 1, 0),
(2516, 77, 4, 1287, 2, 0),
(2517, 77, 4, 341, 3, 0),
(2518, 77, 4, 1225, 4, 0),
(2519, 77, 4, 1765, 5, 0),
(2520, 77, 4, 631, 6, 0),
(2521, 77, 4, 469, 7, 0),
(2522, 77, 4, 1179, 8, 1),
(2523, 77, 4, 259, 9, 0),
(2524, 78, 1, 1049, 1, 1),
(2525, 78, 1, 542, 2, 0),
(2526, 78, 1, 249, 3, 0),
(2527, 78, 1, 450, 4, 0),
(2528, 78, 1, 234, 5, 0),
(2529, 78, 1, 1757, 6, 0),
(2530, 78, 1, 1589, 7, 0),
(2531, 78, 1, 1065, 8, 0),
(2532, 78, 1, 5, 9, 0),
(2533, 78, 2, 1235, 1, 0),
(2534, 78, 2, 660, 2, 0),
(2535, 78, 2, 273, 3, 0),
(2536, 78, 2, 232, 4, 0),
(2537, 78, 2, 857, 5, 0),
(2538, 78, 2, 617, 6, 0),
(2539, 78, 2, 1334, 7, 0),
(2540, 78, 2, 1043, 8, 1),
(2541, 78, 2, 770, 9, 0),
(2542, 79, 1, 975, 1, 0),
(2543, 79, 1, 732, 2, 0),
(2544, 79, 1, 1734, 3, 0),
(2545, 79, 1, 770, 4, 1),
(2546, 79, 1, 402, 5, 0),
(2547, 79, 1, 149, 6, 0),
(2548, 79, 1, 1235, 7, 0),
(2549, 79, 1, 335, 8, 0),
(2550, 79, 1, 1587, 9, 0),
(2551, 79, 2, 642, 1, 0),
(2552, 79, 2, 1328, 2, 0),
(2553, 79, 2, 1285, 3, 0),
(2554, 79, 2, 777, 4, 0),
(2555, 79, 2, 72, 5, 0),
(2556, 79, 2, 1040, 6, 0),
(2557, 79, 2, 57, 7, 0),
(2558, 79, 2, 474, 8, 1),
(2559, 79, 2, 1660, 9, 0),
(2560, 79, 3, 1399, 1, 0),
(2561, 79, 3, 1421, 2, 0),
(2562, 79, 3, 1340, 3, 0),
(2563, 79, 3, 470, 4, 1),
(2564, 79, 3, 300, 5, 0),
(2565, 79, 3, 567, 6, 0),
(2566, 79, 3, 1100, 7, 0),
(2567, 79, 3, 1381, 8, 0),
(2568, 79, 3, 1394, 9, 0),
(2569, 80, 1, 230, 1, 0),
(2570, 80, 1, 211, 2, 0),
(2571, 80, 1, 224, 3, 0),
(2572, 80, 1, 770, 4, 1),
(2573, 80, 1, 1173, 5, 0),
(2574, 80, 1, 540, 6, 0),
(2575, 80, 1, 1500, 7, 0),
(2576, 80, 1, 189, 8, 0),
(2577, 80, 1, 422, 9, 0),
(2578, 80, 2, 561, 1, 0),
(2579, 80, 2, 470, 2, 1),
(2580, 80, 2, 1465, 3, 0),
(2581, 80, 2, 35, 4, 0),
(2582, 80, 2, 1095, 5, 0),
(2583, 80, 2, 927, 6, 0),
(2584, 80, 2, 794, 7, 0),
(2585, 80, 2, 153, 8, 0),
(2586, 80, 2, 1161, 9, 0),
(2587, 80, 3, 1287, 1, 0),
(2588, 80, 3, 1782, 2, 0),
(2589, 80, 3, 1676, 3, 0),
(2590, 80, 3, 1149, 4, 0),
(2591, 80, 3, 866, 5, 0),
(2592, 80, 3, 1517, 6, 0),
(2593, 80, 3, 476, 7, 1),
(2594, 80, 3, 427, 8, 0),
(2595, 80, 3, 327, 9, 0),
(2596, 81, 1, 1419, 1, 0),
(2597, 81, 1, 770, 2, 1),
(2598, 81, 1, 1080, 3, 0),
(2599, 81, 1, 938, 4, 0),
(2600, 81, 1, 1062, 5, 0),
(2601, 81, 1, 1569, 6, 0),
(2602, 81, 1, 1049, 7, 0),
(2603, 81, 1, 1235, 8, 0),
(2604, 81, 1, 161, 9, 0),
(2605, 81, 2, 470, 1, 1),
(2606, 81, 2, 556, 2, 0),
(2607, 81, 2, 1582, 3, 0),
(2608, 81, 2, 957, 4, 0),
(2609, 81, 2, 923, 5, 0),
(2610, 81, 2, 483, 6, 0),
(2611, 81, 2, 741, 7, 0),
(2612, 81, 2, 1461, 8, 0),
(2613, 81, 2, 805, 9, 0),
(2614, 81, 3, 377, 1, 0),
(2615, 81, 3, 475, 2, 1),
(2616, 81, 3, 965, 3, 0),
(2617, 81, 3, 1179, 4, 0),
(2618, 81, 3, 434, 5, 0),
(2619, 81, 3, 1255, 6, 0),
(2620, 81, 3, 763, 7, 0),
(2621, 81, 3, 840, 8, 0),
(2622, 81, 3, 1023, 9, 0),
(2623, 82, 1, 1702, 1, 0),
(2624, 82, 1, 348, 2, 0),
(2625, 82, 1, 475, 3, 1),
(2626, 82, 1, 1101, 4, 0),
(2627, 82, 1, 671, 5, 0),
(2628, 82, 1, 990, 6, 0),
(2629, 82, 1, 255, 7, 0),
(2630, 82, 1, 1293, 8, 0),
(2631, 82, 1, 759, 9, 0),
(2632, 82, 2, 1016, 1, 0),
(2633, 82, 2, 641, 2, 0),
(2634, 82, 2, 1655, 3, 0),
(2635, 82, 2, 1706, 4, 0),
(2636, 82, 2, 472, 5, 1),
(2637, 82, 2, 844, 6, 0),
(2638, 82, 2, 1084, 7, 0),
(2639, 82, 2, 1660, 8, 0),
(2640, 82, 2, 1238, 9, 0),
(2641, 82, 3, 1419, 1, 0),
(2642, 82, 3, 364, 2, 0),
(2643, 82, 3, 216, 3, 0),
(2644, 82, 3, 647, 4, 0),
(2645, 82, 3, 455, 5, 0),
(2646, 82, 3, 310, 6, 0),
(2647, 82, 3, 212, 7, 0),
(2648, 82, 3, 770, 8, 1),
(2649, 82, 3, 577, 9, 0),
(2650, 83, 1, 27, 1, 0),
(2651, 83, 1, 1468, 2, 0),
(2652, 83, 1, 602, 3, 0),
(2653, 83, 1, 491, 4, 0),
(2654, 83, 1, 1340, 5, 0),
(2655, 83, 1, 1292, 6, 1),
(2656, 83, 1, 1802, 7, 0),
(2657, 83, 1, 1393, 8, 0),
(2658, 83, 1, 842, 9, 0),
(2659, 83, 2, 1294, 1, 1),
(2660, 83, 2, 560, 2, 0),
(2661, 83, 2, 1585, 3, 0),
(2662, 83, 2, 777, 4, 0),
(2663, 83, 2, 868, 5, 0),
(2664, 83, 2, 599, 6, 0),
(2665, 83, 2, 652, 7, 0),
(2666, 83, 2, 1555, 8, 0),
(2667, 83, 2, 331, 9, 0),
(2668, 83, 3, 1137, 1, 0),
(2669, 83, 3, 1285, 2, 1),
(2670, 83, 3, 324, 3, 0),
(2671, 83, 3, 73, 4, 0),
(2672, 83, 3, 1244, 5, 0),
(2673, 83, 3, 953, 6, 0),
(2674, 83, 3, 1157, 7, 0),
(2675, 83, 3, 1779, 8, 0),
(2676, 83, 3, 32, 9, 0),
(2677, 83, 4, 1523, 1, 0),
(2678, 83, 4, 116, 2, 0),
(2679, 83, 4, 673, 3, 0),
(2680, 83, 4, 753, 4, 0),
(2681, 83, 4, 1288, 5, 1),
(2682, 83, 4, 1178, 6, 0),
(2683, 83, 4, 79, 7, 0),
(2684, 83, 4, 437, 8, 0),
(2685, 83, 4, 812, 9, 0),
(2686, 84, 1, 353, 1, 0),
(2687, 84, 1, 1776, 2, 0),
(2688, 84, 1, 594, 3, 0),
(2689, 84, 1, 378, 4, 0),
(2690, 84, 1, 838, 5, 0),
(2691, 84, 1, 532, 6, 0),
(2692, 84, 1, 1262, 7, 1),
(2693, 84, 1, 638, 8, 0),
(2694, 84, 1, 1814, 9, 0),
(2695, 84, 2, 1190, 1, 0),
(2696, 84, 2, 1478, 2, 0),
(2697, 84, 2, 1255, 3, 1),
(2698, 84, 2, 1688, 4, 0),
(2699, 84, 2, 928, 5, 0),
(2700, 84, 2, 1108, 6, 0),
(2701, 84, 2, 1409, 7, 0),
(2702, 84, 2, 957, 8, 0),
(2703, 84, 2, 1556, 9, 0),
(2704, 84, 3, 1120, 1, 0),
(2705, 84, 3, 1467, 2, 0),
(2706, 84, 3, 1446, 3, 0),
(2707, 84, 3, 1272, 4, 0),
(2708, 84, 3, 817, 5, 0),
(2709, 84, 3, 628, 6, 0),
(2710, 84, 3, 476, 7, 0),
(2711, 84, 3, 1257, 8, 1),
(2712, 84, 3, 1476, 9, 0),
(2713, 84, 4, 1249, 1, 1),
(2714, 84, 4, 256, 2, 0),
(2715, 84, 4, 916, 3, 0),
(2716, 84, 4, 482, 4, 0),
(2717, 84, 4, 1724, 5, 0),
(2718, 84, 4, 862, 6, 0),
(2719, 84, 4, 1168, 7, 0),
(2720, 84, 4, 337, 8, 0),
(2721, 84, 4, 1754, 9, 0),
(2722, 85, 1, 1210, 1, 1),
(2723, 85, 1, 548, 2, 0),
(2724, 85, 1, 374, 3, 0),
(2725, 85, 1, 1642, 4, 0),
(2726, 85, 1, 770, 5, 0),
(2727, 85, 1, 193, 6, 0),
(2728, 85, 1, 147, 7, 0),
(2729, 85, 1, 1562, 8, 0),
(2730, 85, 1, 63, 9, 0),
(2731, 85, 2, 1735, 1, 0),
(2732, 85, 2, 250, 2, 0),
(2733, 85, 2, 674, 3, 0),
(2734, 85, 2, 1059, 4, 0),
(2735, 85, 2, 1216, 5, 1),
(2736, 85, 2, 706, 6, 0),
(2737, 85, 2, 1034, 7, 0),
(2738, 85, 2, 1017, 8, 0),
(2739, 85, 2, 609, 9, 0),
(2740, 85, 3, 1015, 1, 0),
(2741, 85, 3, 667, 2, 0),
(2742, 85, 3, 1122, 3, 0),
(2743, 85, 3, 1394, 4, 0),
(2744, 85, 3, 662, 5, 0),
(2745, 85, 3, 1380, 6, 0),
(2746, 85, 3, 125, 7, 0),
(2747, 85, 3, 1201, 8, 1),
(2748, 85, 3, 572, 9, 0),
(2749, 85, 4, 1208, 1, 1),
(2750, 85, 4, 1704, 2, 0),
(2751, 85, 4, 545, 3, 0),
(2752, 85, 4, 626, 4, 0),
(2753, 85, 4, 1760, 5, 0),
(2754, 85, 4, 437, 6, 0),
(2755, 85, 4, 639, 7, 0),
(2756, 85, 4, 716, 8, 0),
(2757, 85, 4, 807, 9, 0),
(2758, 86, 1, 1101, 1, 0),
(2759, 86, 1, 1095, 2, 0),
(2760, 86, 1, 1103, 3, 0),
(2761, 86, 1, 1149, 4, 0),
(2762, 86, 1, 1108, 5, 0),
(2763, 86, 1, 685, 6, 0),
(2764, 86, 1, 811, 7, 0),
(2765, 86, 1, 1285, 8, 1),
(2766, 86, 1, 1461, 9, 0),
(2767, 86, 2, 1761, 1, 0),
(2768, 86, 2, 470, 2, 0),
(2769, 86, 2, 380, 3, 0),
(2770, 86, 2, 794, 4, 0),
(2771, 86, 2, 838, 5, 0),
(2772, 86, 2, 1286, 6, 1),
(2773, 86, 2, 1578, 7, 0),
(2774, 86, 2, 113, 8, 0),
(2775, 86, 2, 1115, 9, 0),
(2776, 86, 3, 1130, 1, 0),
(2777, 86, 3, 1165, 2, 0),
(2778, 86, 3, 1377, 3, 0),
(2779, 86, 3, 1720, 4, 0),
(2780, 86, 3, 328, 5, 0),
(2781, 86, 3, 326, 6, 0),
(2782, 86, 3, 85, 7, 0),
(2783, 86, 3, 1294, 8, 1),
(2784, 86, 3, 1700, 9, 0),
(2785, 86, 4, 1687, 1, 0),
(2786, 86, 4, 1622, 2, 0),
(2787, 86, 4, 1292, 3, 1),
(2788, 86, 4, 1206, 4, 0),
(2789, 86, 4, 962, 5, 0),
(2790, 86, 4, 17, 6, 0),
(2791, 86, 4, 891, 7, 0),
(2792, 86, 4, 169, 8, 0),
(2793, 86, 4, 321, 9, 0),
(2794, 87, 1, 251, 1, 0),
(2795, 87, 1, 391, 2, 0),
(2796, 87, 1, 211, 3, 0),
(2797, 87, 1, 142, 4, 0),
(2798, 87, 1, 1174, 5, 1),
(2799, 87, 1, 158, 6, 0),
(2800, 87, 1, 1643, 7, 0),
(2801, 87, 1, 61, 8, 0),
(2802, 87, 1, 452, 9, 0),
(2803, 87, 2, 1185, 1, 1),
(2804, 87, 2, 580, 2, 0),
(2805, 87, 2, 669, 3, 0),
(2806, 87, 2, 751, 4, 0),
(2807, 87, 2, 919, 5, 0),
(2808, 87, 2, 1705, 6, 0),
(2809, 87, 2, 1151, 7, 0),
(2810, 87, 2, 1800, 8, 0),
(2811, 87, 2, 1118, 9, 0),
(2812, 87, 3, 1181, 1, 1),
(2813, 87, 3, 1789, 2, 0),
(2814, 87, 3, 1083, 3, 0),
(2815, 87, 3, 1112, 4, 0),
(2816, 87, 3, 14, 5, 0),
(2817, 87, 3, 457, 6, 0),
(2818, 87, 3, 675, 7, 0),
(2819, 87, 3, 224, 8, 0),
(2820, 87, 3, 1851, 9, 0),
(2821, 87, 4, 643, 1, 0),
(2822, 87, 4, 716, 2, 0),
(2823, 87, 4, 1517, 3, 0),
(2824, 87, 4, 1778, 4, 0),
(2825, 87, 4, 1179, 5, 1),
(2826, 87, 4, 82, 6, 0),
(2827, 87, 4, 289, 7, 0),
(2828, 87, 4, 1774, 8, 0),
(2829, 87, 4, 1294, 9, 0),
(2830, 88, 1, 1204, 1, 0),
(2831, 88, 1, 599, 2, 0),
(2832, 88, 1, 1015, 3, 0),
(2833, 88, 1, 1276, 4, 1),
(2834, 88, 1, 77, 5, 0),
(2835, 88, 1, 1444, 6, 0),
(2836, 88, 1, 1324, 7, 0),
(2837, 88, 1, 834, 8, 0),
(2838, 88, 1, 1620, 9, 0),
(2839, 88, 2, 663, 1, 0),
(2840, 88, 2, 111, 2, 0),
(2841, 88, 2, 30, 3, 0),
(2842, 88, 2, 1483, 4, 0),
(2843, 88, 2, 1270, 5, 1),
(2844, 88, 2, 4, 6, 0),
(2845, 88, 2, 1666, 7, 0),
(2846, 88, 2, 1468, 8, 0),
(2847, 88, 2, 1720, 9, 0),
(2848, 88, 3, 367, 1, 0),
(2849, 88, 3, 1113, 2, 0),
(2850, 88, 3, 363, 3, 0),
(2851, 88, 3, 335, 4, 0),
(2852, 88, 3, 1265, 5, 1),
(2853, 88, 3, 192, 6, 0),
(2854, 88, 3, 1672, 7, 0),
(2855, 88, 3, 1452, 8, 0),
(2856, 88, 3, 276, 9, 0),
(2857, 88, 4, 1128, 1, 0),
(2858, 88, 4, 474, 2, 0),
(2859, 88, 4, 91, 3, 0),
(2860, 88, 4, 624, 4, 0),
(2861, 88, 4, 1272, 5, 1),
(2862, 88, 4, 1228, 6, 0),
(2863, 88, 4, 1016, 7, 0),
(2864, 88, 4, 1548, 8, 0),
(2865, 88, 4, 1300, 9, 0),
(2866, 89, 1, 402, 1, 0),
(2867, 89, 1, 938, 2, 0),
(2868, 89, 1, 1427, 3, 0),
(2869, 89, 1, 439, 4, 0),
(2870, 89, 1, 1334, 5, 1),
(2871, 89, 1, 1786, 6, 0),
(2872, 89, 1, 1586, 7, 0),
(2873, 89, 1, 1113, 8, 0),
(2874, 89, 1, 278, 9, 0),
(2875, 89, 2, 1095, 1, 0),
(2876, 89, 2, 1445, 2, 0),
(2877, 89, 2, 1717, 3, 0),
(2878, 89, 2, 405, 4, 0),
(2879, 89, 2, 599, 5, 0),
(2880, 89, 2, 1721, 6, 0),
(2881, 89, 2, 1299, 7, 0),
(2882, 89, 2, 1227, 8, 0),
(2883, 89, 2, 1275, 9, 1),
(2884, 89, 3, 924, 1, 0),
(2885, 89, 3, 171, 2, 0),
(2886, 89, 3, 1659, 3, 0),
(2887, 89, 3, 1331, 4, 1),
(2888, 89, 3, 927, 5, 0),
(2889, 89, 3, 1405, 6, 0),
(2890, 89, 3, 1138, 7, 0),
(2891, 89, 3, 1769, 8, 0),
(2892, 89, 3, 1725, 9, 0),
(2893, 89, 4, 1371, 1, 0),
(2894, 89, 4, 1812, 2, 0),
(2895, 89, 4, 1621, 3, 0),
(2896, 89, 4, 1593, 4, 0),
(2897, 89, 4, 846, 5, 0),
(2898, 89, 4, 265, 6, 0),
(2899, 89, 4, 448, 7, 0),
(2900, 89, 4, 26, 8, 0),
(2901, 89, 4, 1268, 9, 1),
(2902, 90, 1, 404, 1, 0),
(2903, 90, 1, 879, 2, 0),
(2904, 90, 1, 1084, 3, 0),
(2905, 90, 1, 1270, 4, 1),
(2906, 90, 1, 1114, 5, 0),
(2907, 90, 1, 138, 6, 0),
(2908, 90, 1, 21, 7, 0),
(2909, 90, 1, 1391, 8, 0),
(2910, 90, 1, 603, 9, 0),
(2911, 90, 2, 742, 1, 0),
(2912, 90, 2, 1765, 2, 0),
(2913, 90, 2, 256, 3, 0),
(2914, 90, 2, 1370, 4, 0),
(2915, 90, 2, 1094, 5, 0),
(2916, 90, 2, 1411, 6, 0),
(2917, 90, 2, 846, 7, 0),
(2918, 90, 2, 1330, 8, 1),
(2919, 90, 2, 40, 9, 0),
(2920, 90, 3, 172, 1, 0),
(2921, 90, 3, 1455, 2, 0),
(2922, 90, 3, 842, 3, 0),
(2923, 90, 3, 1192, 4, 0),
(2924, 90, 3, 848, 5, 0),
(2925, 90, 3, 1332, 6, 1),
(2926, 90, 3, 1446, 7, 0),
(2927, 90, 3, 1106, 8, 0),
(2928, 90, 3, 117, 9, 0),
(2929, 90, 4, 1049, 1, 0),
(2930, 90, 4, 419, 2, 0),
(2931, 90, 4, 442, 3, 0),
(2932, 90, 4, 1038, 4, 0),
(2933, 90, 4, 1734, 5, 0),
(2934, 90, 4, 1266, 6, 1),
(2935, 90, 4, 202, 7, 0),
(2936, 90, 4, 1492, 8, 0),
(2937, 90, 4, 158, 9, 0),
(2938, 91, 1, 1460, 1, 1),
(2939, 91, 1, 1291, 2, 0),
(2940, 91, 1, 752, 3, 0),
(2941, 91, 1, 1006, 4, 0),
(2942, 91, 1, 1304, 5, 0),
(2943, 91, 1, 1721, 6, 0),
(2944, 91, 1, 1294, 7, 0),
(2945, 91, 1, 1655, 8, 0),
(2946, 91, 1, 1248, 9, 0),
(2947, 91, 2, 1270, 1, 0),
(2948, 91, 2, 971, 2, 0),
(2949, 91, 2, 1614, 3, 0),
(2950, 91, 2, 338, 4, 0),
(2951, 91, 2, 1706, 5, 0),
(2952, 91, 2, 1462, 6, 1),
(2953, 91, 2, 1276, 7, 0),
(2954, 91, 2, 353, 8, 0),
(2955, 91, 2, 880, 9, 0),
(2956, 91, 3, 202, 1, 0),
(2957, 91, 3, 1569, 2, 0),
(2958, 91, 3, 705, 3, 0),
(2959, 91, 3, 13, 4, 0),
(2960, 91, 3, 146, 5, 0),
(2961, 91, 3, 1451, 6, 1),
(2962, 91, 3, 268, 7, 0),
(2963, 91, 3, 1849, 8, 0),
(2964, 91, 3, 1696, 9, 0),
(2965, 91, 4, 837, 1, 0),
(2966, 91, 4, 296, 2, 0),
(2967, 91, 4, 105, 3, 0),
(2968, 91, 4, 1252, 4, 0),
(2969, 91, 4, 1456, 5, 1),
(2970, 91, 4, 1022, 6, 0),
(2971, 91, 4, 1079, 7, 0),
(2972, 91, 4, 928, 8, 0),
(2973, 91, 4, 640, 9, 0),
(2974, 92, 1, 37, 1, 0),
(2975, 92, 1, 412, 2, 0),
(2976, 92, 1, 1168, 3, 0),
(2977, 92, 1, 956, 4, 0),
(2978, 92, 1, 120, 5, 0),
(2979, 92, 1, 57, 6, 0),
(2980, 92, 1, 1285, 7, 0),
(2981, 92, 1, 1458, 8, 1),
(2982, 92, 1, 842, 9, 0),
(2983, 92, 2, 1762, 1, 0),
(2984, 92, 2, 371, 2, 0),
(2985, 92, 2, 36, 3, 0),
(2986, 92, 2, 1892, 4, 0),
(2987, 92, 2, 1524, 5, 0),
(2988, 92, 2, 690, 6, 0),
(2989, 92, 2, 803, 7, 0),
(2990, 92, 2, 599, 8, 0),
(2991, 92, 2, 1457, 9, 1),
(2992, 92, 3, 1834, 1, 0),
(2993, 92, 3, 1418, 2, 0),
(2994, 92, 3, 407, 3, 0),
(2995, 92, 3, 1648, 4, 0),
(2996, 92, 3, 252, 5, 0),
(2997, 92, 3, 194, 6, 0),
(2998, 92, 3, 1499, 7, 0),
(2999, 92, 3, 1232, 8, 0),
(3000, 92, 3, 1451, 9, 1),
(3001, 92, 4, 485, 1, 0),
(3002, 92, 4, 31, 2, 0),
(3003, 92, 4, 1689, 3, 0),
(3004, 92, 4, 459, 4, 0),
(3005, 92, 4, 1011, 5, 0),
(3006, 92, 4, 826, 6, 0),
(3007, 92, 4, 1096, 7, 0),
(3008, 92, 4, 1379, 8, 0),
(3009, 92, 4, 1464, 9, 1),
(3010, 93, 1, 770, 1, 1),
(3011, 93, 1, 1649, 2, 0),
(3012, 93, 1, 240, 3, 0),
(3013, 93, 1, 617, 4, 0),
(3014, 93, 1, 333, 5, 0),
(3015, 93, 1, 205, 6, 0),
(3016, 93, 1, 374, 7, 0),
(3017, 93, 1, 1872, 8, 0),
(3018, 93, 1, 1183, 9, 0),
(3019, 93, 2, 322, 1, 0),
(3020, 93, 2, 470, 2, 1),
(3021, 93, 2, 416, 3, 0),
(3022, 93, 2, 1506, 4, 0),
(3023, 93, 2, 673, 5, 0),
(3024, 93, 2, 1374, 6, 0),
(3025, 93, 2, 973, 7, 0),
(3026, 93, 2, 345, 8, 0),
(3027, 93, 2, 837, 9, 0),
(3028, 93, 3, 474, 1, 1),
(3029, 93, 3, 1286, 2, 0),
(3030, 93, 3, 1226, 3, 0),
(3031, 93, 3, 302, 4, 0),
(3032, 93, 3, 1528, 5, 0),
(3033, 93, 3, 716, 6, 0),
(3034, 93, 3, 886, 7, 0),
(3035, 93, 3, 9, 8, 0),
(3036, 93, 3, 637, 9, 0),
(3037, 94, 1, 1404, 1, 0),
(3038, 94, 1, 471, 2, 1),
(3039, 94, 1, 1293, 3, 0),
(3040, 94, 1, 534, 4, 0),
(3041, 94, 1, 1397, 5, 0),
(3042, 94, 1, 1084, 6, 0),
(3043, 94, 1, 1157, 7, 0),
(3044, 94, 1, 1721, 8, 0),
(3045, 94, 1, 653, 9, 0),
(3046, 94, 2, 951, 1, 0),
(3047, 94, 2, 417, 2, 0),
(3048, 94, 2, 625, 3, 0),
(3049, 94, 2, 474, 4, 1),
(3050, 94, 2, 1534, 5, 0),
(3051, 94, 2, 1707, 6, 0),
(3052, 94, 2, 1147, 7, 0),
(3053, 94, 2, 323, 8, 0),
(3054, 94, 2, 344, 9, 0),
(3055, 94, 3, 204, 1, 0),
(3056, 94, 3, 201, 2, 0),
(3057, 94, 3, 210, 3, 0),
(3058, 94, 3, 214, 4, 0),
(3059, 94, 3, 616, 5, 0),
(3060, 94, 3, 770, 6, 1),
(3061, 94, 3, 1520, 7, 0),
(3062, 94, 3, 187, 8, 0),
(3063, 94, 3, 54, 9, 0),
(3064, 95, 1, 1545, 1, 0),
(3065, 95, 1, 1436, 2, 1),
(3066, 95, 1, 295, 3, 0),
(3067, 95, 1, 368, 4, 0),
(3068, 95, 1, 1768, 5, 0),
(3069, 95, 1, 958, 6, 0),
(3070, 95, 1, 756, 7, 0),
(3071, 95, 1, 826, 8, 0),
(3072, 95, 1, 1391, 9, 0),
(3073, 95, 2, 1457, 1, 0),
(3074, 95, 2, 1444, 2, 1),
(3075, 95, 2, 1262, 3, 0),
(3076, 95, 2, 927, 4, 0),
(3077, 95, 2, 174, 5, 0),
(3078, 95, 2, 679, 6, 0),
(3079, 95, 2, 1071, 7, 0),
(3080, 95, 2, 873, 8, 0),
(3081, 95, 2, 734, 9, 0),
(3082, 95, 3, 640, 1, 0),
(3083, 95, 3, 1442, 2, 1),
(3084, 95, 3, 1827, 3, 0),
(3085, 95, 3, 1876, 4, 0),
(3086, 95, 3, 1009, 5, 0),
(3087, 95, 3, 1699, 6, 0),
(3088, 95, 3, 1328, 7, 0),
(3089, 95, 3, 1134, 8, 0),
(3090, 95, 3, 1741, 9, 0),
(3091, 95, 4, 575, 1, 0),
(3092, 95, 4, 1542, 2, 0),
(3093, 95, 4, 597, 3, 0),
(3094, 95, 4, 265, 4, 1),
(3095, 95, 4, 743, 5, 0),
(3096, 95, 4, 622, 6, 0),
(3097, 95, 4, 550, 7, 0),
(3098, 95, 4, 1340, 8, 0),
(3099, 95, 4, 1483, 9, 0),
(3100, 96, 1, 1377, 1, 1),
(3101, 96, 1, 1195, 2, 0),
(3102, 96, 1, 763, 3, 0),
(3103, 96, 1, 1332, 4, 0),
(3104, 96, 1, 154, 5, 0),
(3105, 96, 1, 888, 6, 0),
(3106, 96, 1, 1828, 7, 0),
(3107, 96, 1, 113, 8, 0),
(3108, 96, 1, 404, 9, 0),
(3109, 96, 2, 1526, 1, 0),
(3110, 96, 2, 1374, 2, 1),
(3111, 96, 2, 733, 3, 0),
(3112, 96, 2, 26, 4, 0),
(3113, 96, 2, 834, 5, 0),
(3114, 96, 2, 936, 6, 0),
(3115, 96, 2, 1409, 7, 0),
(3116, 96, 2, 1615, 8, 0),
(3117, 96, 2, 343, 9, 0),
(3118, 96, 3, 1422, 1, 0),
(3119, 96, 3, 949, 2, 0),
(3120, 96, 3, 1326, 3, 0),
(3121, 96, 3, 917, 4, 0),
(3122, 96, 3, 1371, 5, 1),
(3123, 96, 3, 1076, 6, 0),
(3124, 96, 3, 1071, 7, 0),
(3125, 96, 3, 805, 8, 0),
(3126, 96, 3, 1677, 9, 0),
(3127, 96, 4, 1846, 1, 0),
(3128, 96, 4, 1716, 2, 0),
(3129, 96, 4, 1383, 3, 1),
(3130, 96, 4, 1248, 4, 0),
(3131, 96, 4, 171, 5, 0),
(3132, 96, 4, 1592, 6, 0),
(3133, 96, 4, 349, 7, 0),
(3134, 96, 4, 1406, 8, 0),
(3135, 96, 4, 654, 9, 0),
(3136, 97, 1, 1593, 1, 0),
(3137, 97, 1, 921, 2, 0),
(3138, 97, 1, 1024, 3, 0),
(3139, 97, 1, 1411, 4, 1),
(3140, 97, 1, 31, 5, 0),
(3141, 97, 1, 484, 6, 0),
(3142, 97, 1, 887, 7, 0),
(3143, 97, 1, 1116, 8, 0),
(3144, 97, 1, 1575, 9, 0),
(3145, 97, 2, 1413, 1, 1),
(3146, 97, 2, 1709, 2, 0),
(3147, 97, 2, 1046, 3, 0),
(3148, 97, 2, 1646, 4, 0),
(3149, 97, 2, 228, 5, 0),
(3150, 97, 2, 452, 6, 0),
(3151, 97, 2, 365, 7, 0),
(3152, 97, 2, 1031, 8, 0),
(3153, 97, 2, 146, 9, 0),
(3154, 97, 3, 1417, 1, 1),
(3155, 97, 3, 1750, 2, 0),
(3156, 97, 3, 987, 3, 0),
(3157, 97, 3, 402, 4, 0),
(3158, 97, 3, 206, 5, 0),
(3159, 97, 3, 455, 6, 0),
(3160, 97, 3, 829, 7, 0),
(3161, 97, 3, 373, 8, 0),
(3162, 97, 3, 1430, 9, 0),
(3163, 97, 4, 48, 1, 0),
(3164, 97, 4, 825, 2, 0),
(3165, 97, 4, 1404, 3, 1),
(3166, 97, 4, 301, 4, 0),
(3167, 97, 4, 848, 5, 0),
(3168, 97, 4, 835, 6, 0),
(3169, 97, 4, 666, 7, 0),
(3170, 97, 4, 1271, 8, 0),
(3171, 97, 4, 628, 9, 0),
(3172, 98, 1, 9, 1, 0),
(3173, 98, 1, 170, 2, 0),
(3174, 98, 1, 316, 3, 0),
(3175, 98, 1, 1388, 4, 1),
(3176, 98, 1, 936, 5, 0),
(3177, 98, 1, 69, 6, 0),
(3178, 98, 1, 1016, 7, 0),
(3179, 98, 1, 1506, 8, 0),
(3180, 98, 1, 841, 9, 0),
(3181, 98, 2, 1448, 1, 0),
(3182, 98, 2, 1763, 2, 0),
(3183, 98, 2, 1039, 3, 0),
(3184, 98, 2, 534, 4, 0),
(3185, 98, 2, 96, 5, 0),
(3186, 98, 2, 973, 6, 0),
(3187, 98, 2, 694, 7, 0),
(3188, 98, 2, 287, 8, 0),
(3189, 98, 2, 1391, 9, 1),
(3190, 98, 3, 1399, 1, 1),
(3191, 98, 3, 257, 2, 0),
(3192, 98, 3, 752, 3, 0),
(3193, 98, 3, 551, 4, 0),
(3194, 98, 3, 914, 5, 0),
(3195, 98, 3, 1140, 6, 0),
(3196, 98, 3, 1539, 7, 0),
(3197, 98, 3, 314, 8, 0),
(3198, 98, 3, 1178, 9, 0),
(3199, 98, 4, 1596, 1, 0),
(3200, 98, 4, 727, 2, 0),
(3201, 98, 4, 1165, 3, 0),
(3202, 98, 4, 766, 4, 0),
(3203, 98, 4, 1052, 5, 0),
(3204, 98, 4, 886, 6, 0),
(3205, 98, 4, 66, 7, 0),
(3206, 98, 4, 1394, 8, 1),
(3207, 98, 4, 449, 9, 0),
(3208, 99, 1, 1084, 1, 0),
(3209, 99, 1, 1379, 2, 1),
(3210, 99, 1, 824, 3, 0),
(3211, 99, 1, 602, 4, 0),
(3212, 99, 1, 50, 5, 0),
(3213, 99, 1, 337, 6, 0),
(3214, 99, 1, 481, 7, 0),
(3215, 99, 1, 119, 8, 0),
(3216, 99, 1, 1728, 9, 0),
(3217, 99, 2, 1288, 1, 0),
(3218, 99, 2, 683, 2, 0),
(3219, 99, 2, 1371, 3, 1),
(3220, 99, 2, 1487, 4, 0),
(3221, 99, 2, 1503, 5, 0),
(3222, 99, 2, 632, 6, 0),
(3223, 99, 2, 726, 7, 0),
(3224, 99, 2, 1331, 8, 0),
(3225, 99, 2, 463, 9, 0),
(3226, 99, 3, 1141, 1, 0),
(3227, 99, 3, 587, 2, 0),
(3228, 99, 3, 865, 3, 0),
(3229, 99, 3, 289, 4, 0),
(3230, 99, 3, 957, 5, 0),
(3231, 99, 3, 300, 6, 0),
(3232, 99, 3, 1724, 7, 0),
(3233, 99, 3, 24, 8, 0),
(3234, 99, 3, 1382, 9, 1),
(3235, 99, 4, 83, 1, 0),
(3236, 99, 4, 475, 2, 0),
(3237, 99, 4, 1584, 3, 0),
(3238, 99, 4, 750, 4, 0),
(3239, 99, 4, 973, 5, 0),
(3240, 99, 4, 1373, 6, 1),
(3241, 99, 4, 1328, 7, 0),
(3242, 99, 4, 1574, 8, 0),
(3243, 99, 4, 431, 9, 0),
(3244, 100, 1, 464, 1, 0),
(3245, 100, 1, 1386, 2, 1),
(3246, 100, 1, 1444, 3, 0),
(3247, 100, 1, 1208, 4, 0),
(3248, 100, 1, 556, 5, 0),
(3249, 100, 1, 953, 6, 0),
(3250, 100, 1, 1041, 7, 0),
(3251, 100, 1, 82, 8, 0),
(3252, 100, 1, 1585, 9, 0),
(3253, 100, 2, 1714, 1, 0),
(3254, 100, 2, 683, 2, 0),
(3255, 100, 2, 746, 3, 0),
(3256, 100, 2, 1303, 4, 0),
(3257, 100, 2, 1516, 5, 0),
(3258, 100, 2, 1101, 6, 0),
(3259, 100, 2, 1391, 7, 1),
(3260, 100, 2, 390, 8, 0),
(3261, 100, 2, 652, 9, 0),
(3262, 100, 3, 1395, 1, 1),
(3263, 100, 3, 1814, 2, 0),
(3264, 100, 3, 381, 3, 0),
(3265, 100, 3, 1738, 4, 0),
(3266, 100, 3, 1084, 5, 0),
(3267, 100, 3, 1441, 6, 0),
(3268, 100, 3, 122, 7, 0),
(3269, 100, 3, 111, 8, 0),
(3270, 100, 3, 1198, 9, 0),
(3271, 100, 4, 1397, 1, 1),
(3272, 100, 4, 915, 2, 0),
(3273, 100, 4, 862, 3, 0),
(3274, 100, 4, 1488, 4, 0),
(3275, 100, 4, 305, 5, 0),
(3276, 100, 4, 623, 6, 0),
(3277, 100, 4, 1244, 7, 0),
(3278, 100, 4, 300, 8, 0),
(3279, 100, 4, 461, 9, 0),
(3280, 101, 1, 1577, 1, 1),
(3281, 101, 1, 98, 2, 0),
(3282, 101, 1, 1863, 3, 0),
(3283, 101, 1, 470, 4, 0),
(3284, 101, 1, 287, 5, 0),
(3285, 101, 1, 1217, 6, 0),
(3286, 101, 1, 1120, 7, 0),
(3287, 101, 1, 58, 8, 0),
(3288, 101, 1, 1146, 9, 0),
(3289, 101, 2, 1111, 1, 0),
(3290, 101, 2, 1570, 2, 1),
(3291, 101, 2, 1414, 3, 0),
(3292, 101, 2, 186, 4, 0),
(3293, 101, 2, 1871, 5, 0),
(3294, 101, 2, 391, 6, 0),
(3295, 101, 2, 409, 7, 0),
(3296, 101, 2, 648, 8, 0),
(3297, 101, 2, 225, 9, 0),
(3298, 101, 3, 1573, 1, 1),
(3299, 101, 3, 1271, 2, 0),
(3300, 101, 3, 1810, 3, 0),
(3301, 101, 3, 1071, 4, 0),
(3302, 101, 3, 1369, 5, 0),
(3303, 101, 3, 1479, 6, 0),
(3304, 101, 3, 1237, 7, 0),
(3305, 101, 3, 1248, 8, 0),
(3306, 101, 3, 1797, 9, 0),
(3307, 101, 4, 84, 1, 0),
(3308, 101, 4, 1524, 2, 0),
(3309, 101, 4, 1564, 3, 1),
(3310, 101, 4, 113, 4, 0),
(3311, 101, 4, 462, 5, 0),
(3312, 101, 4, 603, 6, 0),
(3313, 101, 4, 1528, 7, 0),
(3314, 101, 4, 966, 8, 0),
(3315, 101, 4, 412, 9, 0),
(3316, 102, 1, 1119, 1, 0),
(3317, 102, 1, 693, 2, 0),
(3318, 102, 1, 1471, 3, 0),
(3319, 102, 1, 778, 4, 0),
(3320, 102, 1, 1041, 5, 0),
(3321, 102, 1, 118, 6, 0),
(3322, 102, 1, 1524, 7, 1),
(3323, 102, 1, 533, 8, 0),
(3324, 102, 1, 96, 9, 0),
(3325, 102, 2, 674, 1, 0),
(3326, 102, 2, 162, 2, 0),
(3327, 102, 2, 1853, 3, 0),
(3328, 102, 2, 1562, 4, 0),
(3329, 102, 2, 1521, 5, 1),
(3330, 102, 2, 1748, 6, 0),
(3331, 102, 2, 188, 7, 0),
(3332, 102, 2, 1642, 8, 0),
(3333, 102, 2, 222, 9, 0),
(3334, 102, 3, 1594, 1, 0),
(3335, 102, 3, 1329, 2, 0),
(3336, 102, 3, 1527, 3, 1),
(3337, 102, 3, 901, 4, 0),
(3338, 102, 3, 1654, 5, 0),
(3339, 102, 3, 713, 6, 0),
(3340, 102, 3, 897, 7, 0),
(3341, 102, 3, 1016, 8, 0),
(3342, 102, 3, 602, 9, 0),
(3343, 102, 4, 388, 1, 0),
(3344, 102, 4, 264, 2, 0),
(3345, 102, 4, 584, 3, 0),
(3346, 102, 4, 1704, 4, 0),
(3347, 102, 4, 1275, 5, 0),
(3348, 102, 4, 632, 6, 0),
(3349, 102, 4, 1867, 7, 0),
(3350, 102, 4, 1532, 8, 1),
(3351, 102, 4, 635, 9, 0),
(3352, 103, 1, 1146, 1, 0),
(3353, 103, 1, 1, 2, 0),
(3354, 103, 1, 1274, 3, 0),
(3355, 103, 1, 600, 4, 0),
(3356, 103, 1, 1536, 5, 1),
(3357, 103, 1, 773, 6, 0),
(3358, 103, 1, 1826, 7, 0),
(3359, 103, 1, 120, 8, 0),
(3360, 103, 1, 1089, 9, 0),
(3361, 103, 2, 1528, 1, 1),
(3362, 103, 2, 357, 2, 0),
(3363, 103, 2, 667, 3, 0),
(3364, 103, 2, 10, 4, 0),
(3365, 103, 2, 1016, 5, 0),
(3366, 103, 2, 293, 6, 0),
(3367, 103, 2, 1094, 7, 0),
(3368, 103, 2, 324, 8, 0),
(3369, 103, 2, 693, 9, 0),
(3370, 103, 3, 1169, 1, 0),
(3371, 103, 3, 1539, 2, 1),
(3372, 103, 3, 888, 3, 0),
(3373, 103, 3, 104, 4, 0),
(3374, 103, 3, 306, 5, 0),
(3375, 103, 3, 877, 6, 0),
(3376, 103, 3, 956, 7, 0),
(3377, 103, 3, 383, 8, 0),
(3378, 103, 3, 1782, 9, 0),
(3379, 103, 4, 547, 1, 0),
(3380, 103, 4, 86, 2, 0),
(3381, 103, 4, 470, 3, 0),
(3382, 103, 4, 1715, 4, 0),
(3383, 103, 4, 1177, 5, 0),
(3384, 103, 4, 1526, 6, 1),
(3385, 103, 4, 1204, 7, 0),
(3386, 103, 4, 890, 8, 0),
(3387, 103, 4, 20, 9, 0),
(3388, 104, 1, 1022, 1, 0),
(3389, 104, 1, 434, 2, 0),
(3390, 104, 1, 1740, 3, 0),
(3391, 104, 1, 18, 4, 0),
(3392, 104, 1, 1511, 5, 1),
(3393, 104, 1, 350, 6, 0),
(3394, 104, 1, 1842, 7, 0),
(3395, 104, 1, 1584, 8, 0),
(3396, 104, 1, 1392, 9, 0),
(3397, 104, 2, 1515, 1, 1),
(3398, 104, 2, 652, 2, 0),
(3399, 104, 2, 385, 3, 0),
(3400, 104, 2, 1690, 4, 0),
(3401, 104, 2, 1477, 5, 0),
(3402, 104, 2, 971, 6, 0),
(3403, 104, 2, 1329, 7, 0),
(3404, 104, 2, 29, 8, 0),
(3405, 104, 2, 626, 9, 0),
(3406, 104, 3, 1026, 1, 0),
(3407, 104, 3, 482, 2, 0),
(3408, 104, 3, 1525, 3, 1),
(3409, 104, 3, 1294, 4, 0),
(3410, 104, 3, 1800, 5, 0),
(3411, 104, 3, 1563, 6, 0),
(3412, 104, 3, 1099, 7, 0),
(3413, 104, 3, 359, 8, 0),
(3414, 104, 3, 837, 9, 0),
(3415, 104, 4, 868, 1, 0),
(3416, 104, 4, 1797, 2, 0),
(3417, 104, 4, 100, 3, 0),
(3418, 104, 4, 1186, 4, 0),
(3419, 104, 4, 1168, 5, 0),
(3420, 104, 4, 21, 6, 0),
(3421, 104, 4, 405, 7, 0),
(3422, 104, 4, 1528, 8, 1),
(3423, 104, 4, 1804, 9, 0),
(3424, 105, 1, 1502, 1, 1),
(3425, 105, 1, 1065, 2, 0),
(3426, 105, 1, 674, 3, 0),
(3427, 105, 1, 14, 4, 0),
(3428, 105, 1, 240, 5, 0),
(3429, 105, 1, 361, 6, 0),
(3430, 105, 1, 1018, 7, 0),
(3431, 105, 1, 938, 8, 0),
(3432, 105, 1, 1560, 9, 0),
(3433, 105, 2, 599, 1, 0),
(3434, 105, 2, 1331, 2, 0),
(3435, 105, 2, 702, 3, 0),
(3436, 105, 2, 1577, 4, 0),
(3437, 105, 2, 424, 5, 0),
(3438, 105, 2, 1504, 6, 1),
(3439, 105, 2, 629, 7, 0),
(3440, 105, 2, 1526, 8, 0),
(3441, 105, 2, 603, 9, 0),
(3442, 105, 3, 1151, 1, 0),
(3443, 105, 3, 434, 2, 0),
(3444, 105, 3, 1496, 3, 1),
(3445, 105, 3, 390, 4, 0),
(3446, 105, 3, 10, 5, 0),
(3447, 105, 3, 264, 6, 0),
(3448, 105, 3, 777, 7, 0),
(3449, 105, 3, 1208, 8, 0),
(3450, 105, 3, 748, 9, 0),
(3451, 105, 4, 8, 1, 0),
(3452, 105, 4, 857, 2, 0),
(3453, 105, 4, 1871, 3, 0),
(3454, 105, 4, 1647, 4, 0),
(3455, 105, 4, 1434, 5, 0),
(3456, 105, 4, 1507, 6, 1),
(3457, 105, 4, 1521, 7, 0),
(3458, 105, 4, 988, 8, 0),
(3459, 105, 4, 1216, 9, 0),
(3460, 106, 1, 367, 1, 0),
(3461, 106, 1, 1589, 2, 0),
(3462, 106, 1, 1643, 3, 0),
(3463, 106, 1, 1670, 4, 0),
(3464, 106, 1, 1432, 5, 0),
(3465, 106, 1, 1874, 6, 0),
(3466, 106, 1, 268, 7, 0),
(3467, 106, 1, 1500, 8, 1),
(3468, 106, 1, 1649, 9, 0),
(3469, 106, 2, 1026, 1, 0),
(3470, 106, 2, 1674, 2, 0),
(3471, 106, 2, 842, 3, 0),
(3472, 106, 2, 1152, 4, 0),
(3473, 106, 2, 1115, 5, 0),
(3474, 106, 2, 1497, 6, 1),
(3475, 106, 2, 1439, 7, 0),
(3476, 106, 2, 673, 8, 0),
(3477, 106, 2, 1394, 9, 0),
(3478, 106, 3, 1036, 1, 0),
(3479, 106, 3, 216, 2, 0),
(3480, 106, 3, 675, 3, 0),
(3481, 106, 3, 722, 4, 0),
(3482, 106, 3, 980, 5, 0),
(3483, 106, 3, 1453, 6, 0),
(3484, 106, 3, 542, 7, 0),
(3485, 106, 3, 1510, 8, 1),
(3486, 106, 3, 976, 9, 0),
(3487, 106, 4, 1379, 1, 0),
(3488, 106, 4, 303, 2, 0),
(3489, 106, 4, 319, 3, 0),
(3490, 106, 4, 1327, 4, 0),
(3491, 106, 4, 1506, 5, 1),
(3492, 106, 4, 657, 6, 0),
(3493, 106, 4, 1241, 7, 0),
(3494, 106, 4, 1172, 8, 0),
(3495, 106, 4, 1226, 9, 0),
(3496, 107, 1, 324, 1, 0),
(3497, 107, 1, 404, 2, 0),
(3498, 107, 1, 1156, 3, 0),
(3499, 107, 1, 1766, 4, 0),
(3500, 107, 1, 17, 5, 0),
(3501, 107, 1, 1496, 6, 1),
(3502, 107, 1, 1759, 7, 0),
(3503, 107, 1, 42, 8, 0),
(3504, 107, 1, 895, 9, 0),
(3505, 107, 2, 97, 1, 0),
(3506, 107, 2, 839, 2, 0),
(3507, 107, 2, 958, 3, 0),
(3508, 107, 2, 1506, 4, 1),
(3509, 107, 2, 488, 5, 0),
(3510, 107, 2, 1051, 6, 0),
(3511, 107, 2, 68, 7, 0),
(3512, 107, 2, 1767, 8, 0),
(3513, 107, 2, 1687, 9, 0),
(3514, 107, 3, 1110, 1, 0),
(3515, 107, 3, 1452, 2, 0),
(3516, 107, 3, 799, 3, 0),
(3517, 107, 3, 333, 4, 0),
(3518, 107, 3, 1817, 5, 0),
(3519, 107, 3, 191, 6, 0),
(3520, 107, 3, 1501, 7, 1),
(3521, 107, 3, 242, 8, 0),
(3522, 107, 3, 1216, 9, 0),
(3523, 107, 4, 1037, 1, 0),
(3524, 107, 4, 268, 2, 0),
(3525, 107, 4, 1048, 3, 0),
(3526, 107, 4, 1510, 4, 1),
(3527, 107, 4, 538, 5, 0),
(3528, 107, 4, 228, 6, 0),
(3529, 107, 4, 391, 7, 0),
(3530, 107, 4, 396, 8, 0),
(3531, 107, 4, 1064, 9, 0),
(3532, 108, 1, 227, 1, 0),
(3533, 108, 1, 608, 2, 0),
(3534, 108, 1, 275, 3, 0),
(3535, 108, 1, 1429, 4, 0),
(3536, 108, 1, 132, 5, 0),
(3537, 108, 1, 1507, 6, 1),
(3538, 108, 1, 1234, 7, 0),
(3539, 108, 1, 451, 8, 0),
(3540, 108, 1, 1062, 9, 0),
(3541, 108, 2, 862, 1, 0),
(3542, 108, 2, 1505, 2, 1),
(3543, 108, 2, 1098, 3, 0),
(3544, 108, 2, 301, 4, 0),
(3545, 108, 2, 845, 5, 0),
(3546, 108, 2, 1221, 6, 0),
(3547, 108, 2, 424, 7, 0),
(3548, 108, 2, 1657, 8, 0),
(3549, 108, 2, 946, 9, 0),
(3550, 108, 3, 187, 1, 0),
(3551, 108, 3, 1501, 2, 1),
(3552, 108, 3, 1756, 3, 0),
(3553, 108, 3, 797, 4, 0),
(3554, 108, 3, 1035, 5, 0),
(3555, 108, 3, 455, 6, 0),
(3556, 108, 3, 1075, 7, 0),
(3557, 108, 3, 976, 8, 0),
(3558, 108, 3, 422, 9, 0),
(3559, 108, 4, 887, 1, 0),
(3560, 108, 4, 1053, 2, 0),
(3561, 108, 4, 288, 3, 0),
(3562, 108, 4, 1119, 4, 0),
(3563, 108, 4, 597, 5, 0),
(3564, 108, 4, 668, 6, 0),
(3565, 108, 4, 1498, 7, 1),
(3566, 108, 4, 49, 8, 0),
(3567, 108, 4, 600, 9, 0),
(3568, 109, 1, 848, 1, 0),
(3569, 109, 1, 256, 2, 0),
(3570, 109, 1, 1768, 3, 0),
(3571, 109, 1, 1546, 4, 1),
(3572, 109, 1, 471, 5, 0),
(3573, 109, 1, 1016, 6, 0),
(3574, 109, 1, 972, 7, 0),
(3575, 109, 1, 567, 8, 0),
(3576, 109, 1, 389, 9, 0),
(3577, 109, 2, 1555, 1, 1),
(3578, 109, 2, 713, 2, 0),
(3579, 109, 2, 1142, 3, 0),
(3580, 109, 2, 1076, 4, 0),
(3581, 109, 2, 74, 5, 0),
(3582, 109, 2, 544, 6, 0),
(3583, 109, 2, 832, 7, 0),
(3584, 109, 2, 1473, 8, 0),
(3585, 109, 2, 1457, 9, 0),
(3586, 109, 3, 298, 1, 0),
(3587, 109, 3, 990, 2, 0),
(3588, 109, 3, 1594, 3, 0),
(3589, 109, 3, 590, 4, 0),
(3590, 109, 3, 1812, 5, 0),
(3591, 109, 3, 1108, 6, 0),
(3592, 109, 3, 350, 7, 0),
(3593, 109, 3, 1548, 8, 1),
(3594, 109, 3, 1802, 9, 0),
(3595, 109, 4, 827, 1, 0),
(3596, 109, 4, 853, 2, 0),
(3597, 109, 4, 888, 3, 0),
(3598, 109, 4, 296, 4, 0),
(3599, 109, 4, 1441, 5, 0),
(3600, 109, 4, 1551, 6, 1),
(3601, 109, 4, 683, 7, 0),
(3602, 109, 4, 481, 8, 0),
(3603, 109, 4, 1397, 9, 0),
(3604, 110, 1, 791, 1, 0),
(3605, 110, 1, 1814, 2, 0),
(3606, 110, 1, 116, 3, 0),
(3607, 110, 1, 42, 4, 0),
(3608, 110, 1, 1237, 5, 0),
(3609, 110, 1, 1807, 6, 0),
(3610, 110, 1, 411, 7, 0),
(3611, 110, 1, 22, 8, 0),
(3612, 110, 1, 1548, 9, 1),
(3613, 110, 2, 1080, 1, 0),
(3614, 110, 2, 1454, 2, 0),
(3615, 110, 2, 191, 3, 0),
(3616, 110, 2, 1559, 4, 1),
(3617, 110, 2, 1649, 5, 0),
(3618, 110, 2, 410, 6, 0),
(3619, 110, 2, 608, 7, 0),
(3620, 110, 2, 717, 8, 0),
(3621, 110, 2, 131, 9, 0),
(3622, 110, 3, 1552, 1, 1),
(3623, 110, 3, 1785, 2, 0),
(3624, 110, 3, 350, 3, 0),
(3625, 110, 3, 1575, 4, 0),
(3626, 110, 3, 1217, 5, 0),
(3627, 110, 3, 1678, 6, 0),
(3628, 110, 3, 71, 7, 0),
(3629, 110, 3, 802, 8, 0),
(3630, 110, 3, 1152, 9, 0),
(3631, 110, 4, 1420, 1, 0),
(3632, 110, 4, 469, 2, 0),
(3633, 110, 4, 262, 3, 0),
(3634, 110, 4, 1193, 4, 0),
(3635, 110, 4, 1228, 5, 0),
(3636, 110, 4, 1556, 6, 1),
(3637, 110, 4, 1128, 7, 0),
(3638, 110, 4, 1286, 8, 0),
(3639, 110, 4, 696, 9, 0),
(3640, 111, 1, 250, 1, 0),
(3641, 111, 1, 159, 2, 0),
(3642, 111, 1, 1561, 3, 1),
(3643, 111, 1, 1038, 4, 0),
(3644, 111, 1, 1499, 5, 0),
(3645, 111, 1, 1747, 6, 0),
(3646, 111, 1, 1568, 7, 0),
(3647, 111, 1, 650, 8, 0),
(3648, 111, 1, 1033, 9, 0),
(3649, 111, 2, 1778, 1, 0),
(3650, 111, 2, 1409, 2, 0),
(3651, 111, 2, 867, 3, 0),
(3652, 111, 2, 1543, 4, 1),
(3653, 111, 2, 745, 5, 0),
(3654, 111, 2, 341, 6, 0),
(3655, 111, 2, 534, 7, 0),
(3656, 111, 2, 873, 8, 0),
(3657, 111, 2, 805, 9, 0),
(3658, 111, 3, 432, 1, 0),
(3659, 111, 3, 862, 2, 0),
(3660, 111, 3, 1141, 3, 0),
(3661, 111, 3, 1548, 4, 1),
(3662, 111, 3, 384, 5, 0),
(3663, 111, 3, 1528, 6, 0),
(3664, 111, 3, 1408, 7, 0),
(3665, 111, 3, 1029, 8, 0),
(3666, 111, 3, 1221, 9, 0),
(3667, 111, 4, 673, 1, 0),
(3668, 111, 4, 599, 2, 0),
(3669, 111, 4, 1194, 3, 0),
(3670, 111, 4, 1404, 4, 0),
(3671, 111, 4, 381, 5, 0),
(3672, 111, 4, 460, 6, 0),
(3673, 111, 4, 1268, 7, 0),
(3674, 111, 4, 1551, 8, 1),
(3675, 111, 4, 1219, 9, 0),
(3676, 112, 1, 173, 1, 0),
(3677, 112, 1, 381, 2, 1),
(3678, 112, 1, 759, 3, 0),
(3679, 112, 1, 1506, 4, 0),
(3680, 112, 1, 531, 5, 0),
(3681, 112, 1, 853, 6, 0),
(3682, 112, 1, 1170, 7, 0),
(3683, 112, 1, 1199, 8, 0),
(3684, 112, 1, 1025, 9, 0),
(3685, 112, 2, 1480, 1, 0),
(3686, 112, 2, 777, 2, 0),
(3687, 112, 2, 885, 3, 0),
(3688, 112, 2, 1725, 4, 0),
(3689, 112, 2, 681, 5, 0),
(3690, 112, 2, 343, 6, 0),
(3691, 112, 2, 1697, 7, 0),
(3692, 112, 2, 93, 8, 0),
(3693, 112, 2, 379, 9, 1),
(3694, 112, 3, 29, 1, 0),
(3695, 112, 3, 1092, 2, 0),
(3696, 112, 3, 1828, 3, 0),
(3697, 112, 3, 1142, 4, 0),
(3698, 112, 3, 1262, 5, 0),
(3699, 112, 3, 1015, 6, 0),
(3700, 112, 3, 476, 7, 0),
(3701, 112, 3, 388, 8, 1),
(3702, 112, 3, 404, 9, 0),
(3703, 112, 4, 553, 1, 0),
(3704, 112, 4, 385, 2, 1),
(3705, 112, 4, 107, 3, 0),
(3706, 112, 4, 1784, 4, 0),
(3707, 112, 4, 1792, 5, 0),
(3708, 112, 4, 21, 6, 0),
(3709, 112, 4, 1741, 7, 0),
(3710, 112, 4, 1619, 8, 0),
(3711, 112, 4, 1525, 9, 0),
(3712, 113, 1, 1570, 1, 0),
(3713, 113, 1, 241, 2, 0),
(3714, 113, 1, 274, 3, 0),
(3715, 113, 1, 1650, 4, 0),
(3716, 113, 1, 609, 5, 0),
(3717, 113, 1, 1852, 6, 0),
(3718, 113, 1, 730, 7, 0),
(3719, 113, 1, 1520, 8, 1),
(3720, 113, 1, 444, 9, 0),
(3721, 113, 2, 1532, 1, 1),
(3722, 113, 2, 569, 2, 0),
(3723, 113, 2, 1143, 3, 0),
(3724, 113, 2, 656, 4, 0),
(3725, 113, 2, 115, 5, 0),
(3726, 113, 2, 1844, 6, 0),
(3727, 113, 2, 1132, 7, 0),
(3728, 113, 2, 1100, 8, 0),
(3729, 113, 2, 1150, 9, 0),
(3730, 113, 3, 86, 1, 0),
(3731, 113, 3, 1541, 2, 1),
(3732, 113, 3, 424, 3, 0),
(3733, 113, 3, 1556, 4, 0),
(3734, 113, 3, 1577, 5, 0),
(3735, 113, 3, 1808, 6, 0),
(3736, 113, 3, 1092, 7, 0),
(3737, 113, 3, 607, 8, 0),
(3738, 113, 3, 1337, 9, 0),
(3739, 113, 4, 389, 1, 0),
(3740, 113, 4, 919, 2, 0),
(3741, 113, 4, 1675, 3, 0),
(3742, 113, 4, 111, 4, 0),
(3743, 113, 4, 1727, 5, 0),
(3744, 113, 4, 155, 6, 0),
(3745, 113, 4, 1538, 7, 1),
(3746, 113, 4, 747, 8, 0),
(3747, 113, 4, 1250, 9, 0),
(3748, 114, 1, 557, 1, 0),
(3749, 114, 1, 114, 2, 0),
(3750, 114, 1, 590, 3, 0),
(3751, 114, 1, 560, 4, 0),
(3752, 114, 1, 1524, 5, 1),
(3753, 114, 1, 967, 6, 0),
(3754, 114, 1, 636, 7, 0),
(3755, 114, 1, 343, 8, 0),
(3756, 114, 1, 1285, 9, 0),
(3757, 114, 2, 1532, 1, 1),
(3758, 114, 2, 125, 2, 0),
(3759, 114, 2, 1688, 3, 0),
(3760, 114, 2, 1156, 4, 0),
(3761, 114, 2, 1328, 5, 0),
(3762, 114, 2, 862, 6, 0),
(3763, 114, 2, 1847, 7, 0),
(3764, 114, 2, 920, 8, 0),
(3765, 114, 2, 1264, 9, 0),
(3766, 114, 3, 1677, 1, 0),
(3767, 114, 3, 1537, 2, 1),
(3768, 114, 3, 771, 3, 0),
(3769, 114, 3, 1115, 4, 0),
(3770, 114, 3, 1398, 5, 0),
(3771, 114, 3, 1741, 6, 0),
(3772, 114, 3, 1225, 7, 0),
(3773, 114, 3, 337, 8, 0),
(3774, 114, 3, 1146, 9, 0),
(3775, 114, 4, 548, 1, 0),
(3776, 114, 4, 1522, 2, 1),
(3777, 114, 4, 63, 3, 0),
(3778, 114, 4, 941, 4, 0),
(3779, 114, 4, 274, 5, 0),
(3780, 114, 4, 191, 6, 0),
(3781, 114, 4, 1062, 7, 0),
(3782, 114, 4, 372, 8, 0),
(3783, 114, 4, 1848, 9, 0),
(3784, 115, 1, 1066, 1, 0),
(3785, 115, 1, 649, 2, 0),
(3786, 115, 1, 1730, 3, 0),
(3787, 115, 1, 63, 4, 0),
(3788, 115, 1, 1278, 5, 0),
(3789, 115, 1, 1832, 6, 0),
(3790, 115, 1, 1520, 7, 1),
(3791, 115, 1, 1173, 8, 0),
(3792, 115, 1, 1419, 9, 0),
(3793, 115, 2, 1780, 1, 0),
(3794, 115, 2, 1164, 2, 0),
(3795, 115, 2, 892, 3, 0),
(3796, 115, 2, 137, 4, 0),
(3797, 115, 2, 1555, 5, 0),
(3798, 115, 2, 1715, 6, 0),
(3799, 115, 2, 1533, 7, 1),
(3800, 115, 2, 1404, 8, 0),
(3801, 115, 2, 778, 9, 0),
(3802, 115, 3, 1496, 1, 0),
(3803, 115, 3, 688, 2, 0),
(3804, 115, 3, 597, 3, 0),
(3805, 115, 3, 30, 4, 0),
(3806, 115, 3, 1523, 5, 1),
(3807, 115, 3, 894, 6, 0),
(3808, 115, 3, 1149, 7, 0),
(3809, 115, 3, 947, 8, 0),
(3810, 115, 3, 690, 9, 0),
(3811, 115, 4, 963, 1, 0),
(3812, 115, 4, 325, 2, 0),
(3813, 115, 4, 1539, 3, 1),
(3814, 115, 4, 709, 4, 0),
(3815, 115, 4, 1784, 5, 0),
(3816, 115, 4, 26, 6, 0),
(3817, 115, 4, 127, 7, 0),
(3818, 115, 4, 1042, 8, 0),
(3819, 115, 4, 1148, 9, 0),
(3820, 116, 1, 2, 1, 0),
(3821, 116, 1, 60, 2, 0),
(3822, 116, 1, 98, 3, 0),
(3823, 116, 1, 1534, 4, 0),
(3824, 116, 1, 1088, 5, 0),
(3825, 116, 1, 1624, 6, 1),
(3826, 116, 1, 754, 7, 0),
(3827, 116, 1, 1475, 8, 0),
(3828, 116, 1, 795, 9, 0),
(3829, 116, 2, 1619, 1, 1),
(3830, 116, 2, 437, 2, 0),
(3831, 116, 2, 47, 3, 0),
(3832, 116, 2, 1443, 4, 0),
(3833, 116, 2, 103, 5, 0),
(3834, 116, 2, 1684, 6, 0),
(3835, 116, 2, 1249, 7, 0),
(3836, 116, 2, 480, 8, 0),
(3837, 116, 2, 1771, 9, 0),
(3838, 116, 3, 788, 1, 0),
(3839, 116, 3, 1616, 2, 1),
(3840, 116, 3, 746, 3, 0),
(3841, 116, 3, 622, 4, 0),
(3842, 116, 3, 1224, 5, 0),
(3843, 116, 3, 1892, 6, 0),
(3844, 116, 3, 1420, 7, 0),
(3845, 116, 3, 33, 8, 0),
(3846, 116, 3, 1554, 9, 0),
(3847, 116, 4, 1830, 1, 0),
(3848, 116, 4, 751, 2, 0),
(3849, 116, 4, 88, 3, 0),
(3850, 116, 4, 317, 4, 0),
(3851, 116, 4, 969, 5, 0),
(3852, 116, 4, 614, 6, 0),
(3853, 116, 4, 1621, 7, 1),
(3854, 116, 4, 1125, 8, 0),
(3855, 116, 4, 588, 9, 0),
(3856, 117, 1, 1471, 1, 0),
(3857, 117, 1, 950, 2, 0),
(3858, 117, 1, 10, 3, 0),
(3859, 117, 1, 698, 4, 0),
(3860, 117, 1, 1460, 5, 0),
(3861, 117, 1, 580, 6, 0),
(3862, 117, 1, 801, 7, 0),
(3863, 117, 1, 93, 8, 0),
(3864, 117, 1, 1618, 9, 1),
(3865, 117, 2, 1827, 1, 0),
(3866, 117, 2, 607, 2, 0),
(3867, 117, 2, 753, 3, 0),
(3868, 117, 2, 116, 4, 0),
(3869, 117, 2, 1625, 5, 1),
(3870, 117, 2, 891, 6, 0),
(3871, 117, 2, 1262, 7, 0),
(3872, 117, 2, 1220, 8, 0),
(3873, 117, 2, 1103, 9, 0),
(3874, 117, 3, 1125, 1, 0),
(3875, 117, 3, 1140, 2, 0),
(3876, 117, 3, 1621, 3, 1),
(3877, 117, 3, 1179, 4, 0),
(3878, 117, 3, 483, 5, 0),
(3879, 117, 3, 38, 6, 0),
(3880, 117, 3, 1721, 7, 0),
(3881, 117, 3, 126, 8, 0),
(3882, 117, 3, 87, 9, 0),
(3883, 117, 4, 1576, 1, 0),
(3884, 117, 4, 486, 2, 0),
(3885, 117, 4, 685, 3, 0),
(3886, 117, 4, 1203, 4, 0),
(3887, 117, 4, 864, 5, 0),
(3888, 117, 4, 1614, 6, 1),
(3889, 117, 4, 1477, 7, 0),
(3890, 117, 4, 789, 8, 0),
(3891, 117, 4, 962, 9, 0),
(3892, 118, 1, 222, 1, 0),
(3893, 118, 1, 1278, 2, 0),
(3894, 118, 1, 1748, 3, 0),
(3895, 118, 1, 1232, 4, 0),
(3896, 118, 1, 182, 5, 0),
(3897, 118, 1, 281, 6, 0),
(3898, 118, 1, 707, 7, 1),
(3899, 118, 1, 145, 8, 0),
(3900, 118, 1, 1083, 9, 0),
(3901, 118, 2, 1503, 1, 0),
(3902, 118, 2, 711, 2, 1),
(3903, 118, 2, 338, 3, 0),
(3904, 118, 2, 1250, 4, 0),
(3905, 118, 2, 1595, 5, 0),
(3906, 118, 2, 629, 6, 0),
(3907, 118, 2, 897, 7, 0),
(3908, 118, 2, 1131, 8, 0),
(3909, 118, 2, 1107, 9, 0),
(3910, 118, 3, 377, 1, 0),
(3911, 118, 3, 531, 2, 0),
(3912, 118, 3, 702, 3, 1),
(3913, 118, 3, 751, 4, 0),
(3914, 118, 3, 841, 5, 0),
(3915, 118, 3, 1388, 6, 0),
(3916, 118, 3, 640, 7, 0),
(3917, 118, 3, 1801, 8, 0),
(3918, 118, 3, 1399, 9, 0),
(3919, 118, 4, 875, 1, 0),
(3920, 118, 4, 1684, 2, 0),
(3921, 118, 4, 33, 3, 0),
(3922, 118, 4, 716, 4, 1),
(3923, 118, 4, 833, 5, 0),
(3924, 118, 4, 349, 6, 0),
(3925, 118, 4, 1396, 7, 0),
(3926, 118, 4, 460, 8, 0),
(3927, 118, 4, 926, 9, 0),
(3928, 119, 1, 261, 1, 0),
(3929, 119, 1, 872, 2, 0),
(3930, 119, 1, 1470, 3, 0),
(3931, 119, 1, 304, 4, 0),
(3932, 119, 1, 2, 5, 0),
(3933, 119, 1, 931, 6, 0),
(3934, 119, 1, 704, 7, 1),
(3935, 119, 1, 1303, 8, 0),
(3936, 119, 1, 80, 9, 0),
(3937, 119, 2, 226, 1, 0),
(3938, 119, 2, 146, 2, 0),
(3939, 119, 2, 539, 3, 0),
(3940, 119, 2, 1873, 4, 0),
(3941, 119, 2, 1451, 5, 0),
(3942, 119, 2, 279, 6, 0),
(3943, 119, 2, 708, 7, 1),
(3944, 119, 2, 1852, 8, 0),
(3945, 119, 2, 1568, 9, 0),
(3946, 119, 3, 715, 1, 1),
(3947, 119, 3, 853, 2, 0),
(3948, 119, 3, 412, 3, 0),
(3949, 119, 3, 626, 4, 0),
(3950, 119, 3, 347, 5, 0),
(3951, 119, 3, 801, 6, 0),
(3952, 119, 3, 476, 7, 0),
(3953, 119, 3, 1575, 8, 0),
(3954, 119, 3, 1107, 9, 0),
(3955, 119, 4, 1722, 1, 0),
(3956, 119, 4, 331, 2, 0),
(3957, 119, 4, 728, 3, 0),
(3958, 119, 4, 1444, 4, 0),
(3959, 119, 4, 1794, 5, 0),
(3960, 119, 4, 924, 6, 0),
(3961, 119, 4, 710, 7, 1),
(3962, 119, 4, 1477, 8, 0),
(3963, 119, 4, 17, 9, 0),
(3964, 120, 1, 96, 1, 0),
(3965, 120, 1, 1864, 2, 0),
(3966, 120, 1, 1439, 3, 0),
(3967, 120, 1, 728, 4, 0),
(3968, 120, 1, 1482, 5, 1),
(3969, 120, 1, 19, 6, 0),
(3970, 120, 1, 1021, 7, 0),
(3971, 120, 1, 567, 8, 0),
(3972, 120, 1, 1738, 9, 0),
(3973, 120, 2, 424, 1, 0),
(3974, 120, 2, 1207, 2, 0),
(3975, 120, 2, 1546, 3, 0),
(3976, 120, 2, 1410, 4, 0),
(3977, 120, 2, 1494, 5, 1),
(3978, 120, 2, 795, 6, 0),
(3979, 120, 2, 654, 7, 0),
(3980, 120, 2, 1095, 8, 0),
(3981, 120, 2, 1030, 9, 0),
(3982, 120, 3, 1829, 1, 0),
(3983, 120, 3, 1765, 2, 0),
(3984, 120, 3, 1524, 3, 0),
(3985, 120, 3, 935, 4, 0),
(3986, 120, 3, 895, 5, 0),
(3987, 120, 3, 1662, 6, 0),
(3988, 120, 3, 715, 7, 0),
(3989, 120, 3, 1488, 8, 1),
(3990, 120, 3, 1506, 9, 0),
(3991, 120, 4, 176, 1, 0),
(3992, 120, 4, 1499, 2, 0),
(3993, 120, 4, 281, 3, 0),
(3994, 120, 4, 1490, 4, 1),
(3995, 120, 4, 831, 5, 0),
(3996, 120, 4, 372, 6, 0),
(3997, 120, 4, 536, 7, 0),
(3998, 120, 4, 221, 8, 0),
(3999, 120, 4, 1758, 9, 0),
(4000, 121, 1, 1324, 1, 1),
(4001, 121, 1, 472, 2, 0),
(4002, 121, 1, 1464, 3, 0),
(4003, 121, 1, 546, 4, 0),
(4004, 121, 1, 313, 5, 0),
(4005, 121, 1, 1103, 6, 0),
(4006, 121, 1, 582, 7, 0),
(4007, 121, 1, 1863, 8, 0),
(4008, 121, 1, 1766, 9, 0),
(4009, 121, 2, 390, 1, 0),
(4010, 121, 2, 171, 2, 0),
(4011, 121, 2, 257, 3, 0),
(4012, 121, 2, 306, 4, 0),
(4013, 121, 2, 1724, 5, 0),
(4014, 121, 2, 1329, 6, 1),
(4015, 121, 2, 1160, 7, 0),
(4016, 121, 2, 1332, 8, 0),
(4017, 121, 2, 136, 9, 0),
(4018, 121, 3, 1219, 1, 0),
(4019, 121, 3, 1397, 2, 0),
(4020, 121, 3, 1326, 3, 1),
(4021, 121, 3, 1304, 4, 0),
(4022, 121, 3, 1805, 5, 0),
(4023, 121, 3, 1114, 6, 0),
(4024, 121, 3, 763, 7, 0),
(4025, 121, 3, 1775, 8, 0),
(4026, 121, 3, 1030, 9, 0),
(4027, 121, 4, 1330, 1, 0),
(4028, 121, 4, 1407, 2, 0),
(4029, 121, 4, 66, 3, 0),
(4030, 121, 4, 725, 4, 0),
(4031, 121, 4, 566, 5, 1),
(4032, 121, 4, 1131, 6, 0),
(4033, 121, 4, 359, 7, 0),
(4034, 121, 4, 1704, 8, 0),
(4035, 121, 4, 1706, 9, 0),
(4036, 122, 1, 1159, 1, 1),
(4037, 122, 1, 381, 2, 0),
(4038, 122, 1, 862, 3, 0),
(4039, 122, 1, 1443, 4, 0),
(4040, 122, 1, 666, 5, 0),
(4041, 122, 1, 793, 6, 0),
(4042, 122, 1, 377, 7, 0),
(4043, 122, 1, 369, 8, 0),
(4044, 122, 1, 325, 9, 0),
(4045, 122, 2, 1527, 1, 0),
(4046, 122, 2, 778, 2, 0),
(4047, 122, 2, 654, 3, 0),
(4048, 122, 2, 1503, 4, 0),
(4049, 122, 2, 1167, 5, 1),
(4050, 122, 2, 1249, 6, 0),
(4051, 122, 2, 1403, 7, 0),
(4052, 122, 2, 49, 8, 0),
(4053, 122, 2, 58, 9, 0),
(4054, 122, 3, 1163, 1, 1),
(4055, 122, 3, 1687, 2, 0),
(4056, 122, 3, 1107, 3, 0),
(4057, 122, 3, 1139, 4, 0),
(4058, 122, 3, 1201, 5, 0),
(4059, 122, 3, 749, 6, 0),
(4060, 122, 3, 990, 7, 0),
(4061, 122, 3, 1861, 8, 0),
(4062, 122, 3, 96, 9, 0),
(4063, 122, 4, 1682, 1, 0),
(4064, 122, 4, 1270, 2, 0),
(4065, 122, 4, 154, 3, 0),
(4066, 122, 4, 344, 4, 0),
(4067, 122, 4, 834, 5, 0),
(4068, 122, 4, 76, 6, 0),
(4069, 122, 4, 844, 7, 0),
(4070, 122, 4, 1169, 8, 1),
(4071, 122, 4, 552, 9, 0),
(4072, 123, 1, 1564, 1, 0),
(4073, 123, 1, 1664, 2, 1),
(4074, 123, 1, 827, 3, 0),
(4075, 123, 1, 1388, 4, 0),
(4076, 123, 1, 1704, 5, 0),
(4077, 123, 1, 1160, 6, 0),
(4078, 123, 1, 1915, 7, 0),
(4079, 123, 1, 1098, 8, 0),
(4080, 123, 1, 113, 9, 0),
(4081, 123, 2, 125, 1, 0),
(4082, 123, 2, 1129, 2, 0),
(4083, 123, 2, 1764, 3, 0),
(4084, 123, 2, 1526, 4, 0),
(4085, 123, 2, 753, 5, 0),
(4086, 123, 2, 714, 6, 0),
(4087, 123, 2, 1325, 7, 0),
(4088, 123, 2, 418, 8, 0),
(4089, 123, 2, 1665, 9, 1),
(4090, 123, 3, 918, 1, 0),
(4091, 123, 3, 1740, 2, 0),
(4092, 123, 3, 1659, 3, 1),
(4093, 123, 3, 25, 4, 0),
(4094, 123, 3, 1705, 5, 0),
(4095, 123, 3, 1165, 6, 0),
(4096, 123, 3, 838, 7, 0),
(4097, 123, 3, 1794, 8, 0),
(4098, 123, 3, 635, 9, 0),
(4099, 123, 4, 1335, 1, 0),
(4100, 123, 4, 867, 2, 0),
(4101, 123, 4, 1657, 3, 1),
(4102, 123, 4, 1389, 4, 0),
(4103, 123, 4, 692, 5, 0),
(4104, 123, 4, 954, 6, 0),
(4105, 123, 4, 1683, 7, 0),
(4106, 123, 4, 1422, 8, 0),
(4107, 123, 4, 1009, 9, 0),
(4108, 124, 1, 1704, 1, 1),
(4109, 124, 1, 1678, 2, 0),
(4110, 124, 1, 1475, 3, 0),
(4111, 124, 1, 733, 4, 0),
(4112, 124, 1, 1463, 5, 0),
(4113, 124, 1, 1115, 6, 0),
(4114, 124, 1, 1795, 7, 0),
(4115, 124, 1, 1392, 8, 0),
(4116, 124, 1, 1097, 9, 0),
(4117, 124, 2, 679, 1, 0),
(4118, 124, 2, 168, 2, 0),
(4119, 124, 2, 39, 3, 0),
(4120, 124, 2, 1707, 4, 1),
(4121, 124, 2, 1030, 5, 0),
(4122, 124, 2, 869, 6, 0),
(4123, 124, 2, 488, 7, 0),
(4124, 124, 2, 777, 8, 0),
(4125, 124, 2, 1618, 9, 0),
(4126, 124, 3, 1499, 1, 0),
(4127, 124, 3, 1209, 2, 0),
(4128, 124, 3, 233, 3, 0),
(4129, 124, 3, 1788, 4, 0),
(4130, 124, 3, 1819, 5, 0),
(4131, 124, 3, 797, 6, 0),
(4132, 124, 3, 281, 7, 0),
(4133, 124, 3, 1694, 8, 1),
(4134, 124, 3, 193, 9, 0),
(4135, 124, 4, 833, 1, 0);
INSERT INTO `faceattackitem` (`id`, `attemptid`, `stage`, `location`, `pos`, `istarget`) VALUES
(4136, 124, 4, 1869, 2, 0),
(4137, 124, 4, 709, 3, 0),
(4138, 124, 4, 763, 4, 0),
(4139, 124, 4, 901, 5, 0),
(4140, 124, 4, 1385, 6, 0),
(4141, 124, 4, 1551, 7, 0),
(4142, 124, 4, 1700, 8, 1),
(4143, 124, 4, 1448, 9, 0),
(4144, 125, 1, 1405, 1, 0),
(4145, 125, 1, 1715, 2, 0),
(4146, 125, 1, 694, 3, 0),
(4147, 125, 1, 1764, 4, 0),
(4148, 125, 1, 1663, 5, 1),
(4149, 125, 1, 1156, 6, 0),
(4150, 125, 1, 644, 7, 0),
(4151, 125, 1, 1227, 8, 0),
(4152, 125, 1, 1698, 9, 0),
(4153, 125, 2, 865, 1, 0),
(4154, 125, 2, 1024, 2, 0),
(4155, 125, 2, 1657, 3, 1),
(4156, 125, 2, 34, 4, 0),
(4157, 125, 2, 1769, 5, 0),
(4158, 125, 2, 137, 6, 0),
(4159, 125, 2, 1087, 7, 0),
(4160, 125, 2, 614, 8, 0),
(4161, 125, 2, 1506, 9, 0),
(4162, 125, 3, 600, 1, 0),
(4163, 125, 3, 1865, 2, 0),
(4164, 125, 3, 324, 3, 0),
(4165, 125, 3, 1478, 4, 0),
(4166, 125, 3, 769, 5, 0),
(4167, 125, 3, 651, 6, 0),
(4168, 125, 3, 634, 7, 0),
(4169, 125, 3, 1661, 8, 1),
(4170, 125, 3, 794, 9, 0),
(4171, 125, 4, 1665, 1, 1),
(4172, 125, 4, 381, 2, 0),
(4173, 125, 4, 371, 3, 0),
(4174, 125, 4, 415, 4, 0),
(4175, 125, 4, 680, 5, 0),
(4176, 125, 4, 475, 6, 0),
(4177, 125, 4, 956, 7, 0),
(4178, 125, 4, 971, 8, 0),
(4179, 125, 4, 1324, 9, 0),
(4180, 126, 1, 1578, 1, 0),
(4181, 126, 1, 1656, 2, 1),
(4182, 126, 1, 1285, 3, 0),
(4183, 126, 1, 1096, 4, 0),
(4184, 126, 1, 109, 5, 0),
(4185, 126, 1, 385, 6, 0),
(4186, 126, 1, 1374, 7, 0),
(4187, 126, 1, 630, 8, 0),
(4188, 126, 1, 1276, 9, 0),
(4189, 126, 2, 741, 1, 0),
(4190, 126, 2, 606, 2, 0),
(4191, 126, 2, 1613, 3, 0),
(4192, 126, 2, 1329, 4, 0),
(4193, 126, 2, 1623, 5, 0),
(4194, 126, 2, 667, 6, 0),
(4195, 126, 2, 586, 7, 0),
(4196, 126, 2, 1661, 8, 1),
(4197, 126, 2, 785, 9, 0),
(4198, 126, 3, 931, 1, 0),
(4199, 126, 3, 1071, 2, 0),
(4200, 126, 3, 1524, 3, 0),
(4201, 126, 3, 1662, 4, 1),
(4202, 126, 3, 1121, 5, 0),
(4203, 126, 3, 1294, 6, 0),
(4204, 126, 3, 1015, 7, 0),
(4205, 126, 3, 67, 8, 0),
(4206, 126, 3, 26, 9, 0),
(4207, 126, 4, 19, 1, 0),
(4208, 126, 4, 1273, 2, 0),
(4209, 126, 4, 1667, 3, 1),
(4210, 126, 4, 1237, 4, 0),
(4211, 126, 4, 1480, 5, 0),
(4212, 126, 4, 1391, 6, 0),
(4213, 126, 4, 1340, 7, 0),
(4214, 126, 4, 695, 8, 0),
(4215, 126, 4, 1134, 9, 0),
(4216, 127, 1, 1593, 1, 1),
(4217, 127, 1, 1387, 2, 0),
(4218, 127, 1, 1527, 3, 0),
(4219, 127, 1, 1249, 4, 0),
(4220, 127, 1, 288, 5, 0),
(4221, 127, 1, 900, 6, 0),
(4222, 127, 1, 1676, 7, 0),
(4223, 127, 1, 596, 8, 0),
(4224, 127, 1, 1495, 9, 0),
(4225, 127, 2, 599, 1, 0),
(4226, 127, 2, 1594, 2, 1),
(4227, 127, 2, 1078, 3, 0),
(4228, 127, 2, 1158, 4, 0),
(4229, 127, 2, 1905, 5, 0),
(4230, 127, 2, 1825, 6, 0),
(4231, 127, 2, 865, 7, 0),
(4232, 127, 2, 21, 8, 0),
(4233, 127, 2, 1708, 9, 0),
(4234, 127, 3, 1225, 1, 0),
(4235, 127, 3, 1196, 2, 0),
(4236, 127, 3, 1698, 3, 0),
(4237, 127, 3, 1584, 4, 1),
(4238, 127, 3, 339, 5, 0),
(4239, 127, 3, 847, 6, 0),
(4240, 127, 3, 601, 7, 0),
(4241, 127, 3, 1016, 8, 0),
(4242, 127, 3, 137, 9, 0),
(4243, 127, 4, 133, 1, 0),
(4244, 127, 4, 707, 2, 0),
(4245, 127, 4, 677, 3, 0),
(4246, 127, 4, 395, 4, 0),
(4247, 127, 4, 278, 5, 0),
(4248, 127, 4, 1646, 6, 0),
(4249, 127, 4, 1588, 7, 1),
(4250, 127, 4, 147, 8, 0),
(4251, 127, 4, 453, 9, 0),
(4252, 128, 1, 341, 1, 0),
(4253, 128, 1, 555, 2, 0),
(4254, 128, 1, 1699, 3, 1),
(4255, 128, 1, 1448, 4, 0),
(4256, 128, 1, 1665, 5, 0),
(4257, 128, 1, 1663, 6, 0),
(4258, 128, 1, 868, 7, 0),
(4259, 128, 1, 1673, 8, 0),
(4260, 128, 1, 1661, 9, 0),
(4261, 128, 2, 1239, 1, 0),
(4262, 128, 2, 1016, 2, 0),
(4263, 128, 2, 353, 3, 0),
(4264, 128, 2, 1244, 4, 0),
(4265, 128, 2, 953, 5, 0),
(4266, 128, 2, 471, 6, 0),
(4267, 128, 2, 1596, 7, 0),
(4268, 128, 2, 1708, 8, 1),
(4269, 128, 2, 154, 9, 0),
(4270, 128, 3, 1027, 1, 0),
(4271, 128, 3, 1702, 2, 1),
(4272, 128, 3, 532, 3, 0),
(4273, 128, 3, 1503, 4, 0),
(4274, 128, 3, 1795, 5, 0),
(4275, 128, 3, 1207, 6, 0),
(4276, 128, 3, 1400, 7, 0),
(4277, 128, 3, 434, 8, 0),
(4278, 128, 3, 1680, 9, 0),
(4279, 128, 4, 168, 1, 0),
(4280, 128, 4, 1812, 2, 0),
(4281, 128, 4, 1691, 3, 1),
(4282, 128, 4, 296, 4, 0),
(4283, 128, 4, 312, 5, 0),
(4284, 128, 4, 845, 6, 0),
(4285, 128, 4, 1458, 7, 0),
(4286, 128, 4, 1134, 8, 0),
(4287, 128, 4, 345, 9, 0),
(4288, 129, 1, 1253, 1, 0),
(4289, 129, 1, 1250, 2, 0),
(4290, 129, 1, 862, 3, 0),
(4291, 129, 1, 1261, 4, 0),
(4292, 129, 1, 1701, 5, 1),
(4293, 129, 1, 603, 6, 0),
(4294, 129, 1, 1283, 7, 0),
(4295, 129, 1, 1467, 8, 0),
(4296, 129, 1, 1335, 9, 0),
(4297, 129, 2, 394, 1, 0),
(4298, 129, 2, 1696, 2, 1),
(4299, 129, 2, 1560, 3, 0),
(4300, 129, 2, 537, 4, 0),
(4301, 129, 2, 1499, 5, 0),
(4302, 129, 2, 1818, 6, 0),
(4303, 129, 2, 366, 7, 0),
(4304, 129, 2, 1736, 8, 0),
(4305, 129, 2, 1175, 9, 0),
(4306, 129, 3, 919, 1, 0),
(4307, 129, 3, 1162, 2, 0),
(4308, 129, 3, 891, 3, 0),
(4309, 129, 3, 1792, 4, 0),
(4310, 129, 3, 747, 5, 0),
(4311, 129, 3, 482, 6, 0),
(4312, 129, 3, 1691, 7, 1),
(4313, 129, 3, 1340, 8, 0),
(4314, 129, 3, 781, 9, 0),
(4315, 129, 4, 1705, 1, 1),
(4316, 129, 4, 1026, 2, 0),
(4317, 129, 4, 927, 3, 0),
(4318, 129, 4, 690, 4, 0),
(4319, 129, 4, 383, 5, 0),
(4320, 129, 4, 105, 6, 0),
(4321, 129, 4, 1330, 7, 0),
(4322, 129, 4, 1054, 8, 0),
(4323, 129, 4, 1441, 9, 0),
(4324, 130, 1, 710, 1, 0),
(4325, 130, 1, 926, 2, 0),
(4326, 130, 1, 682, 3, 0),
(4327, 130, 1, 1465, 4, 0),
(4328, 130, 1, 49, 5, 0),
(4329, 130, 1, 1590, 6, 1),
(4330, 130, 1, 1127, 7, 0),
(4331, 130, 1, 1227, 8, 0),
(4332, 130, 1, 1907, 9, 0),
(4333, 130, 2, 1252, 1, 0),
(4334, 130, 2, 1825, 2, 0),
(4335, 130, 2, 1596, 3, 1),
(4336, 130, 2, 1737, 4, 0),
(4337, 130, 2, 887, 5, 0),
(4338, 130, 2, 772, 6, 0),
(4339, 130, 2, 459, 7, 0),
(4340, 130, 2, 1405, 8, 0),
(4341, 130, 2, 1286, 9, 0),
(4342, 130, 3, 1716, 1, 0),
(4343, 130, 3, 959, 2, 0),
(4344, 130, 3, 1869, 3, 0),
(4345, 130, 3, 714, 4, 0),
(4346, 130, 3, 1039, 5, 0),
(4347, 130, 3, 434, 6, 0),
(4348, 130, 3, 1526, 7, 0),
(4349, 130, 3, 1383, 8, 0),
(4350, 130, 3, 1579, 9, 1),
(4351, 130, 4, 1588, 1, 1),
(4352, 130, 4, 213, 2, 0),
(4353, 130, 4, 1643, 3, 0),
(4354, 130, 4, 180, 4, 0),
(4355, 130, 4, 1509, 5, 0),
(4356, 130, 4, 1181, 6, 0),
(4357, 130, 4, 1745, 7, 0),
(4358, 130, 4, 1451, 8, 0),
(4359, 130, 4, 277, 9, 0),
(4360, 131, 1, 1591, 1, 1),
(4361, 131, 1, 1285, 2, 0),
(4362, 131, 1, 1204, 3, 0),
(4363, 131, 1, 119, 4, 0),
(4364, 131, 1, 1420, 5, 0),
(4365, 131, 1, 937, 6, 0),
(4366, 131, 1, 872, 7, 0),
(4367, 131, 1, 1391, 8, 0),
(4368, 131, 1, 43, 9, 0),
(4369, 131, 2, 1165, 1, 0),
(4370, 131, 2, 1580, 2, 1),
(4371, 131, 2, 1071, 3, 0),
(4372, 131, 2, 467, 4, 0),
(4373, 131, 2, 1152, 5, 0),
(4374, 131, 2, 437, 6, 0),
(4375, 131, 2, 1379, 7, 0),
(4376, 131, 2, 646, 8, 0),
(4377, 131, 2, 1395, 9, 0),
(4378, 131, 3, 169, 1, 0),
(4379, 131, 3, 742, 2, 0),
(4380, 131, 3, 1866, 3, 0),
(4381, 131, 3, 1242, 4, 0),
(4382, 131, 3, 1583, 5, 1),
(4383, 131, 3, 1869, 6, 0),
(4384, 131, 3, 1339, 7, 0),
(4385, 131, 3, 773, 8, 0),
(4386, 131, 3, 1839, 9, 0),
(4387, 131, 4, 555, 1, 0),
(4388, 131, 4, 802, 2, 0),
(4389, 131, 4, 447, 3, 0),
(4390, 131, 4, 1079, 4, 0),
(4391, 131, 4, 1594, 5, 1),
(4392, 131, 4, 844, 6, 0),
(4393, 131, 4, 566, 7, 0),
(4394, 131, 4, 1375, 8, 0),
(4395, 131, 4, 1016, 9, 0),
(4396, 132, 1, 1829, 1, 0),
(4397, 132, 1, 471, 2, 0),
(4398, 132, 1, 1124, 3, 0),
(4399, 132, 1, 18, 4, 0),
(4400, 132, 1, 57, 5, 0),
(4401, 132, 1, 1581, 6, 1),
(4402, 132, 1, 1468, 7, 0),
(4403, 132, 1, 990, 8, 0),
(4404, 132, 1, 122, 9, 0),
(4405, 132, 2, 550, 1, 0),
(4406, 132, 2, 1186, 2, 0),
(4407, 132, 2, 404, 3, 0),
(4408, 132, 2, 590, 4, 0),
(4409, 132, 2, 1025, 5, 0),
(4410, 132, 2, 1876, 6, 0),
(4411, 132, 2, 1590, 7, 1),
(4412, 132, 2, 1401, 8, 0),
(4413, 132, 2, 1700, 9, 0),
(4414, 132, 3, 1663, 1, 0),
(4415, 132, 3, 862, 2, 0),
(4416, 132, 3, 781, 3, 0),
(4417, 132, 3, 11, 4, 0),
(4418, 132, 3, 1248, 5, 0),
(4419, 132, 3, 680, 6, 0),
(4420, 132, 3, 1584, 7, 1),
(4421, 132, 3, 812, 8, 0),
(4422, 132, 3, 565, 9, 0),
(4423, 132, 4, 485, 1, 0),
(4424, 132, 4, 1840, 2, 0),
(4425, 132, 4, 1594, 3, 1),
(4426, 132, 4, 1195, 4, 0),
(4427, 132, 4, 748, 5, 0),
(4428, 132, 4, 773, 6, 0),
(4429, 132, 4, 105, 7, 0),
(4430, 132, 4, 100, 8, 0),
(4431, 132, 4, 4, 9, 0),
(4432, 133, 1, 1589, 1, 1),
(4433, 133, 1, 229, 2, 0),
(4434, 133, 1, 212, 3, 0),
(4435, 133, 1, 770, 4, 0),
(4436, 133, 1, 1522, 5, 0),
(4437, 133, 1, 1019, 6, 0),
(4438, 133, 1, 440, 7, 0),
(4439, 133, 1, 1644, 8, 0),
(4440, 133, 1, 981, 9, 0),
(4441, 133, 2, 339, 1, 0),
(4442, 133, 2, 17, 2, 0),
(4443, 133, 2, 126, 3, 0),
(4444, 133, 2, 890, 4, 0),
(4445, 133, 2, 1439, 5, 0),
(4446, 133, 2, 1372, 6, 0),
(4447, 133, 2, 1582, 7, 1),
(4448, 133, 2, 1479, 8, 0),
(4449, 133, 2, 769, 9, 0),
(4450, 133, 3, 739, 1, 0),
(4451, 133, 3, 897, 2, 0),
(4452, 133, 3, 1563, 3, 0),
(4453, 133, 3, 615, 4, 0),
(4454, 133, 3, 1594, 5, 1),
(4455, 133, 3, 1722, 6, 0),
(4456, 133, 3, 119, 7, 0),
(4457, 133, 3, 1892, 8, 0),
(4458, 133, 3, 601, 9, 0),
(4459, 133, 4, 45, 1, 0),
(4460, 133, 4, 673, 2, 0),
(4461, 133, 4, 1581, 3, 1),
(4462, 133, 4, 1195, 4, 0),
(4463, 133, 4, 65, 5, 0),
(4464, 133, 4, 1555, 6, 0),
(4465, 133, 4, 1105, 7, 0),
(4466, 133, 4, 1865, 8, 0),
(4467, 133, 4, 1460, 9, 0),
(4468, 134, 1, 968, 1, 0),
(4469, 134, 1, 666, 2, 0),
(4470, 134, 1, 783, 3, 0),
(4471, 134, 1, 1162, 4, 0),
(4472, 134, 1, 1458, 5, 0),
(4473, 134, 1, 585, 6, 0),
(4474, 134, 1, 962, 7, 0),
(4475, 134, 1, 752, 8, 1),
(4476, 134, 1, 1292, 9, 0),
(4477, 134, 2, 1753, 1, 0),
(4478, 134, 2, 1623, 2, 0),
(4479, 134, 2, 1836, 3, 0),
(4480, 134, 2, 315, 4, 0),
(4481, 134, 2, 733, 5, 1),
(4482, 134, 2, 1513, 6, 0),
(4483, 134, 2, 845, 7, 0),
(4484, 134, 2, 1726, 8, 0),
(4485, 134, 2, 104, 9, 0),
(4486, 134, 3, 900, 1, 0),
(4487, 134, 3, 411, 2, 0),
(4488, 134, 3, 1026, 3, 0),
(4489, 134, 3, 1217, 4, 0),
(4490, 134, 3, 744, 5, 1),
(4491, 134, 3, 1076, 6, 0),
(4492, 134, 3, 1094, 7, 0),
(4493, 134, 3, 1286, 8, 0),
(4494, 134, 3, 1535, 9, 0),
(4495, 134, 4, 700, 1, 0),
(4496, 134, 4, 806, 2, 0),
(4497, 134, 4, 643, 3, 0),
(4498, 134, 4, 753, 4, 1),
(4499, 134, 4, 27, 5, 0),
(4500, 134, 4, 1673, 6, 0),
(4501, 134, 4, 764, 7, 0),
(4502, 134, 4, 640, 8, 0),
(4503, 134, 4, 853, 9, 0),
(4504, 135, 1, 1290, 1, 0),
(4505, 135, 1, 734, 2, 1),
(4506, 135, 1, 1197, 3, 0),
(4507, 135, 1, 1306, 4, 0),
(4508, 135, 1, 288, 5, 0),
(4509, 135, 1, 637, 6, 0),
(4510, 135, 1, 322, 7, 0),
(4511, 135, 1, 1126, 8, 0),
(4512, 135, 1, 808, 9, 0),
(4513, 135, 2, 1706, 1, 0),
(4514, 135, 2, 753, 2, 1),
(4515, 135, 2, 411, 3, 0),
(4516, 135, 2, 19, 4, 0),
(4517, 135, 2, 1460, 5, 0),
(4518, 135, 2, 486, 6, 0),
(4519, 135, 2, 79, 7, 0),
(4520, 135, 2, 1285, 8, 0),
(4521, 135, 2, 1105, 9, 0),
(4522, 135, 3, 1169, 1, 0),
(4523, 135, 3, 1964, 2, 0),
(4524, 135, 3, 737, 3, 1),
(4525, 135, 3, 264, 4, 0),
(4526, 135, 3, 113, 5, 0),
(4527, 135, 3, 1471, 6, 0),
(4528, 135, 3, 1498, 7, 0),
(4529, 135, 3, 1769, 8, 0),
(4530, 135, 3, 1581, 9, 0),
(4531, 135, 4, 1506, 1, 0),
(4532, 135, 4, 1480, 2, 0),
(4533, 135, 4, 1186, 3, 0),
(4534, 135, 4, 1090, 4, 0),
(4535, 135, 4, 128, 5, 0),
(4536, 135, 4, 853, 6, 0),
(4537, 135, 4, 1623, 7, 0),
(4538, 135, 4, 1079, 8, 0),
(4539, 135, 4, 749, 9, 1),
(4540, 136, 1, 844, 1, 0),
(4541, 136, 1, 919, 2, 0),
(4542, 136, 1, 1404, 3, 0),
(4543, 136, 1, 1117, 4, 0),
(4544, 136, 1, 750, 5, 1),
(4545, 136, 1, 1716, 6, 0),
(4546, 136, 1, 1618, 7, 0),
(4547, 136, 1, 1269, 8, 0),
(4548, 136, 1, 1166, 9, 0),
(4549, 136, 2, 701, 1, 0),
(4550, 136, 2, 1656, 2, 0),
(4551, 136, 2, 736, 3, 1),
(4552, 136, 2, 1791, 4, 0),
(4553, 136, 2, 105, 5, 0),
(4554, 136, 2, 371, 6, 0),
(4555, 136, 2, 449, 7, 0),
(4556, 136, 2, 1475, 8, 0),
(4557, 136, 2, 434, 9, 0),
(4558, 136, 3, 1680, 1, 0),
(4559, 136, 3, 743, 2, 1),
(4560, 136, 3, 169, 3, 0),
(4561, 136, 3, 1737, 4, 0),
(4562, 136, 3, 1542, 5, 0),
(4563, 136, 3, 1024, 6, 0),
(4564, 136, 3, 1154, 7, 0),
(4565, 136, 3, 1553, 8, 0),
(4566, 136, 3, 318, 9, 0),
(4567, 136, 4, 79, 1, 0),
(4568, 136, 4, 895, 2, 0),
(4569, 136, 4, 425, 3, 0),
(4570, 136, 4, 840, 4, 0),
(4571, 136, 4, 746, 5, 1),
(4572, 136, 4, 812, 6, 0),
(4573, 136, 4, 558, 7, 0),
(4574, 136, 4, 1469, 8, 0),
(4575, 136, 4, 1869, 9, 0),
(4576, 137, 1, 1650, 1, 1),
(4577, 137, 1, 1050, 2, 0),
(4578, 137, 1, 1044, 3, 0),
(4579, 137, 1, 1874, 4, 0),
(4580, 137, 1, 205, 5, 0),
(4581, 137, 1, 1415, 6, 0),
(4582, 137, 1, 1569, 7, 0),
(4583, 137, 1, 1947, 8, 0),
(4584, 137, 1, 238, 9, 0),
(4585, 137, 2, 798, 1, 0),
(4586, 137, 2, 1645, 2, 1),
(4587, 137, 2, 237, 3, 0),
(4588, 137, 2, 730, 4, 0),
(4589, 137, 2, 1695, 5, 0),
(4590, 137, 2, 537, 6, 0),
(4591, 137, 2, 398, 7, 0),
(4592, 137, 2, 981, 8, 0),
(4593, 137, 2, 197, 9, 0),
(4594, 137, 3, 618, 1, 0),
(4595, 137, 3, 144, 2, 0),
(4596, 137, 3, 445, 3, 0),
(4597, 137, 3, 1647, 4, 1),
(4598, 137, 3, 829, 5, 0),
(4599, 137, 3, 1430, 6, 0),
(4600, 137, 3, 243, 7, 0),
(4601, 137, 3, 1878, 8, 0),
(4602, 137, 3, 987, 9, 0),
(4603, 138, 1, 245, 1, 0),
(4604, 138, 1, 1855, 2, 1),
(4605, 138, 1, 1184, 3, 0),
(4606, 138, 1, 724, 4, 0),
(4607, 138, 1, 800, 5, 0),
(4608, 138, 1, 167, 6, 0),
(4609, 138, 1, 1233, 7, 0),
(4610, 138, 1, 706, 8, 0),
(4611, 138, 1, 159, 9, 0),
(4612, 138, 2, 1279, 1, 0),
(4613, 138, 2, 444, 2, 0),
(4614, 138, 2, 1858, 3, 1),
(4615, 138, 2, 536, 4, 0),
(4616, 138, 2, 441, 5, 0),
(4617, 138, 2, 1748, 6, 0),
(4618, 138, 2, 1333, 7, 0),
(4619, 138, 2, 421, 8, 0),
(4620, 138, 2, 1037, 9, 0),
(4621, 138, 3, 1847, 1, 1),
(4622, 138, 3, 30, 2, 0),
(4623, 138, 3, 436, 3, 0),
(4624, 138, 3, 20, 4, 0),
(4625, 138, 3, 969, 5, 0),
(4626, 138, 3, 1189, 6, 0),
(4627, 138, 3, 1206, 7, 0),
(4628, 138, 3, 955, 8, 0),
(4629, 138, 3, 1300, 9, 0),
(4630, 138, 4, 401, 1, 0),
(4631, 138, 4, 1049, 2, 0),
(4632, 138, 4, 215, 3, 0),
(4633, 138, 4, 453, 4, 0),
(4634, 138, 4, 1173, 5, 0),
(4635, 138, 4, 1061, 6, 0),
(4636, 138, 4, 269, 7, 0),
(4637, 138, 4, 1850, 8, 1),
(4638, 138, 4, 1985, 9, 0),
(4639, 139, 1, 1808, 1, 0),
(4640, 139, 1, 752, 2, 1),
(4641, 139, 1, 411, 3, 0),
(4642, 139, 1, 1242, 4, 0),
(4643, 139, 1, 1979, 5, 0),
(4644, 139, 1, 320, 6, 0),
(4645, 139, 1, 1624, 7, 0),
(4646, 139, 1, 1956, 8, 0),
(4647, 139, 1, 897, 9, 0),
(4648, 139, 2, 1227, 1, 0),
(4649, 139, 2, 1179, 2, 0),
(4650, 139, 2, 262, 3, 0),
(4651, 139, 2, 390, 4, 0),
(4652, 139, 2, 1535, 5, 0),
(4653, 139, 2, 1524, 6, 0),
(4654, 139, 2, 735, 7, 1),
(4655, 139, 2, 848, 8, 0),
(4656, 139, 2, 1268, 9, 0),
(4657, 139, 3, 948, 1, 0),
(4658, 139, 3, 1869, 2, 0),
(4659, 139, 3, 753, 3, 1),
(4660, 139, 3, 95, 4, 0),
(4661, 139, 3, 348, 5, 0),
(4662, 139, 3, 1864, 6, 0),
(4663, 139, 3, 432, 7, 0),
(4664, 139, 3, 1375, 8, 0),
(4665, 139, 3, 10, 9, 0),
(4666, 139, 4, 880, 1, 0),
(4667, 139, 4, 1793, 2, 0),
(4668, 139, 4, 1402, 3, 0),
(4669, 139, 4, 86, 4, 0),
(4670, 139, 4, 1466, 5, 0),
(4671, 139, 4, 1170, 6, 0),
(4672, 139, 4, 572, 7, 0),
(4673, 139, 4, 958, 8, 0),
(4674, 139, 4, 748, 9, 1),
(4675, 140, 1, 1784, 1, 0),
(4676, 140, 1, 379, 2, 0),
(4677, 140, 1, 783, 3, 0),
(4678, 140, 1, 1039, 4, 0),
(4679, 140, 1, 1534, 5, 0),
(4680, 140, 1, 991, 6, 0),
(4681, 140, 1, 1905, 7, 1),
(4682, 140, 1, 1463, 8, 0),
(4683, 140, 1, 1812, 9, 0),
(4684, 140, 2, 1516, 1, 0),
(4685, 140, 2, 1662, 2, 0),
(4686, 140, 2, 1767, 3, 0),
(4687, 140, 2, 890, 4, 0),
(4688, 140, 2, 19, 5, 0),
(4689, 140, 2, 1914, 6, 1),
(4690, 140, 2, 1584, 7, 0),
(4691, 140, 2, 1550, 8, 0),
(4692, 140, 2, 531, 9, 0),
(4693, 140, 3, 1717, 1, 0),
(4694, 140, 3, 1917, 2, 1),
(4695, 140, 3, 1195, 3, 0),
(4696, 140, 3, 862, 4, 0),
(4697, 140, 3, 787, 5, 0),
(4698, 140, 3, 686, 6, 0),
(4699, 140, 3, 887, 7, 0),
(4700, 140, 3, 1444, 8, 0),
(4701, 140, 3, 655, 9, 0),
(4702, 140, 4, 188, 1, 0),
(4703, 140, 4, 676, 2, 0),
(4704, 140, 4, 1910, 3, 1),
(4705, 140, 4, 1075, 4, 0),
(4706, 140, 4, 1454, 5, 0),
(4707, 140, 4, 661, 6, 0),
(4708, 140, 4, 156, 7, 0),
(4709, 140, 4, 1110, 8, 0),
(4710, 140, 4, 1231, 9, 0),
(4711, 141, 1, 818, 1, 0),
(4712, 141, 1, 1195, 2, 1),
(4713, 141, 1, 1271, 3, 0),
(4714, 141, 1, 1549, 4, 0),
(4715, 141, 1, 1763, 5, 0),
(4716, 141, 1, 1952, 6, 0),
(4717, 141, 1, 1294, 7, 0),
(4718, 141, 1, 652, 8, 0),
(4719, 141, 1, 919, 9, 0),
(4720, 141, 2, 433, 1, 0),
(4721, 141, 2, 1543, 2, 0),
(4722, 141, 2, 35, 3, 0),
(4723, 141, 2, 734, 4, 0),
(4724, 141, 2, 1752, 5, 0),
(4725, 141, 2, 1593, 6, 0),
(4726, 141, 2, 1190, 7, 1),
(4727, 141, 2, 1634, 8, 0),
(4728, 141, 2, 1443, 9, 0),
(4729, 141, 3, 1488, 1, 0),
(4730, 141, 3, 1299, 2, 0),
(4731, 141, 3, 545, 3, 0),
(4732, 141, 3, 1697, 4, 0),
(4733, 141, 3, 695, 5, 0),
(4734, 141, 3, 1654, 6, 0),
(4735, 141, 3, 1662, 7, 0),
(4736, 141, 3, 1200, 8, 1),
(4737, 141, 3, 11, 9, 0),
(4738, 142, 1, 1278, 1, 1),
(4739, 142, 1, 454, 2, 0),
(4740, 142, 1, 253, 3, 0),
(4741, 142, 1, 16, 4, 0),
(4742, 142, 1, 1080, 5, 0),
(4743, 142, 1, 133, 6, 0),
(4744, 142, 1, 206, 7, 0),
(4745, 142, 1, 333, 8, 0),
(4746, 142, 1, 658, 9, 0),
(4747, 142, 2, 1282, 1, 1),
(4748, 142, 2, 1369, 2, 0),
(4749, 142, 2, 1760, 3, 0),
(4750, 142, 2, 1250, 4, 0),
(4751, 142, 2, 969, 5, 0),
(4752, 142, 2, 1774, 6, 0),
(4753, 142, 2, 1152, 7, 0),
(4754, 142, 2, 321, 8, 0),
(4755, 142, 2, 329, 9, 0),
(4756, 142, 3, 186, 1, 0),
(4757, 142, 3, 999, 2, 1),
(4758, 142, 3, 280, 3, 0),
(4759, 142, 3, 271, 4, 0),
(4760, 142, 3, 1910, 5, 0),
(4761, 142, 3, 1426, 6, 0),
(4762, 142, 3, 220, 7, 0),
(4763, 142, 3, 397, 8, 0),
(4764, 142, 3, 732, 9, 0),
(4765, 143, 1, 672, 1, 0),
(4766, 143, 1, 735, 2, 0),
(4767, 143, 1, 1125, 3, 0),
(4768, 143, 1, 1668, 4, 0),
(4769, 143, 1, 614, 5, 0),
(4770, 143, 1, 744, 6, 0),
(4771, 143, 1, 1768, 7, 1),
(4772, 143, 1, 547, 8, 0),
(4773, 143, 1, 567, 9, 0),
(4774, 143, 2, 1770, 1, 1),
(4775, 143, 2, 1689, 2, 0),
(4776, 143, 2, 1950, 3, 0),
(4777, 143, 2, 470, 4, 0),
(4778, 143, 2, 812, 5, 0),
(4779, 143, 2, 1188, 6, 0),
(4780, 143, 2, 1399, 7, 0),
(4781, 143, 2, 1076, 8, 0),
(4782, 143, 2, 1207, 9, 0),
(4783, 143, 3, 388, 1, 0),
(4784, 143, 3, 447, 2, 0),
(4785, 143, 3, 1408, 3, 0),
(4786, 143, 3, 765, 4, 0),
(4787, 143, 3, 1481, 5, 0),
(4788, 143, 3, 68, 6, 0),
(4789, 143, 3, 72, 7, 0),
(4790, 143, 3, 302, 8, 0),
(4791, 143, 3, 1765, 9, 1),
(4792, 143, 4, 245, 1, 0),
(4793, 143, 4, 281, 2, 0),
(4794, 143, 4, 549, 3, 0),
(4795, 143, 4, 1733, 4, 0),
(4796, 143, 4, 456, 5, 0),
(4797, 143, 4, 1757, 6, 1),
(4798, 143, 4, 1696, 7, 0),
(4799, 143, 4, 579, 8, 0),
(4800, 143, 4, 1430, 9, 0),
(4801, 144, 1, 1791, 1, 1),
(4802, 144, 1, 434, 2, 0),
(4803, 144, 1, 1685, 3, 0),
(4804, 144, 1, 1638, 4, 0),
(4805, 144, 1, 1422, 5, 0),
(4806, 144, 1, 1448, 6, 0),
(4807, 144, 1, 1683, 7, 0),
(4808, 144, 1, 775, 8, 0),
(4809, 144, 1, 1103, 9, 0),
(4810, 144, 2, 1798, 1, 1),
(4811, 144, 2, 413, 2, 0),
(4812, 144, 2, 1831, 3, 0),
(4813, 144, 2, 1121, 4, 0),
(4814, 144, 2, 1249, 5, 0),
(4815, 144, 2, 1148, 6, 0),
(4816, 144, 2, 679, 7, 0),
(4817, 144, 2, 415, 8, 0),
(4818, 144, 2, 139, 9, 0),
(4819, 144, 3, 1396, 1, 0),
(4820, 144, 3, 1533, 2, 0),
(4821, 144, 3, 1794, 3, 1),
(4822, 144, 3, 785, 4, 0),
(4823, 144, 3, 77, 5, 0),
(4824, 144, 3, 692, 6, 0),
(4825, 144, 3, 1953, 7, 0),
(4826, 144, 3, 1565, 8, 0),
(4827, 144, 3, 1329, 9, 0),
(4828, 145, 1, 29, 1, 0),
(4829, 145, 1, 1251, 2, 0),
(4830, 145, 1, 346, 3, 0),
(4831, 145, 1, 727, 4, 0),
(4832, 145, 1, 327, 5, 0),
(4833, 145, 1, 1800, 6, 0),
(4834, 145, 1, 571, 7, 0),
(4835, 145, 1, 1770, 8, 1),
(4836, 145, 1, 1457, 9, 0),
(4837, 145, 2, 1458, 1, 0),
(4838, 145, 2, 771, 2, 0),
(4839, 145, 2, 1767, 3, 1),
(4840, 145, 2, 1869, 4, 0),
(4841, 145, 2, 1590, 5, 0),
(4842, 145, 2, 2, 6, 0),
(4843, 145, 2, 1420, 7, 0),
(4844, 145, 2, 1558, 8, 0),
(4845, 145, 2, 1812, 9, 0),
(4846, 145, 3, 462, 1, 0),
(4847, 145, 3, 474, 2, 0),
(4848, 145, 3, 1514, 3, 0),
(4849, 145, 3, 1967, 4, 0),
(4850, 145, 3, 175, 5, 0),
(4851, 145, 3, 473, 6, 0),
(4852, 145, 3, 1759, 7, 1),
(4853, 145, 3, 1327, 8, 0),
(4854, 145, 3, 1464, 9, 0),
(4855, 145, 4, 449, 1, 0),
(4856, 145, 4, 359, 2, 0),
(4857, 145, 4, 621, 3, 0),
(4858, 145, 4, 656, 4, 0),
(4859, 145, 4, 1763, 5, 1),
(4860, 145, 4, 1585, 6, 0),
(4861, 145, 4, 316, 7, 0),
(4862, 145, 4, 1532, 8, 0),
(4863, 145, 4, 1717, 9, 0),
(4864, 146, 1, 1429, 1, 0),
(4865, 146, 1, 1757, 2, 1),
(4866, 146, 1, 1835, 3, 0),
(4867, 146, 1, 1709, 4, 0),
(4868, 146, 1, 1747, 5, 0),
(4869, 146, 1, 179, 6, 0),
(4870, 146, 1, 1060, 7, 0),
(4871, 146, 1, 361, 8, 0),
(4872, 146, 1, 1874, 9, 0),
(4873, 146, 2, 92, 1, 0),
(4874, 146, 2, 1078, 2, 0),
(4875, 146, 2, 1504, 3, 0),
(4876, 146, 2, 418, 4, 0),
(4877, 146, 2, 1545, 5, 0),
(4878, 146, 2, 733, 6, 0),
(4879, 146, 2, 1769, 7, 1),
(4880, 146, 2, 470, 8, 0),
(4881, 146, 2, 174, 9, 0),
(4882, 146, 3, 727, 1, 0),
(4883, 146, 3, 1325, 2, 0),
(4884, 146, 3, 787, 3, 0),
(4885, 146, 3, 257, 4, 0),
(4886, 146, 3, 1766, 5, 1),
(4887, 146, 3, 1190, 6, 0),
(4888, 146, 3, 1027, 7, 0),
(4889, 146, 3, 414, 8, 0),
(4890, 146, 3, 1302, 9, 0),
(4891, 146, 4, 1847, 1, 0),
(4892, 146, 4, 304, 2, 0),
(4893, 146, 4, 887, 3, 0),
(4894, 146, 4, 326, 4, 0),
(4895, 146, 4, 801, 5, 0),
(4896, 146, 4, 794, 6, 0),
(4897, 146, 4, 684, 7, 0),
(4898, 146, 4, 531, 8, 0),
(4899, 146, 4, 1773, 9, 1),
(4900, 147, 1, 290, 1, 0),
(4901, 147, 1, 698, 2, 0),
(4902, 147, 1, 1667, 3, 0),
(4903, 147, 1, 1052, 4, 0),
(4904, 147, 1, 1660, 5, 0),
(4905, 147, 1, 1764, 6, 1),
(4906, 147, 1, 1223, 7, 0),
(4907, 147, 1, 765, 8, 0),
(4908, 147, 1, 385, 9, 0),
(4909, 147, 2, 1594, 1, 0),
(4910, 147, 2, 1761, 2, 1),
(4911, 147, 2, 1550, 3, 0),
(4912, 147, 2, 1690, 4, 0),
(4913, 147, 2, 1088, 5, 0),
(4914, 147, 2, 154, 6, 0),
(4915, 147, 2, 1808, 7, 0),
(4916, 147, 2, 300, 8, 0),
(4917, 147, 2, 1254, 9, 0),
(4918, 147, 3, 664, 1, 0),
(4919, 147, 3, 711, 2, 0),
(4920, 147, 3, 1580, 3, 0),
(4921, 147, 3, 668, 4, 0),
(4922, 147, 3, 1025, 5, 0),
(4923, 147, 3, 1950, 6, 0),
(4924, 147, 3, 1155, 7, 0),
(4925, 147, 3, 1767, 8, 1),
(4926, 147, 3, 639, 9, 0),
(4927, 147, 4, 1755, 1, 1),
(4928, 147, 4, 1875, 2, 0),
(4929, 147, 4, 1970, 3, 0),
(4930, 147, 4, 248, 4, 0),
(4931, 147, 4, 941, 5, 0),
(4932, 147, 4, 1429, 6, 0),
(4933, 147, 4, 192, 7, 0),
(4934, 147, 4, 1749, 8, 0),
(4935, 147, 4, 1735, 9, 0),
(4936, 148, 1, 1386, 1, 0),
(4937, 148, 1, 1954, 2, 0),
(4938, 148, 1, 963, 3, 1),
(4939, 148, 1, 813, 4, 0),
(4940, 148, 1, 620, 5, 0),
(4941, 148, 1, 837, 6, 0),
(4942, 148, 1, 835, 7, 0),
(4943, 148, 1, 69, 8, 0),
(4944, 148, 1, 1770, 9, 0),
(4945, 148, 2, 1830, 1, 0),
(4946, 148, 2, 1558, 2, 0),
(4947, 148, 2, 1102, 3, 0),
(4948, 148, 2, 1728, 4, 0),
(4949, 148, 2, 380, 5, 0),
(4950, 148, 2, 1391, 6, 0),
(4951, 148, 2, 1373, 7, 0),
(4952, 148, 2, 959, 8, 1),
(4953, 148, 2, 108, 9, 0),
(4954, 148, 3, 1838, 1, 0),
(4955, 148, 3, 697, 2, 0),
(4956, 148, 3, 1101, 3, 0),
(4957, 148, 3, 65, 4, 0),
(4958, 148, 3, 1249, 5, 0),
(4959, 148, 3, 764, 6, 0),
(4960, 148, 3, 966, 7, 1),
(4961, 148, 3, 2101, 8, 0),
(4962, 148, 3, 1226, 9, 0),
(4963, 148, 4, 406, 1, 0),
(4964, 148, 4, 1687, 2, 0),
(4965, 148, 4, 788, 3, 0),
(4966, 148, 4, 688, 4, 0),
(4967, 148, 4, 1190, 5, 0),
(4968, 148, 4, 948, 6, 1),
(4969, 148, 4, 1188, 7, 0),
(4970, 148, 4, 1684, 8, 0),
(4971, 148, 4, 878, 9, 0),
(4972, 149, 1, 288, 1, 0),
(4973, 149, 1, 122, 2, 0),
(4974, 149, 1, 1808, 3, 1),
(4975, 149, 1, 1869, 4, 0),
(4976, 149, 1, 594, 5, 0),
(4977, 149, 1, 1687, 6, 0),
(4978, 149, 1, 1455, 7, 0),
(4979, 149, 1, 1238, 8, 0),
(4980, 149, 1, 1445, 9, 0),
(4981, 149, 2, 1263, 1, 0),
(4982, 149, 2, 1089, 2, 0),
(4983, 149, 2, 953, 3, 0),
(4984, 149, 2, 1806, 4, 1),
(4985, 149, 2, 1498, 5, 0),
(4986, 149, 2, 899, 6, 0),
(4987, 149, 2, 1253, 7, 0),
(4988, 149, 2, 99, 8, 0),
(4989, 149, 2, 435, 9, 0),
(4990, 149, 3, 2090, 1, 0),
(4991, 149, 3, 42, 2, 0),
(4992, 149, 3, 1812, 3, 1),
(4993, 149, 3, 1861, 4, 0),
(4994, 149, 3, 1133, 5, 0),
(4995, 149, 3, 1739, 6, 0),
(4996, 149, 3, 1024, 7, 0),
(4997, 149, 3, 1171, 8, 0),
(4998, 149, 3, 114, 9, 0),
(4999, 149, 4, 1202, 1, 0),
(5000, 149, 4, 794, 2, 0),
(5001, 149, 4, 654, 3, 0),
(5002, 149, 4, 1146, 4, 0),
(5003, 149, 4, 716, 5, 0),
(5004, 149, 4, 1803, 6, 1),
(5005, 149, 4, 826, 7, 0),
(5006, 149, 4, 889, 8, 0),
(5007, 149, 4, 1290, 9, 0),
(5008, 150, 1, 39, 1, 0),
(5009, 150, 1, 835, 2, 0),
(5010, 150, 1, 1395, 3, 0),
(5011, 150, 1, 1436, 4, 0),
(5012, 150, 1, 435, 5, 0),
(5013, 150, 1, 1847, 6, 0),
(5014, 150, 1, 553, 7, 0),
(5015, 150, 1, 418, 8, 0),
(5016, 150, 1, 1814, 9, 1),
(5017, 150, 2, 1803, 1, 1),
(5018, 150, 2, 385, 2, 0),
(5019, 150, 2, 127, 3, 0),
(5020, 150, 2, 1691, 4, 0),
(5021, 150, 2, 1956, 5, 0),
(5022, 150, 2, 884, 6, 0),
(5023, 150, 2, 2117, 7, 0),
(5024, 150, 2, 379, 8, 0),
(5025, 150, 2, 1738, 9, 0),
(5026, 150, 3, 1725, 1, 0),
(5027, 150, 3, 1808, 2, 1),
(5028, 150, 3, 1533, 3, 0),
(5029, 150, 3, 45, 4, 0),
(5030, 150, 3, 1114, 5, 0),
(5031, 150, 3, 11, 6, 0),
(5032, 150, 3, 1966, 7, 0),
(5033, 150, 3, 769, 8, 0),
(5034, 150, 3, 808, 9, 0),
(5035, 150, 4, 1805, 1, 1),
(5036, 150, 4, 1553, 2, 0),
(5037, 150, 4, 1239, 3, 0),
(5038, 150, 4, 1828, 4, 0),
(5039, 150, 4, 1283, 5, 0),
(5040, 150, 4, 1556, 6, 0),
(5041, 150, 4, 485, 7, 0),
(5042, 150, 4, 1025, 8, 0),
(5043, 150, 4, 1493, 9, 0),
(5044, 151, 1, 702, 1, 0),
(5045, 151, 1, 590, 2, 0),
(5046, 151, 1, 1942, 3, 0),
(5047, 151, 1, 463, 4, 1),
(5048, 151, 1, 1302, 5, 0),
(5049, 151, 1, 1122, 6, 0),
(5050, 151, 1, 45, 7, 0),
(5051, 151, 1, 1027, 8, 0),
(5052, 151, 1, 1387, 9, 0),
(5053, 151, 2, 763, 1, 0),
(5054, 151, 2, 1892, 2, 0),
(5055, 151, 2, 1621, 3, 0),
(5056, 151, 2, 867, 4, 0),
(5057, 151, 2, 473, 5, 0),
(5058, 151, 2, 1272, 6, 0),
(5059, 151, 2, 459, 7, 1),
(5060, 151, 2, 1952, 8, 0),
(5061, 151, 2, 1540, 9, 0),
(5062, 151, 3, 1895, 1, 0),
(5063, 151, 3, 1947, 2, 0),
(5064, 151, 3, 396, 3, 0),
(5065, 151, 3, 1509, 4, 0),
(5066, 151, 3, 1749, 5, 0),
(5067, 151, 3, 616, 6, 0),
(5068, 151, 3, 457, 7, 1),
(5069, 151, 3, 438, 8, 0),
(5070, 151, 3, 2105, 9, 0),
(5071, 151, 4, 1572, 1, 0),
(5072, 151, 4, 379, 2, 0),
(5073, 151, 4, 1765, 3, 0),
(5074, 151, 4, 1632, 4, 0),
(5075, 151, 4, 644, 5, 0),
(5076, 151, 4, 469, 6, 1),
(5077, 151, 4, 1704, 7, 0),
(5078, 151, 4, 2123, 8, 0),
(5079, 151, 4, 862, 9, 0),
(5080, 152, 1, 727, 1, 0),
(5081, 152, 1, 1025, 2, 0),
(5082, 152, 1, 460, 3, 1),
(5083, 152, 1, 680, 4, 0),
(5084, 152, 1, 1486, 5, 0),
(5085, 152, 1, 1836, 6, 0),
(5086, 152, 1, 876, 7, 0),
(5087, 152, 1, 887, 8, 0),
(5088, 152, 1, 1714, 9, 0),
(5089, 152, 2, 1370, 1, 0),
(5090, 152, 2, 468, 2, 1),
(5091, 152, 2, 694, 3, 0),
(5092, 152, 2, 1125, 4, 0),
(5093, 152, 2, 1613, 5, 0),
(5094, 152, 2, 1330, 6, 0),
(5095, 152, 2, 771, 7, 0),
(5096, 152, 2, 698, 8, 0),
(5097, 152, 2, 1263, 9, 0),
(5098, 152, 3, 455, 1, 1),
(5099, 152, 3, 160, 2, 0),
(5100, 152, 3, 1489, 3, 0),
(5101, 152, 3, 1852, 4, 0),
(5102, 152, 3, 1733, 5, 0),
(5103, 152, 3, 451, 6, 0),
(5104, 152, 3, 1731, 7, 0),
(5105, 152, 3, 216, 8, 0),
(5106, 152, 3, 1709, 9, 0),
(5107, 152, 4, 71, 1, 0),
(5108, 152, 4, 1580, 2, 0),
(5109, 152, 4, 1702, 3, 0),
(5110, 152, 4, 171, 4, 0),
(5111, 152, 4, 2039, 5, 0),
(5112, 152, 4, 462, 6, 1),
(5113, 152, 4, 433, 7, 0),
(5114, 152, 4, 651, 8, 0),
(5115, 152, 4, 1917, 9, 0),
(5116, 153, 1, 841, 1, 0),
(5117, 153, 1, 1824, 2, 1),
(5118, 153, 1, 734, 3, 0),
(5119, 153, 1, 1726, 4, 0),
(5120, 153, 1, 1724, 5, 0),
(5121, 153, 1, 1740, 6, 0),
(5122, 153, 1, 480, 7, 0),
(5123, 153, 1, 1912, 8, 0),
(5124, 153, 1, 1388, 9, 0),
(5125, 153, 2, 89, 1, 0),
(5126, 153, 2, 1823, 2, 1),
(5127, 153, 2, 1202, 3, 0),
(5128, 153, 2, 1741, 4, 0),
(5129, 153, 2, 773, 5, 0),
(5130, 153, 2, 169, 6, 0),
(5131, 153, 2, 1799, 7, 0),
(5132, 153, 2, 1773, 8, 0),
(5133, 153, 2, 1571, 9, 0),
(5134, 153, 3, 654, 1, 0),
(5135, 153, 3, 1830, 2, 1),
(5136, 153, 3, 554, 3, 0),
(5137, 153, 3, 678, 4, 0),
(5138, 153, 3, 1469, 5, 0),
(5139, 153, 3, 1845, 6, 0),
(5140, 153, 3, 947, 7, 0),
(5141, 153, 3, 802, 8, 0),
(5142, 153, 3, 1917, 9, 0),
(5143, 153, 4, 1647, 1, 0),
(5144, 153, 4, 1819, 2, 1),
(5145, 153, 4, 1709, 3, 0),
(5146, 153, 4, 1072, 4, 0),
(5147, 153, 4, 213, 5, 0),
(5148, 153, 4, 194, 6, 0),
(5149, 153, 4, 538, 7, 0),
(5150, 153, 4, 204, 8, 0),
(5151, 153, 4, 442, 9, 0),
(5152, 154, 1, 219, 1, 0),
(5153, 154, 1, 1709, 2, 0),
(5154, 154, 1, 1849, 3, 1),
(5155, 154, 1, 245, 4, 0),
(5156, 154, 1, 1895, 5, 0),
(5157, 154, 1, 375, 6, 0),
(5158, 154, 1, 1736, 7, 0),
(5159, 154, 1, 1562, 8, 0),
(5160, 154, 1, 241, 9, 0),
(5161, 154, 2, 1969, 1, 0),
(5162, 154, 2, 619, 2, 0),
(5163, 154, 2, 1746, 3, 0),
(5164, 154, 2, 277, 4, 0),
(5165, 154, 2, 706, 5, 0),
(5166, 154, 2, 1858, 6, 1),
(5167, 154, 2, 332, 7, 0),
(5168, 154, 2, 235, 8, 0),
(5169, 154, 2, 1184, 9, 0),
(5170, 154, 3, 1104, 1, 0),
(5171, 154, 3, 646, 2, 0),
(5172, 154, 3, 891, 3, 0),
(5173, 154, 3, 137, 4, 0),
(5174, 154, 3, 805, 5, 0),
(5175, 154, 3, 1534, 6, 0),
(5176, 154, 3, 1845, 7, 1),
(5177, 154, 3, 28, 8, 0),
(5178, 154, 3, 1622, 9, 0),
(5179, 154, 4, 1236, 1, 0),
(5180, 154, 4, 1453, 2, 0),
(5181, 154, 4, 1987, 3, 0),
(5182, 154, 4, 829, 4, 0),
(5183, 154, 4, 770, 5, 0),
(5184, 154, 4, 1430, 6, 0),
(5185, 154, 4, 1695, 7, 0),
(5186, 154, 4, 159, 8, 0),
(5187, 154, 4, 1852, 9, 1),
(5188, 155, 1, 1860, 1, 0),
(5189, 155, 1, 737, 2, 0),
(5190, 155, 1, 2081, 3, 0),
(5191, 155, 1, 1809, 4, 0),
(5192, 155, 1, 1011, 5, 0),
(5193, 155, 1, 343, 6, 1),
(5194, 155, 1, 1518, 7, 0),
(5195, 155, 1, 804, 8, 0),
(5196, 155, 1, 568, 9, 0),
(5197, 155, 2, 250, 1, 0),
(5198, 155, 2, 332, 2, 1),
(5199, 155, 2, 770, 3, 0),
(5200, 155, 2, 649, 4, 0),
(5201, 155, 2, 717, 5, 0),
(5202, 155, 2, 1427, 6, 0),
(5203, 155, 2, 1569, 7, 0),
(5204, 155, 2, 1816, 8, 0),
(5205, 155, 2, 196, 9, 0),
(5206, 155, 3, 883, 1, 0),
(5207, 155, 3, 429, 2, 0),
(5208, 155, 3, 1783, 3, 0),
(5209, 155, 3, 629, 4, 0),
(5210, 155, 3, 1087, 5, 0),
(5211, 155, 3, 2090, 6, 0),
(5212, 155, 3, 36, 7, 0),
(5213, 155, 3, 1472, 8, 0),
(5214, 155, 3, 336, 9, 1),
(5215, 155, 4, 727, 1, 0),
(5216, 155, 4, 713, 2, 0),
(5217, 155, 4, 1708, 3, 0),
(5218, 155, 4, 554, 4, 0),
(5219, 155, 4, 459, 5, 0),
(5220, 155, 4, 1972, 6, 0),
(5221, 155, 4, 1697, 7, 0),
(5222, 155, 4, 329, 8, 1),
(5223, 155, 4, 1030, 9, 0),
(5224, 156, 1, 1915, 1, 0),
(5225, 156, 1, 1015, 2, 0),
(5226, 156, 1, 27, 3, 1),
(5227, 156, 1, 80, 4, 0),
(5228, 156, 1, 853, 5, 0),
(5229, 156, 1, 763, 6, 0),
(5230, 156, 1, 1739, 7, 0),
(5231, 156, 1, 971, 8, 0),
(5232, 156, 1, 600, 9, 0),
(5233, 156, 2, 18, 1, 1),
(5234, 156, 2, 437, 2, 0),
(5235, 156, 2, 882, 3, 0),
(5236, 156, 2, 629, 4, 0),
(5237, 156, 2, 838, 5, 0),
(5238, 156, 2, 1455, 6, 0),
(5239, 156, 2, 1995, 7, 0),
(5240, 156, 2, 1690, 8, 0),
(5241, 156, 2, 781, 9, 0),
(5242, 156, 3, 1217, 1, 0),
(5243, 156, 3, 1543, 2, 0),
(5244, 156, 3, 1555, 3, 0),
(5245, 156, 3, 958, 4, 0),
(5246, 156, 3, 921, 5, 0),
(5247, 156, 3, 935, 6, 0),
(5248, 156, 3, 38, 7, 1),
(5249, 156, 3, 1762, 8, 0),
(5250, 156, 3, 1495, 9, 0),
(5251, 156, 4, 566, 1, 0),
(5252, 156, 4, 1021, 2, 0),
(5253, 156, 4, 969, 3, 0),
(5254, 156, 4, 728, 4, 0),
(5255, 156, 4, 36, 5, 1),
(5256, 156, 4, 2034, 6, 0),
(5257, 156, 4, 99, 7, 0),
(5258, 156, 4, 295, 8, 0),
(5259, 156, 4, 2133, 9, 0),
(5260, 157, 1, 753, 1, 0),
(5261, 157, 1, 1917, 2, 0),
(5262, 157, 1, 1382, 3, 0),
(5263, 157, 1, 354, 4, 0),
(5264, 157, 1, 330, 5, 1),
(5265, 157, 1, 48, 6, 0),
(5266, 157, 1, 736, 7, 0),
(5267, 157, 1, 1378, 8, 0),
(5268, 157, 1, 726, 9, 0),
(5269, 157, 2, 716, 1, 0),
(5270, 157, 2, 1495, 2, 0),
(5271, 157, 2, 1023, 3, 0),
(5272, 157, 2, 1804, 4, 0),
(5273, 157, 2, 1484, 5, 0),
(5274, 157, 2, 341, 6, 1),
(5275, 157, 2, 1912, 7, 0),
(5276, 157, 2, 827, 8, 0),
(5277, 157, 2, 848, 9, 0),
(5278, 157, 3, 1869, 1, 0),
(5279, 157, 3, 65, 2, 0),
(5280, 157, 3, 2111, 3, 0),
(5281, 157, 3, 1148, 4, 0),
(5282, 157, 3, 1630, 5, 0),
(5283, 157, 3, 1904, 6, 0),
(5284, 157, 3, 1830, 7, 0),
(5285, 157, 3, 339, 8, 1),
(5286, 157, 3, 2081, 9, 0),
(5287, 157, 4, 246, 1, 0),
(5288, 157, 4, 234, 2, 0),
(5289, 157, 4, 1910, 3, 0),
(5290, 157, 4, 439, 4, 0),
(5291, 157, 4, 244, 5, 0),
(5292, 157, 4, 1968, 6, 0),
(5293, 157, 4, 1081, 7, 0),
(5294, 157, 4, 217, 8, 0),
(5295, 157, 4, 334, 9, 1),
(5296, 158, 1, 1422, 1, 0),
(5297, 158, 1, 72, 2, 0),
(5298, 158, 1, 1305, 3, 0),
(5299, 158, 1, 1276, 4, 0),
(5300, 158, 1, 385, 5, 0),
(5301, 158, 1, 841, 6, 0),
(5302, 158, 1, 346, 7, 1),
(5303, 158, 1, 571, 8, 0),
(5304, 158, 1, 1016, 9, 0),
(5305, 158, 2, 367, 1, 1),
(5306, 158, 2, 1750, 2, 0),
(5307, 158, 2, 1712, 3, 0),
(5308, 158, 2, 619, 4, 0),
(5309, 158, 2, 1879, 5, 0),
(5310, 158, 2, 975, 6, 0),
(5311, 158, 2, 1235, 7, 0),
(5312, 158, 2, 1693, 8, 0),
(5313, 158, 2, 1454, 9, 0),
(5314, 158, 3, 1672, 1, 0),
(5315, 158, 3, 194, 2, 0),
(5316, 158, 3, 799, 3, 0),
(5317, 158, 3, 160, 4, 0),
(5318, 158, 3, 239, 5, 0),
(5319, 158, 3, 549, 6, 0),
(5320, 158, 3, 1650, 7, 0),
(5321, 158, 3, 1230, 8, 0),
(5322, 158, 3, 362, 9, 1),
(5323, 158, 4, 172, 1, 0),
(5324, 158, 4, 1025, 2, 0),
(5325, 158, 4, 1090, 3, 0),
(5326, 158, 4, 369, 4, 1),
(5327, 158, 4, 29, 5, 0),
(5328, 158, 4, 778, 6, 0),
(5329, 158, 4, 447, 7, 0),
(5330, 158, 4, 555, 8, 0),
(5331, 158, 4, 1443, 9, 0),
(5332, 159, 1, 1165, 1, 1),
(5333, 159, 1, 1823, 2, 0),
(5334, 159, 1, 490, 3, 0),
(5335, 159, 1, 683, 4, 0),
(5336, 159, 1, 1053, 5, 0),
(5337, 159, 1, 1379, 6, 0),
(5338, 159, 1, 786, 7, 0),
(5339, 159, 1, 338, 8, 0),
(5340, 159, 1, 640, 9, 0),
(5341, 159, 2, 1607, 1, 0),
(5342, 159, 2, 2116, 2, 0),
(5343, 159, 2, 154, 3, 0),
(5344, 159, 2, 1163, 4, 1),
(5345, 159, 2, 1205, 5, 0),
(5346, 159, 2, 1904, 6, 0),
(5347, 159, 2, 586, 7, 0),
(5348, 159, 2, 1807, 8, 0),
(5349, 159, 2, 1751, 9, 0),
(5350, 159, 3, 1450, 1, 0),
(5351, 159, 3, 1172, 2, 1),
(5352, 159, 3, 1676, 3, 0),
(5353, 159, 3, 2127, 4, 0),
(5354, 159, 3, 753, 5, 0),
(5355, 159, 3, 1497, 6, 0),
(5356, 159, 3, 1485, 7, 0),
(5357, 159, 3, 1483, 8, 0),
(5358, 159, 3, 1299, 9, 0),
(5359, 159, 4, 876, 1, 0),
(5360, 159, 4, 75, 2, 0),
(5361, 159, 4, 1124, 3, 0),
(5362, 159, 4, 128, 4, 0),
(5363, 159, 4, 1128, 5, 0),
(5364, 159, 4, 1084, 6, 0),
(5365, 159, 4, 1158, 7, 1),
(5366, 159, 4, 1204, 8, 0),
(5367, 159, 4, 853, 9, 0),
(5368, 160, 1, 1284, 1, 0),
(5369, 160, 1, 1373, 2, 0),
(5370, 160, 1, 175, 3, 1),
(5371, 160, 1, 713, 4, 0),
(5372, 160, 1, 743, 5, 0),
(5373, 160, 1, 491, 6, 0),
(5374, 160, 1, 671, 7, 0),
(5375, 160, 1, 876, 8, 0),
(5376, 160, 1, 1120, 9, 0),
(5377, 160, 2, 1019, 1, 0),
(5378, 160, 2, 1672, 2, 0),
(5379, 160, 2, 54, 3, 0),
(5380, 160, 2, 179, 4, 0),
(5381, 160, 2, 2044, 5, 0),
(5382, 160, 2, 161, 6, 1),
(5383, 160, 2, 577, 7, 0),
(5384, 160, 2, 1173, 8, 0),
(5385, 160, 2, 1181, 9, 0),
(5386, 160, 3, 668, 1, 0),
(5387, 160, 3, 1025, 2, 0),
(5388, 160, 3, 298, 3, 0),
(5389, 160, 3, 1677, 4, 0),
(5390, 160, 3, 2080, 5, 0),
(5391, 160, 3, 1863, 6, 0),
(5392, 160, 3, 637, 7, 0),
(5393, 160, 3, 1690, 8, 0),
(5394, 160, 3, 139, 9, 1),
(5395, 160, 4, 1113, 1, 0),
(5396, 160, 4, 375, 2, 0),
(5397, 160, 4, 164, 3, 1),
(5398, 160, 4, 1081, 4, 0),
(5399, 160, 4, 1211, 5, 0),
(5400, 160, 4, 395, 6, 0),
(5401, 160, 4, 134, 7, 0),
(5402, 160, 4, 440, 8, 0),
(5403, 160, 4, 308, 9, 0),
(5404, 161, 1, 730, 1, 0),
(5405, 161, 1, 215, 2, 0),
(5406, 161, 1, 194, 3, 0),
(5407, 161, 1, 647, 4, 0),
(5408, 161, 1, 857, 5, 0),
(5409, 161, 1, 1648, 6, 0),
(5410, 161, 1, 147, 7, 0),
(5411, 161, 1, 1075, 8, 1),
(5412, 161, 1, 1894, 9, 0),
(5413, 161, 2, 753, 1, 0),
(5414, 161, 2, 371, 2, 0),
(5415, 161, 2, 848, 3, 0),
(5416, 161, 2, 1021, 4, 0),
(5417, 161, 2, 1558, 5, 0),
(5418, 161, 2, 79, 6, 0),
(5419, 161, 2, 645, 7, 0),
(5420, 161, 2, 1084, 8, 1),
(5421, 161, 2, 1403, 9, 0),
(5422, 161, 3, 136, 1, 0),
(5423, 161, 3, 1907, 2, 0),
(5424, 161, 3, 1667, 3, 0),
(5425, 161, 3, 1585, 4, 0),
(5426, 161, 3, 1638, 5, 0),
(5427, 161, 3, 1087, 6, 1),
(5428, 161, 3, 1976, 7, 0),
(5429, 161, 3, 122, 8, 0),
(5430, 161, 3, 1471, 9, 0),
(5431, 161, 4, 338, 1, 0),
(5432, 161, 4, 468, 2, 0),
(5433, 161, 4, 482, 3, 0),
(5434, 161, 4, 2036, 4, 0),
(5435, 161, 4, 1023, 5, 0),
(5436, 161, 4, 599, 6, 0),
(5437, 161, 4, 601, 7, 0),
(5438, 161, 4, 1634, 8, 0),
(5439, 161, 4, 1079, 9, 1),
(5440, 162, 1, 1743, 1, 0),
(5441, 162, 1, 825, 2, 0),
(5442, 162, 1, 1224, 3, 0),
(5443, 162, 1, 65, 4, 0),
(5444, 162, 1, 34, 5, 0),
(5445, 162, 1, 1722, 6, 0),
(5446, 162, 1, 1992, 7, 0),
(5447, 162, 1, 1965, 8, 0),
(5448, 162, 1, 672, 9, 1),
(5449, 162, 2, 936, 1, 0),
(5450, 162, 2, 848, 2, 0),
(5451, 162, 2, 531, 3, 0),
(5452, 162, 2, 688, 4, 1),
(5453, 162, 2, 1573, 5, 0),
(5454, 162, 2, 1084, 6, 0),
(5455, 162, 2, 343, 7, 0),
(5456, 162, 2, 1339, 8, 0),
(5457, 162, 2, 1842, 9, 0),
(5458, 162, 3, 2129, 1, 0),
(5459, 162, 3, 1204, 2, 0),
(5460, 162, 3, 2086, 3, 0),
(5461, 162, 3, 1829, 4, 0),
(5462, 162, 3, 678, 5, 1),
(5463, 162, 3, 1269, 6, 0),
(5464, 162, 3, 1041, 7, 0),
(5465, 162, 3, 1529, 8, 0),
(5466, 162, 3, 111, 9, 0),
(5467, 162, 4, 1875, 1, 0),
(5468, 162, 4, 1711, 2, 0),
(5469, 162, 4, 677, 3, 1),
(5470, 162, 4, 1433, 4, 0),
(5471, 162, 4, 1265, 5, 0),
(5472, 162, 4, 2044, 6, 0),
(5473, 162, 4, 239, 7, 0),
(5474, 162, 4, 1694, 8, 0),
(5475, 162, 4, 213, 9, 0),
(5476, 163, 1, 272, 1, 0),
(5477, 163, 1, 2153, 2, 0),
(5478, 163, 1, 1035, 3, 0),
(5479, 163, 1, 219, 4, 0),
(5480, 163, 1, 13, 5, 0),
(5481, 163, 1, 397, 6, 1),
(5482, 163, 1, 1431, 7, 0),
(5483, 163, 1, 182, 8, 0),
(5484, 163, 1, 999, 9, 0),
(5485, 163, 2, 828, 1, 0),
(5486, 163, 2, 1174, 2, 0),
(5487, 163, 2, 393, 3, 1),
(5488, 163, 2, 200, 4, 0),
(5489, 163, 2, 1834, 5, 0),
(5490, 163, 2, 1894, 6, 0),
(5491, 163, 2, 1235, 7, 0),
(5492, 163, 2, 1434, 8, 0),
(5493, 163, 2, 235, 9, 0),
(5494, 163, 3, 406, 1, 1),
(5495, 163, 3, 169, 2, 0),
(5496, 163, 3, 10, 3, 0),
(5497, 163, 3, 1862, 4, 0),
(5498, 163, 3, 1464, 5, 0),
(5499, 163, 3, 1632, 6, 0),
(5500, 163, 3, 704, 7, 0),
(5501, 163, 3, 1573, 8, 0),
(5502, 163, 3, 1015, 9, 0),
(5503, 163, 4, 901, 1, 0),
(5504, 163, 4, 345, 2, 0),
(5505, 163, 4, 1199, 3, 0),
(5506, 163, 4, 88, 4, 0),
(5507, 163, 4, 926, 5, 0),
(5508, 163, 4, 753, 6, 0),
(5509, 163, 4, 1140, 7, 0),
(5510, 163, 4, 412, 8, 1),
(5511, 163, 4, 2135, 9, 0),
(5512, 164, 1, 2145, 1, 0),
(5513, 164, 1, 452, 2, 0),
(5514, 164, 1, 1651, 3, 0),
(5515, 164, 1, 220, 4, 0),
(5516, 164, 1, 1832, 5, 1),
(5517, 164, 1, 144, 6, 0),
(5518, 164, 1, 1696, 7, 0),
(5519, 164, 1, 1489, 8, 0),
(5520, 164, 1, 266, 9, 0),
(5521, 164, 2, 870, 1, 0),
(5522, 164, 2, 1869, 2, 0),
(5523, 164, 2, 1600, 3, 0),
(5524, 164, 2, 853, 4, 0),
(5525, 164, 2, 1723, 5, 0),
(5526, 164, 2, 256, 6, 0),
(5527, 164, 2, 2097, 7, 0),
(5528, 164, 2, 1839, 8, 1),
(5529, 164, 2, 1084, 9, 0),
(5530, 164, 3, 1488, 1, 0),
(5531, 164, 3, 481, 2, 0),
(5532, 164, 3, 1841, 3, 1),
(5533, 164, 3, 1207, 4, 0),
(5534, 164, 3, 1403, 5, 0),
(5535, 164, 3, 669, 6, 0),
(5536, 164, 3, 2008, 7, 0),
(5537, 164, 3, 778, 8, 0),
(5538, 164, 3, 781, 9, 0),
(5539, 165, 1, 807, 1, 1),
(5540, 165, 1, 2114, 2, 0),
(5541, 165, 1, 1768, 3, 0),
(5542, 165, 1, 862, 4, 0),
(5543, 165, 1, 1772, 5, 0),
(5544, 165, 1, 1114, 6, 0),
(5545, 165, 1, 88, 7, 0),
(5546, 165, 1, 1285, 8, 0),
(5547, 165, 1, 1025, 9, 0),
(5548, 165, 2, 1774, 1, 0),
(5549, 165, 2, 894, 2, 0),
(5550, 165, 2, 812, 3, 1),
(5551, 165, 2, 1015, 4, 0),
(5552, 165, 2, 1535, 5, 0),
(5553, 165, 2, 89, 6, 0),
(5554, 165, 2, 1794, 7, 0),
(5555, 165, 2, 1728, 8, 0),
(5556, 165, 2, 780, 9, 0),
(5557, 165, 3, 2124, 1, 0),
(5558, 165, 3, 622, 2, 0),
(5559, 165, 3, 1939, 3, 0),
(5560, 165, 3, 686, 4, 0),
(5561, 165, 3, 1863, 5, 0),
(5562, 165, 3, 1104, 6, 0),
(5563, 165, 3, 811, 7, 1),
(5564, 165, 3, 1092, 8, 0),
(5565, 165, 3, 1026, 9, 0),
(5566, 165, 4, 315, 1, 0),
(5567, 165, 4, 803, 2, 1),
(5568, 165, 4, 1409, 3, 0),
(5569, 165, 4, 468, 4, 0),
(5570, 165, 4, 1778, 5, 0),
(5571, 165, 4, 1157, 6, 0),
(5572, 165, 4, 1495, 7, 0),
(5573, 165, 4, 565, 8, 0),
(5574, 165, 4, 265, 9, 0),
(5575, 166, 1, 2008, 1, 0),
(5576, 166, 1, 952, 2, 0),
(5577, 166, 1, 1095, 3, 0),
(5578, 166, 1, 1658, 4, 0),
(5579, 166, 1, 81, 5, 0),
(5580, 166, 1, 322, 6, 0),
(5581, 166, 1, 1622, 7, 1),
(5582, 166, 1, 605, 8, 0),
(5583, 166, 1, 868, 9, 0),
(5584, 166, 2, 1536, 1, 0),
(5585, 166, 2, 1565, 2, 0),
(5586, 166, 2, 1400, 3, 0),
(5587, 166, 2, 1915, 4, 0),
(5588, 166, 2, 1614, 5, 1),
(5589, 166, 2, 2103, 6, 0),
(5590, 166, 2, 4, 7, 0),
(5591, 166, 2, 1794, 8, 0),
(5592, 166, 2, 1861, 9, 0),
(5593, 166, 3, 1196, 1, 0),
(5594, 166, 3, 1015, 2, 0),
(5595, 166, 3, 21, 3, 0),
(5596, 166, 3, 1625, 4, 1),
(5597, 166, 3, 260, 5, 0),
(5598, 166, 3, 461, 6, 0),
(5599, 166, 3, 1485, 7, 0),
(5600, 166, 3, 754, 8, 0),
(5601, 166, 3, 105, 9, 0),
(5602, 166, 4, 1701, 1, 0),
(5603, 166, 4, 1170, 2, 0),
(5604, 166, 4, 1907, 3, 0),
(5605, 166, 4, 1619, 4, 1),
(5606, 166, 4, 103, 5, 0),
(5607, 166, 4, 1798, 6, 0),
(5608, 166, 4, 1098, 7, 0),
(5609, 166, 4, 111, 8, 0),
(5610, 166, 4, 2087, 9, 0),
(5611, 167, 1, 1294, 1, 0),
(5612, 167, 1, 711, 2, 0),
(5613, 167, 1, 569, 3, 0),
(5614, 167, 1, 1564, 4, 0),
(5615, 167, 1, 20, 5, 0),
(5616, 167, 1, 1109, 6, 0),
(5617, 167, 1, 551, 7, 0),
(5618, 167, 1, 1722, 8, 0),
(5619, 167, 1, 1122, 9, 1),
(5620, 167, 2, 1016, 1, 0),
(5621, 167, 2, 1125, 2, 1),
(5622, 167, 2, 1457, 3, 0),
(5623, 167, 2, 1178, 4, 0),
(5624, 167, 2, 1515, 5, 0),
(5625, 167, 2, 695, 6, 0),
(5626, 167, 2, 531, 7, 0),
(5627, 167, 2, 486, 8, 0),
(5628, 167, 2, 2123, 9, 0),
(5629, 167, 3, 936, 1, 0),
(5630, 167, 3, 92, 2, 0),
(5631, 167, 3, 1145, 3, 0),
(5632, 167, 3, 1708, 4, 0),
(5633, 167, 3, 923, 5, 0),
(5634, 167, 3, 1965, 6, 0),
(5635, 167, 3, 427, 7, 0),
(5636, 167, 3, 1116, 8, 1),
(5637, 167, 3, 1666, 9, 0),
(5638, 167, 4, 1600, 1, 0),
(5639, 167, 4, 1340, 2, 0),
(5640, 167, 4, 1485, 3, 0),
(5641, 167, 4, 750, 4, 0),
(5642, 167, 4, 431, 5, 0),
(5643, 167, 4, 1120, 6, 1),
(5644, 167, 4, 1993, 7, 0),
(5645, 167, 4, 602, 8, 0),
(5646, 167, 4, 628, 9, 0),
(5647, 168, 1, 472, 1, 0),
(5648, 168, 1, 709, 2, 0),
(5649, 168, 1, 468, 3, 0),
(5650, 168, 1, 873, 4, 0),
(5651, 168, 1, 46, 5, 0),
(5652, 168, 1, 1625, 6, 1),
(5653, 168, 1, 1673, 7, 0),
(5654, 168, 1, 1164, 8, 0),
(5655, 168, 1, 637, 9, 0),
(5656, 168, 2, 383, 1, 0),
(5657, 168, 2, 1461, 2, 0),
(5658, 168, 2, 955, 3, 0),
(5659, 168, 2, 2082, 4, 0),
(5660, 168, 2, 1620, 5, 1),
(5661, 168, 2, 81, 6, 0),
(5662, 168, 2, 1300, 7, 0),
(5663, 168, 2, 1329, 8, 0),
(5664, 168, 2, 824, 9, 0),
(5665, 168, 3, 33, 1, 0),
(5666, 168, 3, 1621, 2, 1),
(5667, 168, 3, 1134, 3, 0),
(5668, 168, 3, 1481, 4, 0),
(5669, 168, 3, 733, 5, 0),
(5670, 168, 3, 1503, 6, 0),
(5671, 168, 3, 1203, 7, 0),
(5672, 168, 3, 1966, 8, 0),
(5673, 168, 3, 620, 9, 0),
(5674, 168, 4, 1556, 1, 0),
(5675, 168, 4, 1119, 2, 0),
(5676, 168, 4, 1799, 3, 0),
(5677, 168, 4, 1276, 4, 0),
(5678, 168, 4, 1381, 5, 0),
(5679, 168, 4, 601, 6, 0),
(5680, 168, 4, 1614, 7, 1),
(5681, 168, 4, 1477, 8, 0),
(5682, 168, 4, 1953, 9, 0),
(5683, 169, 1, 1625, 1, 1),
(5684, 169, 1, 2000, 2, 0),
(5685, 169, 1, 1135, 3, 0),
(5686, 169, 1, 301, 4, 0),
(5687, 169, 1, 381, 5, 0),
(5688, 169, 1, 574, 6, 0),
(5689, 169, 1, 1993, 7, 0),
(5690, 169, 1, 679, 8, 0),
(5691, 169, 1, 1792, 9, 0),
(5692, 169, 2, 1442, 1, 0),
(5693, 169, 2, 1616, 2, 1),
(5694, 169, 2, 866, 3, 0),
(5695, 169, 2, 1239, 4, 0),
(5696, 169, 2, 1399, 5, 0),
(5697, 169, 2, 597, 6, 0),
(5698, 169, 2, 81, 7, 0),
(5699, 169, 2, 1515, 8, 0),
(5700, 169, 2, 1275, 9, 0),
(5701, 169, 3, 544, 1, 0),
(5702, 169, 3, 257, 2, 0),
(5703, 169, 3, 969, 3, 0),
(5704, 169, 3, 316, 4, 0),
(5705, 169, 3, 2029, 5, 0),
(5706, 169, 3, 1012, 6, 0),
(5707, 169, 3, 1622, 7, 1),
(5708, 169, 3, 1799, 8, 0),
(5709, 169, 3, 1659, 9, 0),
(5710, 169, 4, 923, 1, 0),
(5711, 169, 4, 1325, 2, 0),
(5712, 169, 4, 1026, 3, 0),
(5713, 169, 4, 1618, 4, 1),
(5714, 169, 4, 404, 5, 0),
(5715, 169, 4, 108, 6, 0),
(5716, 169, 4, 792, 7, 0),
(5717, 169, 4, 1439, 8, 0),
(5718, 169, 4, 1727, 9, 0),
(5719, 170, 1, 2009, 1, 0),
(5720, 170, 1, 1390, 2, 0),
(5721, 170, 1, 1623, 3, 1),
(5722, 170, 1, 458, 4, 0),
(5723, 170, 1, 1679, 5, 0),
(5724, 170, 1, 1638, 6, 0),
(5725, 170, 1, 1107, 7, 0),
(5726, 170, 1, 787, 8, 0),
(5727, 170, 1, 1913, 9, 0),
(5728, 170, 2, 2091, 1, 0),
(5729, 170, 2, 764, 2, 0),
(5730, 170, 2, 1619, 3, 1),
(5731, 170, 2, 1840, 4, 0),
(5732, 170, 2, 1245, 5, 0),
(5733, 170, 2, 1248, 6, 0),
(5734, 170, 2, 1302, 7, 0),
(5735, 170, 2, 2110, 8, 0),
(5736, 170, 2, 918, 9, 0),
(5737, 170, 3, 116, 1, 0),
(5738, 170, 3, 1542, 2, 0),
(5739, 170, 3, 350, 3, 0),
(5740, 170, 3, 1388, 4, 0),
(5741, 170, 3, 1674, 5, 0),
(5742, 170, 3, 1613, 6, 1),
(5743, 170, 3, 794, 7, 0),
(5744, 170, 3, 1591, 8, 0),
(5745, 170, 3, 79, 9, 0),
(5746, 170, 4, 1455, 1, 0),
(5747, 170, 4, 2038, 2, 0),
(5748, 170, 4, 1621, 3, 1),
(5749, 170, 4, 1479, 4, 0),
(5750, 170, 4, 1294, 5, 0),
(5751, 170, 4, 386, 6, 0),
(5752, 170, 4, 485, 7, 0),
(5753, 170, 4, 1574, 8, 0),
(5754, 170, 4, 43, 9, 0),
(5755, 171, 1, 787, 1, 0),
(5756, 171, 1, 112, 2, 0),
(5757, 171, 1, 1620, 3, 1),
(5758, 171, 1, 2094, 4, 0),
(5759, 171, 1, 531, 5, 0),
(5760, 171, 1, 624, 6, 0),
(5761, 171, 1, 1600, 7, 0),
(5762, 171, 1, 1603, 8, 0),
(5763, 171, 1, 742, 9, 0),
(5764, 171, 2, 1255, 1, 0),
(5765, 171, 2, 346, 2, 0),
(5766, 171, 2, 917, 3, 0),
(5767, 171, 2, 1623, 4, 1),
(5768, 171, 2, 571, 5, 0),
(5769, 171, 2, 1692, 6, 0),
(5770, 171, 2, 751, 7, 0),
(5771, 171, 2, 1683, 8, 0),
(5772, 171, 2, 949, 9, 0),
(5773, 171, 3, 1608, 1, 0),
(5774, 171, 3, 1011, 2, 0),
(5775, 171, 3, 370, 3, 0),
(5776, 171, 3, 614, 4, 0),
(5777, 171, 3, 327, 5, 0),
(5778, 171, 3, 1621, 6, 1),
(5779, 171, 3, 1761, 7, 0),
(5780, 171, 3, 1015, 8, 0),
(5781, 171, 3, 1374, 9, 0),
(5782, 171, 4, 1785, 1, 0),
(5783, 171, 4, 1384, 2, 0),
(5784, 171, 4, 893, 3, 0),
(5785, 171, 4, 1798, 4, 0),
(5786, 171, 4, 1524, 5, 0),
(5787, 171, 4, 1118, 6, 0),
(5788, 171, 4, 1954, 7, 0),
(5789, 171, 4, 1290, 8, 0),
(5790, 171, 4, 1615, 9, 1),
(5791, 172, 1, 1823, 1, 0),
(5792, 172, 1, 826, 2, 0),
(5793, 172, 1, 1553, 3, 0),
(5794, 172, 1, 1282, 4, 0),
(5795, 172, 1, 1904, 5, 0),
(5796, 172, 1, 2143, 6, 0),
(5797, 172, 1, 435, 7, 0),
(5798, 172, 1, 1623, 8, 1),
(5799, 172, 1, 2127, 9, 0),
(5800, 172, 2, 533, 1, 0),
(5801, 172, 2, 90, 2, 0),
(5802, 172, 2, 1294, 3, 0),
(5803, 172, 2, 1979, 4, 0),
(5804, 172, 2, 1221, 5, 0),
(5805, 172, 2, 1622, 6, 1),
(5806, 172, 2, 667, 7, 0),
(5807, 172, 2, 1199, 8, 0),
(5808, 172, 2, 1026, 9, 0),
(5809, 172, 3, 1616, 1, 1),
(5810, 172, 3, 1995, 2, 0),
(5811, 172, 3, 1285, 3, 0),
(5812, 172, 3, 1079, 4, 0),
(5813, 172, 3, 1950, 5, 0),
(5814, 172, 3, 1540, 6, 0),
(5815, 172, 3, 1118, 7, 0),
(5816, 172, 3, 927, 8, 0),
(5817, 172, 3, 9, 9, 0),
(5818, 172, 4, 848, 1, 0),
(5819, 172, 4, 1329, 2, 0),
(5820, 172, 4, 679, 3, 0),
(5821, 172, 4, 2031, 4, 0),
(5822, 172, 4, 753, 5, 0),
(5823, 172, 4, 2088, 6, 0),
(5824, 172, 4, 1252, 7, 0),
(5825, 172, 4, 1619, 8, 1),
(5826, 172, 4, 951, 9, 0),
(5827, 173, 1, 1100, 1, 0),
(5828, 173, 1, 632, 2, 0),
(5829, 173, 1, 785, 3, 0),
(5830, 173, 1, 862, 4, 0),
(5831, 173, 1, 747, 5, 0),
(5832, 173, 1, 1446, 6, 0),
(5833, 173, 1, 1614, 7, 1),
(5834, 173, 1, 1847, 8, 0),
(5835, 173, 1, 958, 9, 0),
(5836, 173, 2, 1620, 1, 1),
(5837, 173, 2, 1407, 2, 0),
(5838, 173, 2, 481, 3, 0),
(5839, 173, 2, 811, 4, 0),
(5840, 173, 2, 965, 5, 0),
(5841, 173, 2, 2025, 6, 0),
(5842, 173, 2, 1541, 7, 0),
(5843, 173, 2, 1078, 8, 0),
(5844, 173, 2, 783, 9, 0),
(5845, 173, 3, 1016, 1, 0),
(5846, 173, 3, 1204, 2, 0),
(5847, 173, 3, 1071, 3, 0),
(5848, 173, 3, 291, 4, 0),
(5849, 173, 3, 1292, 5, 0),
(5850, 173, 3, 1623, 6, 1),
(5851, 173, 3, 1119, 7, 0),
(5852, 173, 3, 1759, 8, 0),
(5853, 173, 3, 1420, 9, 0),
(5854, 173, 4, 2128, 1, 0),
(5855, 173, 4, 1810, 2, 0),
(5856, 173, 4, 1051, 3, 0),
(5857, 173, 4, 1622, 4, 1),
(5858, 173, 4, 10, 5, 0),
(5859, 173, 4, 126, 6, 0),
(5860, 173, 4, 2117, 7, 0),
(5861, 173, 4, 771, 8, 0),
(5862, 173, 4, 40, 9, 0),
(5863, 174, 1, 337, 1, 0),
(5864, 174, 1, 265, 2, 0),
(5865, 174, 1, 1618, 3, 1),
(5866, 174, 1, 636, 4, 0),
(5867, 174, 1, 654, 5, 0),
(5868, 174, 1, 914, 6, 0),
(5869, 174, 1, 1477, 7, 0),
(5870, 174, 1, 1466, 8, 0),
(5871, 174, 1, 1450, 9, 0),
(5872, 174, 2, 48, 1, 0),
(5873, 174, 2, 1169, 2, 0),
(5874, 174, 2, 121, 3, 0),
(5875, 174, 2, 1552, 4, 0),
(5876, 174, 2, 1632, 5, 0),
(5877, 174, 2, 1622, 6, 1),
(5878, 174, 2, 891, 7, 0),
(5879, 174, 2, 1655, 8, 0),
(5880, 174, 2, 1801, 9, 0),
(5881, 174, 3, 323, 1, 0),
(5882, 174, 3, 817, 2, 0),
(5883, 174, 3, 1012, 3, 0),
(5884, 174, 3, 1282, 4, 0),
(5885, 174, 3, 1623, 5, 1),
(5886, 174, 3, 967, 6, 0),
(5887, 174, 3, 1119, 7, 0),
(5888, 174, 3, 1753, 8, 0),
(5889, 174, 3, 1697, 9, 0),
(5890, 174, 4, 1439, 1, 0),
(5891, 174, 4, 1584, 2, 0),
(5892, 174, 4, 1616, 3, 1),
(5893, 174, 4, 1455, 4, 0),
(5894, 174, 4, 1793, 5, 0),
(5895, 174, 4, 875, 6, 0),
(5896, 174, 4, 325, 7, 0),
(5897, 174, 4, 359, 8, 0),
(5898, 174, 4, 2123, 9, 0),
(5899, 175, 1, 2154, 1, 1),
(5900, 175, 1, 857, 2, 0),
(5901, 175, 1, 1073, 3, 0),
(5902, 175, 1, 1174, 4, 0),
(5903, 175, 1, 248, 5, 0),
(5904, 175, 1, 8, 6, 0),
(5905, 175, 1, 1415, 7, 0),
(5906, 175, 1, 409, 8, 0),
(5907, 175, 1, 236, 9, 0),
(5908, 175, 2, 1046, 1, 0),
(5909, 175, 2, 1520, 2, 0),
(5910, 175, 2, 1653, 3, 0),
(5911, 175, 2, 724, 4, 0),
(5912, 175, 2, 194, 5, 0),
(5913, 175, 2, 1501, 6, 0),
(5914, 175, 2, 140, 7, 0),
(5915, 175, 2, 419, 8, 0),
(5916, 175, 2, 2144, 9, 1),
(5917, 175, 3, 2140, 1, 1),
(5918, 175, 3, 1133, 2, 0),
(5919, 175, 3, 1781, 3, 0),
(5920, 175, 3, 1863, 4, 0),
(5921, 175, 3, 750, 5, 0),
(5922, 175, 3, 1917, 6, 0),
(5923, 175, 3, 46, 7, 0),
(5924, 175, 3, 1179, 8, 0),
(5925, 175, 3, 1493, 9, 0),
(5926, 175, 4, 1479, 1, 0),
(5927, 175, 4, 2149, 2, 1),
(5928, 175, 4, 1692, 3, 0),
(5929, 175, 4, 1976, 4, 0),
(5930, 175, 4, 689, 5, 0),
(5931, 175, 4, 1751, 6, 0),
(5932, 175, 4, 1159, 7, 0),
(5933, 175, 4, 1015, 8, 0),
(5934, 175, 4, 1796, 9, 0),
(5935, 176, 1, 1016, 1, 0),
(5936, 176, 1, 1953, 2, 0),
(5937, 176, 1, 597, 3, 0),
(5938, 176, 1, 414, 4, 0),
(5939, 176, 1, 1527, 5, 0),
(5940, 176, 1, 1992, 6, 0),
(5941, 176, 1, 1421, 7, 0),
(5942, 176, 1, 67, 8, 1),
(5943, 176, 1, 2103, 9, 0),
(5944, 176, 2, 405, 1, 0),
(5945, 176, 2, 1255, 2, 0),
(5946, 176, 2, 1448, 3, 0),
(5947, 176, 2, 78, 4, 1),
(5948, 176, 2, 1799, 5, 0),
(5949, 176, 2, 874, 6, 0),
(5950, 176, 2, 369, 7, 0),
(5951, 176, 2, 1087, 8, 0),
(5952, 176, 2, 1274, 9, 0),
(5953, 176, 3, 195, 1, 0),
(5954, 176, 3, 648, 2, 0),
(5955, 176, 3, 723, 3, 0),
(5956, 176, 3, 227, 4, 0),
(5957, 176, 3, 56, 5, 1),
(5958, 176, 3, 1944, 6, 0),
(5959, 176, 3, 1424, 7, 0),
(5960, 176, 3, 1070, 8, 0),
(5961, 176, 3, 1816, 9, 0),
(5962, 176, 4, 711, 1, 0),
(5963, 176, 4, 1621, 2, 0),
(5964, 176, 4, 1706, 3, 0),
(5965, 176, 4, 1782, 4, 0),
(5966, 176, 4, 46, 5, 1),
(5967, 176, 4, 1203, 6, 0),
(5968, 176, 4, 1104, 7, 0),
(5969, 176, 4, 1722, 8, 0),
(5970, 176, 4, 688, 9, 0),
(5971, 177, 1, 57, 1, 1),
(5972, 177, 1, 1224, 2, 0),
(5973, 177, 1, 574, 3, 0),
(5974, 177, 1, 620, 4, 0),
(5975, 177, 1, 116, 5, 0),
(5976, 177, 1, 1847, 6, 0),
(5977, 177, 1, 36, 7, 0),
(5978, 177, 1, 2009, 8, 0),
(5979, 177, 1, 1865, 9, 0),
(5980, 177, 2, 760, 1, 0),
(5981, 177, 2, 1092, 2, 0),
(5982, 177, 2, 470, 3, 0),
(5983, 177, 2, 72, 4, 1),
(5984, 177, 2, 560, 5, 0),
(5985, 177, 2, 753, 6, 0),
(5986, 177, 2, 344, 7, 0),
(5987, 177, 2, 1025, 8, 0),
(5988, 177, 2, 1260, 9, 0),
(5989, 177, 3, 884, 1, 0),
(5990, 177, 3, 11, 2, 0),
(5991, 177, 3, 1807, 3, 0),
(5992, 177, 3, 52, 4, 1),
(5993, 177, 3, 1455, 5, 0),
(5994, 177, 3, 1220, 6, 0),
(5995, 177, 3, 1675, 7, 0),
(5996, 177, 3, 872, 8, 0),
(5997, 177, 3, 490, 9, 0),
(5998, 177, 4, 754, 1, 0),
(5999, 177, 4, 1765, 2, 0),
(6000, 177, 4, 1774, 3, 0),
(6001, 177, 4, 2132, 4, 0),
(6002, 177, 4, 1156, 5, 0),
(6003, 177, 4, 41, 6, 1),
(6004, 177, 4, 1026, 7, 0),
(6005, 177, 4, 2033, 8, 0),
(6006, 177, 4, 1135, 9, 0),
(6007, 178, 1, 803, 1, 0),
(6008, 178, 1, 27, 2, 0),
(6009, 178, 1, 330, 3, 0),
(6010, 178, 1, 72, 4, 1),
(6011, 178, 1, 1326, 5, 0),
(6012, 178, 1, 94, 6, 0),
(6013, 178, 1, 1248, 7, 0),
(6014, 178, 1, 583, 8, 0),
(6015, 178, 1, 1469, 9, 0),
(6016, 178, 2, 793, 1, 0),
(6017, 178, 2, 59, 2, 1),
(6018, 178, 2, 2115, 3, 0),
(6019, 178, 2, 449, 4, 0),
(6020, 178, 2, 742, 5, 0),
(6021, 178, 2, 351, 6, 0),
(6022, 178, 2, 1573, 7, 0),
(6023, 178, 2, 1262, 8, 0),
(6024, 178, 2, 1021, 9, 0),
(6025, 178, 3, 1782, 1, 0),
(6026, 178, 3, 1370, 2, 0),
(6027, 178, 3, 302, 3, 0),
(6028, 178, 3, 1762, 4, 0),
(6029, 178, 3, 313, 5, 0),
(6030, 178, 3, 1637, 6, 0),
(6031, 178, 3, 52, 7, 1),
(6032, 178, 3, 1940, 8, 0),
(6033, 178, 3, 386, 9, 0),
(6034, 178, 4, 715, 1, 0),
(6035, 178, 4, 79, 2, 1),
(6036, 178, 4, 1342, 3, 0),
(6037, 178, 4, 1961, 4, 0),
(6038, 178, 4, 106, 5, 0),
(6039, 178, 4, 2184, 6, 0),
(6040, 178, 4, 892, 7, 0),
(6041, 178, 4, 481, 8, 0),
(6042, 178, 4, 1120, 9, 0),
(6043, 179, 1, 1839, 1, 0),
(6044, 179, 1, 574, 2, 1),
(6045, 179, 1, 297, 3, 0),
(6046, 179, 1, 1208, 4, 0),
(6047, 179, 1, 1975, 5, 0),
(6048, 179, 1, 258, 6, 0),
(6049, 179, 1, 785, 7, 0),
(6050, 179, 1, 1142, 8, 0),
(6051, 179, 1, 1495, 9, 0),
(6052, 179, 2, 2042, 1, 0),
(6053, 179, 2, 1020, 2, 0),
(6054, 179, 2, 242, 3, 0),
(6055, 179, 2, 133, 4, 0),
(6056, 179, 2, 212, 5, 0),
(6057, 179, 2, 246, 6, 0),
(6058, 179, 2, 1736, 7, 0),
(6059, 179, 2, 579, 8, 1),
(6060, 179, 2, 1643, 9, 0),
(6061, 179, 3, 551, 1, 0),
(6062, 179, 3, 1892, 2, 0),
(6063, 179, 3, 639, 3, 0),
(6064, 179, 3, 127, 4, 0),
(6065, 179, 3, 594, 5, 0),
(6066, 179, 3, 1582, 6, 0),
(6067, 179, 3, 1553, 7, 0),
(6068, 179, 3, 587, 8, 1),
(6069, 179, 3, 2011, 9, 0),
(6070, 179, 4, 772, 1, 0),
(6071, 179, 4, 117, 2, 0),
(6072, 179, 4, 1285, 3, 0),
(6073, 179, 4, 1267, 4, 0),
(6074, 179, 4, 1546, 5, 0),
(6075, 179, 4, 582, 6, 1),
(6076, 179, 4, 1667, 7, 0),
(6077, 179, 4, 1305, 8, 0),
(6078, 179, 4, 776, 9, 0),
(6079, 180, 1, 237, 1, 0),
(6080, 180, 1, 1758, 2, 0),
(6081, 180, 1, 723, 3, 0),
(6082, 180, 1, 541, 4, 1),
(6083, 180, 1, 226, 5, 0),
(6084, 180, 1, 267, 6, 0),
(6085, 180, 1, 1111, 7, 0),
(6086, 180, 1, 1986, 8, 0),
(6087, 180, 1, 579, 9, 0),
(6088, 180, 2, 1011, 1, 0),
(6089, 180, 2, 1773, 2, 0),
(6090, 180, 2, 41, 3, 0),
(6091, 180, 2, 97, 4, 0),
(6092, 180, 2, 1274, 5, 0);
INSERT INTO `faceattackitem` (`id`, `attemptid`, `stage`, `location`, `pos`, `istarget`) VALUES
(6093, 180, 2, 1071, 6, 1),
(6094, 180, 2, 700, 7, 0),
(6095, 180, 2, 412, 8, 0),
(6096, 180, 2, 255, 9, 0),
(6097, 180, 3, 1267, 1, 0),
(6098, 180, 3, 534, 2, 1),
(6099, 180, 3, 1821, 3, 0),
(6100, 180, 3, 932, 4, 0),
(6101, 180, 3, 871, 5, 0),
(6102, 180, 3, 59, 6, 0),
(6103, 180, 3, 1638, 7, 0),
(6104, 180, 3, 1134, 8, 0),
(6105, 180, 3, 1124, 9, 0),
(6106, 180, 4, 2194, 1, 0),
(6107, 180, 4, 1853, 2, 0),
(6108, 180, 4, 1236, 3, 0),
(6109, 180, 4, 537, 4, 1),
(6110, 180, 4, 1215, 5, 0),
(6111, 180, 4, 857, 6, 0),
(6112, 180, 4, 1731, 7, 0),
(6113, 180, 4, 151, 8, 0),
(6114, 180, 4, 1786, 9, 0),
(6115, 181, 1, 2107, 1, 0),
(6116, 181, 1, 396, 2, 0),
(6117, 181, 1, 2185, 3, 0),
(6118, 181, 1, 451, 4, 0),
(6119, 181, 1, 1175, 5, 0),
(6120, 181, 1, 284, 6, 0),
(6121, 181, 1, 1878, 7, 0),
(6122, 181, 1, 705, 8, 1),
(6123, 181, 1, 538, 9, 0),
(6124, 181, 2, 954, 1, 0),
(6125, 181, 2, 808, 2, 0),
(6126, 181, 2, 31, 3, 0),
(6127, 181, 2, 1023, 4, 0),
(6128, 181, 2, 1191, 5, 0),
(6129, 181, 2, 710, 6, 1),
(6130, 181, 2, 1582, 7, 0),
(6131, 181, 2, 783, 8, 0),
(6132, 181, 2, 806, 9, 0),
(6133, 181, 3, 170, 1, 0),
(6134, 181, 3, 293, 2, 0),
(6135, 181, 3, 1262, 3, 0),
(6136, 181, 3, 1564, 4, 0),
(6137, 181, 3, 582, 5, 0),
(6138, 181, 3, 901, 6, 0),
(6139, 181, 3, 802, 7, 0),
(6140, 181, 3, 702, 8, 1),
(6141, 181, 3, 81, 9, 0),
(6142, 181, 4, 1537, 1, 0),
(6143, 181, 4, 866, 2, 0),
(6144, 181, 4, 742, 3, 0),
(6145, 181, 4, 603, 4, 0),
(6146, 181, 4, 714, 5, 1),
(6147, 181, 4, 779, 6, 0),
(6148, 181, 4, 2027, 7, 0),
(6149, 181, 4, 763, 8, 0),
(6150, 181, 4, 2168, 9, 0),
(6151, 182, 1, 651, 1, 0),
(6152, 182, 1, 1226, 2, 0),
(6153, 182, 1, 1099, 3, 0),
(6154, 182, 1, 1331, 4, 0),
(6155, 182, 1, 1299, 5, 0),
(6156, 182, 1, 2149, 6, 1),
(6157, 182, 1, 1580, 7, 0),
(6158, 182, 1, 1167, 8, 0),
(6159, 182, 1, 779, 9, 0),
(6160, 182, 2, 2144, 1, 1),
(6161, 182, 2, 1789, 2, 0),
(6162, 182, 2, 1210, 3, 0),
(6163, 182, 2, 226, 4, 0),
(6164, 182, 2, 617, 5, 0),
(6165, 182, 2, 1280, 6, 0),
(6166, 182, 2, 457, 7, 0),
(6167, 182, 2, 197, 8, 0),
(6168, 182, 2, 1746, 9, 0),
(6169, 182, 3, 1666, 1, 0),
(6170, 182, 3, 1467, 2, 0),
(6171, 182, 3, 474, 3, 0),
(6172, 182, 3, 1536, 4, 0),
(6173, 182, 3, 1548, 5, 0),
(6174, 182, 3, 681, 6, 0),
(6175, 182, 3, 30, 7, 0),
(6176, 182, 3, 2142, 8, 1),
(6177, 182, 3, 319, 9, 0),
(6178, 182, 4, 2154, 1, 1),
(6179, 182, 4, 2078, 2, 0),
(6180, 182, 4, 186, 3, 0),
(6181, 182, 4, 402, 4, 0),
(6182, 182, 4, 717, 5, 0),
(6183, 182, 4, 199, 6, 0),
(6184, 182, 4, 1031, 7, 0),
(6185, 182, 4, 1064, 8, 0),
(6186, 182, 4, 1908, 9, 0),
(6187, 183, 1, 1982, 1, 0),
(6188, 183, 1, 1265, 2, 0),
(6189, 183, 1, 2156, 3, 0),
(6190, 183, 1, 2186, 4, 0),
(6191, 183, 1, 980, 5, 0),
(6192, 183, 1, 2154, 6, 1),
(6193, 183, 1, 828, 7, 0),
(6194, 183, 1, 706, 8, 0),
(6195, 183, 1, 201, 9, 0),
(6196, 183, 2, 2067, 1, 0),
(6197, 183, 2, 2150, 2, 1),
(6198, 183, 2, 1123, 3, 0),
(6199, 183, 2, 1957, 4, 0),
(6200, 183, 2, 469, 5, 0),
(6201, 183, 2, 1661, 6, 0),
(6202, 183, 2, 1498, 7, 0),
(6203, 183, 2, 557, 8, 0),
(6204, 183, 2, 1705, 9, 0),
(6205, 183, 3, 1910, 1, 0),
(6206, 183, 3, 1758, 2, 0),
(6207, 183, 3, 56, 3, 0),
(6208, 183, 3, 2147, 4, 1),
(6209, 183, 3, 1419, 5, 0),
(6210, 183, 3, 230, 6, 0),
(6211, 183, 3, 1984, 7, 0),
(6212, 183, 3, 2106, 8, 0),
(6213, 183, 3, 147, 9, 0),
(6214, 183, 4, 359, 1, 0),
(6215, 183, 4, 258, 2, 0),
(6216, 183, 4, 2140, 3, 1),
(6217, 183, 4, 790, 4, 0),
(6218, 183, 4, 1170, 5, 0),
(6219, 183, 4, 1624, 6, 0),
(6220, 183, 4, 627, 7, 0),
(6221, 183, 4, 109, 8, 0),
(6222, 183, 4, 294, 9, 0),
(6223, 184, 1, 1540, 1, 0),
(6224, 184, 1, 2142, 2, 1),
(6225, 184, 1, 1700, 3, 0),
(6226, 184, 1, 714, 4, 0),
(6227, 184, 1, 113, 5, 0),
(6228, 184, 1, 966, 6, 0),
(6229, 184, 1, 752, 7, 0),
(6230, 184, 1, 1448, 8, 0),
(6231, 184, 1, 458, 9, 0),
(6232, 184, 2, 1242, 1, 0),
(6233, 184, 2, 1327, 2, 0),
(6234, 184, 2, 1767, 3, 0),
(6235, 184, 2, 959, 4, 0),
(6236, 184, 2, 1864, 5, 0),
(6237, 184, 2, 1125, 6, 0),
(6238, 184, 2, 1536, 7, 0),
(6239, 184, 2, 1777, 8, 0),
(6240, 184, 2, 2148, 9, 1),
(6241, 184, 3, 2147, 1, 1),
(6242, 184, 3, 1110, 2, 0),
(6243, 184, 3, 207, 3, 0),
(6244, 184, 3, 608, 4, 0),
(6245, 184, 3, 1789, 5, 0),
(6246, 184, 3, 857, 6, 0),
(6247, 184, 3, 1735, 7, 0),
(6248, 184, 3, 1063, 8, 0),
(6249, 184, 3, 1857, 9, 0),
(6250, 184, 4, 541, 1, 0),
(6251, 184, 4, 1651, 2, 0),
(6252, 184, 4, 1711, 3, 0),
(6253, 184, 4, 224, 4, 0),
(6254, 184, 4, 212, 5, 0),
(6255, 184, 4, 2153, 6, 1),
(6256, 184, 4, 219, 7, 0),
(6257, 184, 4, 1453, 8, 0),
(6258, 184, 4, 444, 9, 0),
(6259, 185, 1, 1371, 1, 0),
(6260, 185, 1, 2102, 2, 0),
(6261, 185, 1, 1623, 3, 0),
(6262, 185, 1, 890, 4, 0),
(6263, 185, 1, 490, 5, 0),
(6264, 185, 1, 954, 6, 0),
(6265, 185, 1, 302, 7, 0),
(6266, 185, 1, 1022, 8, 1),
(6267, 185, 1, 1763, 9, 0),
(6268, 185, 2, 1026, 1, 1),
(6269, 185, 2, 680, 2, 0),
(6270, 185, 2, 128, 3, 0),
(6271, 185, 2, 2129, 4, 0),
(6272, 185, 2, 2123, 5, 0),
(6273, 185, 2, 897, 6, 0),
(6274, 185, 2, 1294, 7, 0),
(6275, 185, 2, 715, 8, 0),
(6276, 185, 2, 107, 9, 0),
(6277, 185, 3, 696, 1, 0),
(6278, 185, 3, 1054, 2, 0),
(6279, 185, 3, 952, 3, 0),
(6280, 185, 3, 390, 4, 0),
(6281, 185, 3, 1025, 5, 1),
(6282, 185, 3, 386, 6, 0),
(6283, 185, 3, 1101, 7, 0),
(6284, 185, 3, 1380, 8, 0),
(6285, 185, 3, 1965, 9, 0),
(6286, 185, 4, 354, 1, 0),
(6287, 185, 4, 2175, 2, 0),
(6288, 185, 4, 2109, 3, 0),
(6289, 185, 4, 1973, 4, 0),
(6290, 185, 4, 255, 5, 0),
(6291, 185, 4, 1023, 6, 1),
(6292, 185, 4, 406, 7, 0),
(6293, 185, 4, 383, 8, 0),
(6294, 185, 4, 1708, 9, 0),
(6295, 186, 1, 1021, 1, 1),
(6296, 186, 1, 1084, 2, 0),
(6297, 186, 1, 2166, 3, 0),
(6298, 186, 1, 88, 4, 0),
(6299, 186, 1, 1294, 5, 0),
(6300, 186, 1, 768, 6, 0),
(6301, 186, 1, 175, 7, 0),
(6302, 186, 1, 1179, 8, 0),
(6303, 186, 1, 657, 9, 0),
(6304, 186, 2, 1193, 1, 0),
(6305, 186, 2, 2125, 2, 0),
(6306, 186, 2, 1465, 3, 0),
(6307, 186, 2, 1023, 4, 1),
(6308, 186, 2, 2173, 5, 0),
(6309, 186, 2, 1631, 6, 0),
(6310, 186, 2, 2132, 7, 0),
(6311, 186, 2, 1657, 8, 0),
(6312, 186, 2, 1478, 9, 0),
(6313, 186, 3, 1603, 1, 0),
(6314, 186, 3, 1598, 2, 0),
(6315, 186, 3, 345, 3, 0),
(6316, 186, 3, 29, 4, 0),
(6317, 186, 3, 1026, 5, 1),
(6318, 186, 3, 1015, 6, 0),
(6319, 186, 3, 1142, 7, 0),
(6320, 186, 3, 600, 8, 0),
(6321, 186, 3, 427, 9, 0),
(6322, 186, 4, 1165, 1, 0),
(6323, 186, 4, 796, 2, 0),
(6324, 186, 4, 49, 3, 0),
(6325, 186, 4, 811, 4, 0),
(6326, 186, 4, 1025, 5, 1),
(6327, 186, 4, 2004, 6, 0),
(6328, 186, 4, 551, 7, 0),
(6329, 186, 4, 1448, 8, 0),
(6330, 186, 4, 1809, 9, 0),
(6331, 187, 1, 1848, 1, 0),
(6332, 187, 1, 1788, 2, 0),
(6333, 187, 1, 199, 3, 0),
(6334, 187, 1, 1643, 4, 0),
(6335, 187, 1, 1065, 5, 0),
(6336, 187, 1, 548, 6, 1),
(6337, 187, 1, 1184, 7, 0),
(6338, 187, 1, 1756, 8, 0),
(6339, 187, 1, 1038, 9, 0),
(6340, 187, 2, 1557, 1, 0),
(6341, 187, 2, 2094, 2, 0),
(6342, 187, 2, 778, 3, 0),
(6343, 187, 2, 1914, 4, 0),
(6344, 187, 2, 1460, 5, 0),
(6345, 187, 2, 687, 6, 0),
(6346, 187, 2, 1120, 7, 0),
(6347, 187, 2, 1139, 8, 0),
(6348, 187, 2, 553, 9, 1),
(6349, 187, 3, 546, 1, 1),
(6350, 187, 3, 1989, 2, 0),
(6351, 187, 3, 1876, 3, 0),
(6352, 187, 3, 1633, 4, 0),
(6353, 187, 3, 1220, 5, 0),
(6354, 187, 3, 794, 6, 0),
(6355, 187, 3, 1553, 7, 0),
(6356, 187, 3, 782, 8, 0),
(6357, 187, 3, 169, 9, 0),
(6358, 187, 4, 972, 1, 0),
(6359, 187, 4, 556, 2, 1),
(6360, 187, 4, 1784, 3, 0),
(6361, 187, 4, 306, 4, 0),
(6362, 187, 4, 21, 5, 0),
(6363, 187, 4, 290, 6, 0),
(6364, 187, 4, 728, 7, 0),
(6365, 187, 4, 1287, 8, 0),
(6366, 187, 4, 734, 9, 0),
(6367, 188, 1, 1642, 1, 0),
(6368, 188, 1, 717, 2, 0),
(6369, 188, 1, 1424, 3, 1),
(6370, 188, 1, 1229, 4, 0),
(6371, 188, 1, 2077, 5, 0),
(6372, 188, 1, 333, 6, 0),
(6373, 188, 1, 274, 7, 0),
(6374, 188, 1, 579, 8, 0),
(6375, 188, 1, 1216, 9, 0),
(6376, 188, 2, 1429, 1, 1),
(6377, 188, 2, 988, 2, 0),
(6378, 188, 2, 1745, 3, 0),
(6379, 188, 2, 724, 4, 0),
(6380, 188, 2, 166, 5, 0),
(6381, 188, 2, 538, 6, 0),
(6382, 188, 2, 227, 7, 0),
(6383, 188, 2, 267, 8, 0),
(6384, 188, 2, 1083, 9, 0),
(6385, 188, 3, 194, 1, 0),
(6386, 188, 3, 1733, 2, 0),
(6387, 188, 3, 1981, 3, 0),
(6388, 188, 3, 239, 4, 0),
(6389, 188, 3, 159, 5, 0),
(6390, 188, 3, 1433, 6, 1),
(6391, 188, 3, 397, 7, 0),
(6392, 188, 3, 1559, 8, 0),
(6393, 188, 3, 1968, 9, 0),
(6394, 188, 4, 1142, 1, 0),
(6395, 188, 4, 2112, 2, 0),
(6396, 188, 4, 1395, 3, 0),
(6397, 188, 4, 865, 4, 0),
(6398, 188, 4, 1807, 5, 0),
(6399, 188, 4, 2080, 6, 0),
(6400, 188, 4, 738, 7, 0),
(6401, 188, 4, 1973, 8, 0),
(6402, 188, 4, 1420, 9, 1),
(6403, 189, 1, 307, 1, 0),
(6404, 189, 1, 671, 2, 0),
(6405, 189, 1, 2070, 3, 0),
(6406, 189, 1, 1286, 4, 0),
(6407, 189, 1, 1244, 5, 0),
(6408, 189, 1, 1025, 6, 0),
(6409, 189, 1, 693, 7, 1),
(6410, 189, 1, 1937, 8, 0),
(6411, 189, 1, 288, 9, 0),
(6412, 189, 2, 414, 1, 0),
(6413, 189, 2, 1690, 2, 0),
(6414, 189, 2, 25, 3, 0),
(6415, 189, 2, 1701, 4, 0),
(6416, 189, 2, 1164, 5, 0),
(6417, 189, 2, 1504, 6, 0),
(6418, 189, 2, 1185, 7, 0),
(6419, 189, 2, 690, 8, 1),
(6420, 189, 2, 1123, 9, 0),
(6421, 189, 3, 1550, 1, 0),
(6422, 189, 3, 1828, 2, 0),
(6423, 189, 3, 1294, 3, 0),
(6424, 189, 3, 1411, 4, 0),
(6425, 189, 3, 788, 5, 0),
(6426, 189, 3, 460, 6, 0),
(6427, 189, 3, 1028, 7, 0),
(6428, 189, 3, 2025, 8, 0),
(6429, 189, 3, 666, 9, 1),
(6430, 189, 4, 124, 1, 0),
(6431, 189, 4, 2102, 2, 0),
(6432, 189, 4, 1438, 3, 0),
(6433, 189, 4, 1779, 4, 0),
(6434, 189, 4, 2164, 5, 0),
(6435, 189, 4, 1405, 6, 0),
(6436, 189, 4, 700, 7, 1),
(6437, 189, 4, 1302, 8, 0),
(6438, 189, 4, 848, 9, 0),
(6439, 190, 1, 1644, 1, 0),
(6440, 190, 1, 1414, 2, 1),
(6441, 190, 1, 1019, 3, 0),
(6442, 190, 1, 2105, 4, 0),
(6443, 190, 1, 276, 5, 0),
(6444, 190, 1, 1334, 6, 0),
(6445, 190, 1, 1987, 7, 0),
(6446, 190, 1, 799, 8, 0),
(6447, 190, 1, 1110, 9, 0),
(6448, 190, 2, 1219, 1, 0),
(6449, 190, 2, 897, 2, 0),
(6450, 190, 2, 2192, 3, 0),
(6451, 190, 2, 1409, 4, 1),
(6452, 190, 2, 683, 5, 0),
(6453, 190, 2, 1704, 6, 0),
(6454, 190, 2, 783, 7, 0),
(6455, 190, 2, 2080, 8, 0),
(6456, 190, 2, 2052, 9, 0),
(6457, 190, 3, 1730, 1, 0),
(6458, 190, 3, 1491, 2, 0),
(6459, 190, 3, 1419, 3, 1),
(6460, 190, 3, 209, 4, 0),
(6461, 190, 3, 1212, 5, 0),
(6462, 190, 3, 1856, 6, 0),
(6463, 190, 3, 1982, 7, 0),
(6464, 190, 3, 240, 8, 0),
(6465, 190, 3, 1231, 9, 0),
(6466, 190, 4, 1580, 1, 0),
(6467, 190, 4, 918, 2, 0),
(6468, 190, 4, 1825, 3, 0),
(6469, 190, 4, 1401, 4, 1),
(6470, 190, 4, 1564, 5, 0),
(6471, 190, 4, 569, 6, 0),
(6472, 190, 4, 586, 7, 0),
(6473, 190, 4, 801, 8, 0),
(6474, 190, 4, 672, 9, 0),
(6475, 191, 1, 659, 1, 0),
(6476, 191, 1, 131, 2, 0),
(6477, 191, 1, 311, 3, 0),
(6478, 191, 1, 1044, 4, 0),
(6479, 191, 1, 210, 5, 0),
(6480, 191, 1, 1908, 6, 1),
(6481, 191, 1, 1819, 7, 0),
(6482, 191, 1, 1987, 8, 0),
(6483, 191, 1, 1894, 9, 0),
(6484, 191, 2, 1998, 1, 0),
(6485, 191, 2, 918, 2, 0),
(6486, 191, 2, 1768, 3, 0),
(6487, 191, 2, 1177, 4, 0),
(6488, 191, 2, 2067, 5, 0),
(6489, 191, 2, 633, 6, 0),
(6490, 191, 2, 1912, 7, 1),
(6491, 191, 2, 78, 8, 0),
(6492, 191, 2, 588, 9, 0),
(6493, 191, 3, 1513, 1, 0),
(6494, 191, 3, 1256, 2, 0),
(6495, 191, 3, 461, 3, 0),
(6496, 191, 3, 1221, 4, 0),
(6497, 191, 3, 836, 5, 0),
(6498, 191, 3, 937, 6, 0),
(6499, 191, 3, 888, 7, 0),
(6500, 191, 3, 1916, 8, 1),
(6501, 191, 3, 1864, 9, 0),
(6502, 191, 4, 1905, 1, 1),
(6503, 191, 4, 1892, 2, 0),
(6504, 191, 4, 1760, 3, 0),
(6505, 191, 4, 1129, 4, 0),
(6506, 191, 4, 1727, 5, 0),
(6507, 191, 4, 1152, 6, 0),
(6508, 191, 4, 637, 7, 0),
(6509, 191, 4, 880, 8, 0),
(6510, 191, 4, 2165, 9, 0),
(6511, 192, 1, 1904, 1, 1),
(6512, 192, 1, 1760, 2, 0),
(6513, 192, 1, 1799, 3, 0),
(6514, 192, 1, 954, 4, 0),
(6515, 192, 1, 435, 5, 0),
(6516, 192, 1, 1841, 6, 0),
(6517, 192, 1, 1138, 7, 0),
(6518, 192, 1, 1865, 8, 0),
(6519, 192, 1, 1541, 9, 0),
(6520, 192, 2, 1695, 1, 0),
(6521, 192, 2, 1944, 2, 0),
(6522, 192, 2, 392, 3, 0),
(6523, 192, 2, 988, 4, 0),
(6524, 192, 2, 1909, 5, 1),
(6525, 192, 2, 1644, 6, 0),
(6526, 192, 2, 579, 7, 0),
(6527, 192, 2, 276, 8, 0),
(6528, 192, 2, 1233, 9, 0),
(6529, 192, 3, 1838, 1, 0),
(6530, 192, 3, 1918, 2, 1),
(6531, 192, 3, 1023, 3, 0),
(6532, 192, 3, 1384, 4, 0),
(6533, 192, 3, 1098, 5, 0),
(6534, 192, 3, 21, 6, 0),
(6535, 192, 3, 1831, 7, 0),
(6536, 192, 3, 1505, 8, 0),
(6537, 192, 3, 388, 9, 0),
(6538, 192, 4, 314, 1, 0),
(6539, 192, 4, 881, 2, 0),
(6540, 192, 4, 782, 3, 0),
(6541, 192, 4, 1459, 4, 0),
(6542, 192, 4, 869, 5, 0),
(6543, 192, 4, 2102, 6, 0),
(6544, 192, 4, 1638, 7, 0),
(6545, 192, 4, 1914, 8, 1),
(6546, 192, 4, 1456, 9, 0),
(6547, 193, 1, 1188, 1, 0),
(6548, 193, 1, 1378, 2, 0),
(6549, 193, 1, 1021, 3, 0),
(6550, 193, 1, 1550, 4, 0),
(6551, 193, 1, 1829, 5, 0),
(6552, 193, 1, 1116, 6, 0),
(6553, 193, 1, 1617, 7, 1),
(6554, 193, 1, 1025, 8, 0),
(6555, 193, 1, 2113, 9, 0),
(6556, 193, 2, 1621, 1, 1),
(6557, 193, 2, 122, 2, 0),
(6558, 193, 2, 388, 3, 0),
(6559, 193, 2, 315, 4, 0),
(6560, 193, 2, 560, 5, 0),
(6561, 193, 2, 1999, 6, 0),
(6562, 193, 2, 1541, 7, 0),
(6563, 193, 2, 458, 8, 0),
(6564, 193, 2, 1282, 9, 0),
(6565, 193, 3, 867, 1, 0),
(6566, 193, 3, 1767, 2, 0),
(6567, 193, 3, 386, 3, 0),
(6568, 193, 3, 1285, 4, 0),
(6569, 193, 3, 82, 5, 0),
(6570, 193, 3, 1504, 6, 0),
(6571, 193, 3, 1324, 7, 0),
(6572, 193, 3, 1411, 8, 0),
(6573, 193, 3, 1615, 9, 1),
(6574, 193, 4, 381, 1, 0),
(6575, 193, 4, 842, 2, 0),
(6576, 193, 4, 96, 3, 0),
(6577, 193, 4, 1584, 4, 0),
(6578, 193, 4, 1330, 5, 0),
(6579, 193, 4, 2174, 6, 0),
(6580, 193, 4, 1625, 7, 1),
(6581, 193, 4, 1764, 8, 0),
(6582, 193, 4, 1042, 9, 0),
(6583, 194, 1, 1376, 1, 0),
(6584, 194, 1, 306, 2, 0),
(6585, 194, 1, 635, 3, 0),
(6586, 194, 1, 92, 4, 0),
(6587, 194, 1, 1613, 5, 1),
(6588, 194, 1, 1590, 6, 0),
(6589, 194, 1, 2165, 7, 0),
(6590, 194, 1, 671, 8, 0),
(6591, 194, 1, 651, 9, 0),
(6592, 194, 2, 1656, 1, 0),
(6593, 194, 2, 1411, 2, 0),
(6594, 194, 2, 1566, 3, 0),
(6595, 194, 2, 1459, 4, 0),
(6596, 194, 2, 1191, 5, 0),
(6597, 194, 2, 2149, 6, 0),
(6598, 194, 2, 50, 7, 0),
(6599, 194, 2, 1015, 8, 0),
(6600, 194, 2, 1619, 9, 1),
(6601, 194, 3, 1720, 1, 0),
(6602, 194, 3, 815, 2, 0),
(6603, 194, 3, 952, 3, 0),
(6604, 194, 3, 581, 4, 0),
(6605, 194, 3, 1621, 5, 1),
(6606, 194, 3, 1687, 6, 0),
(6607, 194, 3, 1524, 7, 0),
(6608, 194, 3, 776, 8, 0),
(6609, 194, 3, 769, 9, 0),
(6610, 194, 4, 1624, 1, 1),
(6611, 194, 4, 693, 2, 0),
(6612, 194, 4, 931, 3, 0),
(6613, 194, 4, 1146, 4, 0),
(6614, 194, 4, 927, 5, 0),
(6615, 194, 4, 1807, 6, 0),
(6616, 194, 4, 1741, 7, 0),
(6617, 194, 4, 32, 8, 0),
(6618, 194, 4, 1844, 9, 0),
(6619, 195, 1, 1027, 1, 0),
(6620, 195, 1, 728, 2, 0),
(6621, 195, 1, 2029, 3, 0),
(6622, 195, 1, 110, 4, 0),
(6623, 195, 1, 587, 5, 1),
(6624, 195, 1, 1617, 6, 0),
(6625, 195, 1, 2035, 7, 0),
(6626, 195, 1, 1892, 8, 0),
(6627, 195, 1, 1827, 9, 0),
(6628, 195, 2, 1530, 1, 0),
(6629, 195, 2, 573, 2, 1),
(6630, 195, 2, 651, 3, 0),
(6631, 195, 2, 1332, 4, 0),
(6632, 195, 2, 1220, 5, 0),
(6633, 195, 2, 735, 6, 0),
(6634, 195, 2, 23, 7, 0),
(6635, 195, 2, 1954, 8, 0),
(6636, 195, 2, 643, 9, 0),
(6637, 195, 3, 581, 1, 1),
(6638, 195, 3, 1581, 2, 0),
(6639, 195, 3, 1616, 3, 0),
(6640, 195, 3, 263, 4, 0),
(6641, 195, 3, 1178, 5, 0),
(6642, 195, 3, 1511, 6, 0),
(6643, 195, 3, 1190, 7, 0),
(6644, 195, 3, 2036, 8, 0),
(6645, 195, 3, 1294, 9, 0),
(6646, 195, 4, 1184, 1, 0),
(6647, 195, 4, 334, 2, 0),
(6648, 195, 4, 1748, 3, 0),
(6649, 195, 4, 2195, 4, 0),
(6650, 195, 4, 579, 5, 1),
(6651, 195, 4, 1500, 6, 0),
(6652, 195, 4, 184, 7, 0),
(6653, 195, 4, 1851, 8, 0),
(6654, 195, 4, 1415, 9, 0),
(6655, 196, 1, 838, 1, 0),
(6656, 196, 1, 95, 2, 0),
(6657, 196, 1, 29, 3, 0),
(6658, 196, 1, 1739, 4, 0),
(6659, 196, 1, 2120, 5, 0),
(6660, 196, 1, 1876, 6, 1),
(6661, 196, 1, 353, 7, 0),
(6662, 196, 1, 1842, 8, 0),
(6663, 196, 1, 784, 9, 0),
(6664, 196, 2, 1113, 1, 0),
(6665, 196, 2, 410, 2, 0),
(6666, 196, 2, 1758, 3, 0),
(6667, 196, 2, 1020, 4, 0),
(6668, 196, 2, 1871, 5, 1),
(6669, 196, 2, 986, 6, 0),
(6670, 196, 2, 2154, 7, 0),
(6671, 196, 2, 1980, 8, 0),
(6672, 196, 2, 1786, 9, 0),
(6673, 196, 3, 1236, 1, 0),
(6674, 196, 3, 2051, 2, 0),
(6675, 196, 3, 1850, 3, 0),
(6676, 196, 3, 537, 4, 0),
(6677, 196, 3, 456, 5, 0),
(6678, 196, 3, 1879, 6, 1),
(6679, 196, 3, 1278, 7, 0),
(6680, 196, 3, 1045, 8, 0),
(6681, 196, 3, 2106, 9, 0),
(6682, 196, 4, 1893, 1, 0),
(6683, 196, 4, 267, 2, 0),
(6684, 196, 4, 216, 3, 0),
(6685, 196, 4, 147, 4, 0),
(6686, 196, 4, 1875, 5, 1),
(6687, 196, 4, 1651, 6, 0),
(6688, 196, 4, 1418, 7, 0),
(6689, 196, 4, 1081, 8, 0),
(6690, 196, 4, 1710, 9, 0),
(6691, 197, 1, 1391, 1, 0),
(6692, 197, 1, 2165, 2, 0),
(6693, 197, 1, 1301, 3, 0),
(6694, 197, 1, 1641, 4, 0),
(6695, 197, 1, 629, 5, 0),
(6696, 197, 1, 1222, 6, 0),
(6697, 197, 1, 1706, 7, 0),
(6698, 197, 1, 1958, 8, 1),
(6699, 197, 1, 1505, 9, 0),
(6700, 197, 2, 1555, 1, 0),
(6701, 197, 2, 2037, 2, 0),
(6702, 197, 2, 1141, 3, 0),
(6703, 197, 2, 1040, 4, 0),
(6704, 197, 2, 1978, 5, 0),
(6705, 197, 2, 117, 6, 0),
(6706, 197, 2, 1217, 7, 0),
(6707, 197, 2, 669, 8, 0),
(6708, 197, 2, 1966, 9, 1),
(6709, 197, 3, 1525, 1, 0),
(6710, 197, 3, 297, 2, 0),
(6711, 197, 3, 39, 3, 0),
(6712, 197, 3, 1630, 4, 0),
(6713, 197, 3, 1242, 5, 0),
(6714, 197, 3, 1155, 6, 0),
(6715, 197, 3, 1285, 7, 0),
(6716, 197, 3, 701, 8, 0),
(6717, 197, 3, 1962, 9, 1),
(6718, 197, 4, 456, 1, 0),
(6719, 197, 4, 1429, 2, 0),
(6720, 197, 4, 1875, 3, 0),
(6721, 197, 4, 857, 4, 0),
(6722, 197, 4, 1333, 5, 0),
(6723, 197, 4, 270, 6, 0),
(6724, 197, 4, 2074, 7, 0),
(6725, 197, 4, 164, 8, 0),
(6726, 197, 4, 1971, 9, 1),
(6727, 198, 1, 1422, 1, 0),
(6728, 198, 1, 1142, 2, 0),
(6729, 198, 1, 1828, 3, 0),
(6730, 198, 1, 327, 4, 0),
(6731, 198, 1, 303, 5, 0),
(6732, 198, 1, 168, 6, 0),
(6733, 198, 1, 1639, 7, 1),
(6734, 198, 1, 1531, 8, 0),
(6735, 198, 1, 764, 9, 0),
(6736, 198, 2, 546, 1, 0),
(6737, 198, 2, 2134, 2, 0),
(6738, 198, 2, 1663, 3, 0),
(6739, 198, 2, 808, 4, 0),
(6740, 198, 2, 2141, 5, 0),
(6741, 198, 2, 600, 6, 0),
(6742, 198, 2, 1637, 7, 1),
(6743, 198, 2, 1820, 8, 0),
(6744, 198, 2, 474, 9, 0),
(6745, 198, 3, 605, 1, 0),
(6746, 198, 3, 1513, 2, 0),
(6747, 198, 3, 2115, 3, 0),
(6748, 198, 3, 1285, 4, 0),
(6749, 198, 3, 469, 5, 0),
(6750, 198, 3, 1629, 6, 1),
(6751, 198, 3, 103, 7, 0),
(6752, 198, 3, 110, 8, 0),
(6753, 198, 3, 2, 9, 0),
(6754, 198, 4, 2084, 1, 0),
(6755, 198, 4, 261, 2, 0),
(6756, 198, 4, 1119, 3, 0),
(6757, 198, 4, 888, 4, 0),
(6758, 198, 4, 1340, 5, 0),
(6759, 198, 4, 433, 6, 0),
(6760, 198, 4, 1631, 7, 1),
(6761, 198, 4, 1865, 8, 0),
(6762, 198, 4, 2150, 9, 0),
(6763, 199, 1, 867, 1, 0),
(6764, 199, 1, 2190, 2, 0),
(6765, 199, 1, 1422, 3, 0),
(6766, 199, 1, 1294, 4, 0),
(6767, 199, 1, 1640, 5, 1),
(6768, 199, 1, 1478, 6, 0),
(6769, 199, 1, 2025, 7, 0),
(6770, 199, 1, 1962, 8, 0),
(6771, 199, 1, 116, 9, 0),
(6772, 199, 2, 1095, 1, 0),
(6773, 199, 2, 1809, 2, 0),
(6774, 199, 2, 358, 3, 0),
(6775, 199, 2, 924, 4, 0),
(6776, 199, 2, 641, 5, 0),
(6777, 199, 2, 1633, 6, 1),
(6778, 199, 2, 1219, 7, 0),
(6779, 199, 2, 1621, 8, 0),
(6780, 199, 2, 728, 9, 0),
(6781, 199, 3, 644, 1, 0),
(6782, 199, 3, 1637, 2, 1),
(6783, 199, 3, 561, 3, 0),
(6784, 199, 3, 473, 4, 0),
(6785, 199, 3, 819, 5, 0),
(6786, 199, 3, 1618, 6, 0),
(6787, 199, 3, 295, 7, 0),
(6788, 199, 3, 2054, 8, 0),
(6789, 199, 3, 381, 9, 0),
(6790, 199, 4, 1826, 1, 0),
(6791, 199, 4, 806, 2, 0),
(6792, 199, 4, 1397, 3, 0),
(6793, 199, 4, 1328, 4, 0),
(6794, 199, 4, 1626, 5, 1),
(6795, 199, 4, 1976, 6, 0),
(6796, 199, 4, 47, 7, 0),
(6797, 199, 4, 1053, 8, 0),
(6798, 199, 4, 1375, 9, 0),
(6799, 200, 1, 2097, 1, 0),
(6800, 200, 1, 1727, 2, 0),
(6801, 200, 1, 733, 3, 1),
(6802, 200, 1, 1198, 4, 0),
(6803, 200, 1, 887, 5, 0),
(6804, 200, 1, 1472, 6, 0),
(6805, 200, 1, 765, 7, 0),
(6806, 200, 1, 853, 8, 0),
(6807, 200, 1, 32, 9, 0),
(6808, 200, 2, 1716, 1, 0),
(6809, 200, 2, 427, 2, 0),
(6810, 200, 2, 752, 3, 1),
(6811, 200, 2, 1388, 4, 0),
(6812, 200, 2, 343, 5, 0),
(6813, 200, 2, 1744, 6, 0),
(6814, 200, 2, 1079, 7, 0),
(6815, 200, 2, 1487, 8, 0),
(6816, 200, 2, 597, 9, 0),
(6817, 200, 3, 1261, 1, 0),
(6818, 200, 3, 1765, 2, 0),
(6819, 200, 3, 1105, 3, 0),
(6820, 200, 3, 262, 4, 0),
(6821, 200, 3, 1303, 5, 0),
(6822, 200, 3, 737, 6, 1),
(6823, 200, 3, 697, 7, 0),
(6824, 200, 3, 754, 8, 0),
(6825, 200, 3, 1178, 9, 0),
(6826, 200, 4, 1770, 1, 0),
(6827, 200, 4, 835, 2, 0),
(6828, 200, 4, 1401, 3, 0),
(6829, 200, 4, 2101, 4, 0),
(6830, 200, 4, 471, 5, 0),
(6831, 200, 4, 1902, 6, 0),
(6832, 200, 4, 1121, 7, 0),
(6833, 200, 4, 1608, 8, 0),
(6834, 200, 4, 742, 9, 1),
(6835, 201, 1, 1239, 1, 0),
(6836, 201, 1, 1593, 2, 0),
(6837, 201, 1, 1457, 3, 0),
(6838, 201, 1, 1654, 4, 0),
(6839, 201, 1, 1391, 5, 0),
(6840, 201, 1, 1743, 6, 0),
(6841, 201, 1, 1101, 7, 0),
(6842, 201, 1, 458, 8, 1),
(6843, 201, 1, 738, 9, 0),
(6844, 201, 2, 2140, 1, 0),
(6845, 201, 2, 1974, 2, 0),
(6846, 201, 2, 463, 3, 1),
(6847, 201, 2, 545, 4, 0),
(6848, 201, 2, 632, 5, 0),
(6849, 201, 2, 77, 6, 0),
(6850, 201, 2, 430, 7, 0),
(6851, 201, 2, 1495, 8, 0),
(6852, 201, 2, 85, 9, 0),
(6853, 201, 3, 1230, 1, 0),
(6854, 201, 3, 158, 2, 0),
(6855, 201, 3, 189, 3, 0),
(6856, 201, 3, 273, 4, 0),
(6857, 201, 3, 708, 5, 0),
(6858, 201, 3, 1519, 6, 0),
(6859, 201, 3, 454, 7, 1),
(6860, 201, 3, 731, 8, 0),
(6861, 201, 3, 2146, 9, 0),
(6862, 201, 4, 1903, 1, 0),
(6863, 201, 4, 924, 2, 0),
(6864, 201, 4, 937, 3, 0),
(6865, 201, 4, 623, 4, 0),
(6866, 201, 4, 26, 5, 0),
(6867, 201, 4, 2128, 6, 0),
(6868, 201, 4, 469, 7, 1),
(6869, 201, 4, 112, 8, 0),
(6870, 201, 4, 36, 9, 0),
(6871, 202, 1, 2071, 1, 0),
(6872, 202, 1, 104, 2, 0),
(6873, 202, 1, 1764, 3, 0),
(6874, 202, 1, 1621, 4, 0),
(6875, 202, 1, 464, 5, 1),
(6876, 202, 1, 787, 6, 0),
(6877, 202, 1, 600, 7, 0),
(6878, 202, 1, 1459, 8, 0),
(6879, 202, 1, 2133, 9, 0),
(6880, 202, 2, 660, 1, 0),
(6881, 202, 2, 1043, 2, 0),
(6882, 202, 2, 1414, 3, 0),
(6883, 202, 2, 134, 4, 0),
(6884, 202, 2, 2060, 5, 0),
(6885, 202, 2, 2107, 6, 0),
(6886, 202, 2, 799, 7, 0),
(6887, 202, 2, 1176, 8, 0),
(6888, 202, 2, 455, 9, 1),
(6889, 202, 3, 961, 1, 0),
(6890, 202, 3, 1370, 2, 0),
(6891, 202, 3, 173, 3, 0),
(6892, 202, 3, 467, 4, 1),
(6893, 202, 3, 1869, 5, 0),
(6894, 202, 3, 1153, 6, 0),
(6895, 202, 3, 710, 7, 0),
(6896, 202, 3, 2113, 8, 0),
(6897, 202, 3, 414, 9, 0),
(6898, 202, 4, 761, 1, 0),
(6899, 202, 4, 480, 2, 0),
(6900, 202, 4, 1160, 3, 0),
(6901, 202, 4, 1030, 4, 0),
(6902, 202, 4, 1808, 5, 0),
(6903, 202, 4, 892, 6, 0),
(6904, 202, 4, 459, 7, 1),
(6905, 202, 4, 794, 8, 0),
(6906, 202, 4, 583, 9, 0),
(6907, 203, 1, 1420, 1, 0),
(6908, 203, 1, 300, 2, 0),
(6909, 203, 1, 1876, 3, 0),
(6910, 203, 1, 802, 4, 0),
(6911, 203, 1, 328, 5, 0),
(6912, 203, 1, 2001, 6, 0),
(6913, 203, 1, 758, 7, 0),
(6914, 203, 1, 2068, 8, 0),
(6915, 203, 1, 640, 9, 1),
(6916, 203, 2, 1675, 1, 0),
(6917, 203, 2, 92, 2, 0),
(6918, 203, 2, 646, 3, 1),
(6919, 203, 2, 686, 4, 0),
(6920, 203, 2, 1901, 5, 0),
(6921, 203, 2, 99, 6, 0),
(6922, 203, 2, 1810, 7, 0),
(6923, 203, 2, 1457, 8, 0),
(6924, 203, 2, 715, 9, 0),
(6925, 203, 3, 191, 1, 0),
(6926, 203, 3, 2156, 2, 0),
(6927, 203, 3, 1111, 3, 0),
(6928, 203, 3, 182, 4, 0),
(6929, 203, 3, 1083, 5, 0),
(6930, 203, 3, 941, 6, 0),
(6931, 203, 3, 649, 7, 1),
(6932, 203, 3, 1075, 8, 0),
(6933, 203, 3, 2060, 9, 0),
(6934, 203, 4, 1827, 1, 0),
(6935, 203, 4, 1188, 2, 0),
(6936, 203, 4, 1658, 3, 0),
(6937, 203, 4, 1956, 4, 0),
(6938, 203, 4, 258, 5, 0),
(6939, 203, 4, 1108, 6, 0),
(6940, 203, 4, 1384, 7, 0),
(6941, 203, 4, 633, 8, 1),
(6942, 203, 4, 1576, 9, 0),
(6943, 204, 1, 72, 1, 0),
(6944, 204, 1, 1203, 2, 0),
(6945, 204, 1, 1028, 3, 1),
(6946, 204, 1, 1978, 4, 0),
(6947, 204, 1, 1638, 5, 0),
(6948, 204, 1, 1191, 6, 0),
(6949, 204, 1, 1864, 7, 0),
(6950, 204, 1, 1840, 8, 0),
(6951, 204, 1, 1387, 9, 0),
(6952, 204, 2, 1649, 1, 0),
(6953, 204, 2, 1519, 2, 0),
(6954, 204, 2, 1031, 3, 1),
(6955, 204, 2, 455, 4, 0),
(6956, 204, 2, 225, 5, 0),
(6957, 204, 2, 1642, 6, 0),
(6958, 204, 2, 1819, 7, 0),
(6959, 204, 2, 2196, 8, 0),
(6960, 204, 2, 1081, 9, 0),
(6961, 204, 3, 1035, 1, 1),
(6962, 204, 3, 1879, 2, 0),
(6963, 204, 3, 441, 3, 0),
(6964, 204, 3, 731, 4, 0),
(6965, 204, 3, 976, 5, 0),
(6966, 204, 3, 272, 6, 0),
(6967, 204, 3, 2188, 7, 0),
(6968, 204, 3, 1758, 8, 0),
(6969, 204, 3, 675, 9, 0),
(6970, 204, 4, 1466, 1, 0),
(6971, 204, 4, 1042, 2, 1),
(6972, 204, 4, 826, 3, 0),
(6973, 204, 4, 1528, 4, 0),
(6974, 204, 4, 1448, 5, 0),
(6975, 204, 4, 2, 6, 0),
(6976, 204, 4, 2117, 7, 0),
(6977, 204, 4, 1958, 8, 0),
(6978, 204, 4, 1580, 9, 0),
(6979, 205, 1, 1216, 1, 0),
(6980, 205, 1, 187, 2, 0),
(6981, 205, 1, 14, 3, 0),
(6982, 205, 1, 717, 4, 0),
(6983, 205, 1, 1747, 5, 0),
(6984, 205, 1, 2042, 6, 0),
(6985, 205, 1, 537, 7, 0),
(6986, 205, 1, 1899, 8, 1),
(6987, 205, 1, 1987, 9, 0),
(6988, 205, 2, 2060, 1, 0),
(6989, 205, 2, 275, 2, 0),
(6990, 205, 2, 2046, 3, 0),
(6991, 205, 2, 1432, 4, 0),
(6992, 205, 2, 1895, 5, 1),
(6993, 205, 2, 228, 6, 0),
(6994, 205, 2, 1982, 7, 0),
(6995, 205, 2, 398, 8, 0),
(6996, 205, 2, 132, 9, 0),
(6997, 205, 3, 2024, 1, 0),
(6998, 205, 3, 621, 2, 0),
(6999, 205, 3, 1900, 3, 1),
(7000, 205, 3, 106, 4, 0),
(7001, 205, 3, 535, 5, 0),
(7002, 205, 3, 1609, 6, 0),
(7003, 205, 3, 2169, 7, 0),
(7004, 205, 3, 1585, 8, 0),
(7005, 205, 3, 1631, 9, 0),
(7006, 206, 1, 1745, 1, 0),
(7007, 206, 1, 239, 2, 0),
(7008, 206, 1, 770, 3, 0),
(7009, 206, 1, 1893, 4, 1),
(7010, 206, 1, 333, 5, 0),
(7011, 206, 1, 976, 6, 0),
(7012, 206, 1, 133, 7, 0),
(7013, 206, 1, 1874, 8, 0),
(7014, 206, 1, 1419, 9, 0),
(7015, 206, 2, 1044, 1, 0),
(7016, 206, 2, 1899, 2, 1),
(7017, 206, 2, 1749, 3, 0),
(7018, 206, 2, 2048, 4, 0),
(7019, 206, 2, 1832, 5, 0),
(7020, 206, 2, 444, 6, 0),
(7021, 206, 2, 619, 7, 0),
(7022, 206, 2, 1426, 8, 0),
(7023, 206, 2, 1586, 9, 0),
(7024, 206, 3, 746, 1, 0),
(7025, 206, 3, 1664, 2, 0),
(7026, 206, 3, 966, 3, 0),
(7027, 206, 3, 837, 4, 0),
(7028, 206, 3, 432, 5, 0),
(7029, 206, 3, 703, 6, 0),
(7030, 206, 3, 992, 7, 0),
(7031, 206, 3, 1902, 8, 1),
(7032, 206, 3, 2110, 9, 0),
(7033, 207, 1, 2209, 1, 0),
(7034, 207, 1, 666, 2, 0),
(7035, 207, 1, 108, 3, 0),
(7036, 207, 1, 1207, 4, 0),
(7037, 207, 1, 2142, 5, 0),
(7038, 207, 1, 1261, 6, 0),
(7039, 207, 1, 433, 7, 1),
(7040, 207, 1, 139, 8, 0),
(7041, 207, 1, 1394, 9, 0),
(7042, 207, 2, 1839, 1, 0),
(7043, 207, 2, 2005, 2, 0),
(7044, 207, 2, 1774, 3, 0),
(7045, 207, 2, 2087, 4, 0),
(7046, 207, 2, 254, 5, 0),
(7047, 207, 2, 430, 6, 1),
(7048, 207, 2, 1100, 7, 0),
(7049, 207, 2, 954, 8, 0),
(7050, 207, 2, 347, 9, 0),
(7051, 207, 3, 422, 1, 1),
(7052, 207, 3, 829, 2, 0),
(7053, 207, 3, 1113, 3, 0),
(7054, 207, 3, 1570, 4, 0),
(7055, 207, 3, 400, 5, 0),
(7056, 207, 3, 163, 6, 0),
(7057, 207, 3, 999, 7, 0),
(7058, 207, 3, 252, 8, 0),
(7059, 207, 3, 1987, 9, 0),
(7060, 207, 4, 2040, 1, 0),
(7061, 207, 4, 451, 2, 1),
(7062, 207, 4, 1427, 3, 0),
(7063, 207, 4, 216, 4, 0),
(7064, 207, 4, 1787, 5, 0),
(7065, 207, 4, 2179, 6, 0),
(7066, 207, 4, 309, 7, 0),
(7067, 207, 4, 1982, 8, 0),
(7068, 207, 4, 221, 9, 0),
(7069, 208, 1, 132, 1, 0),
(7070, 208, 1, 1897, 2, 0),
(7071, 208, 1, 677, 3, 0),
(7072, 208, 1, 450, 4, 1),
(7073, 208, 1, 1644, 5, 0),
(7074, 208, 1, 1432, 6, 0),
(7075, 208, 1, 770, 7, 0),
(7076, 208, 1, 1211, 8, 0),
(7077, 208, 1, 16, 9, 0),
(7078, 208, 2, 281, 1, 0),
(7079, 208, 2, 1646, 2, 0),
(7080, 208, 2, 178, 3, 0),
(7081, 208, 2, 1232, 4, 0),
(7082, 208, 2, 420, 5, 1),
(7083, 208, 2, 209, 6, 0),
(7084, 208, 2, 2179, 7, 0),
(7085, 208, 2, 204, 8, 0),
(7086, 208, 2, 2063, 9, 0),
(7087, 208, 3, 449, 1, 1),
(7088, 208, 3, 1523, 2, 0),
(7089, 208, 3, 1015, 3, 0),
(7090, 208, 3, 1798, 4, 0),
(7091, 208, 3, 1135, 5, 0),
(7092, 208, 3, 1219, 6, 0),
(7093, 208, 3, 4, 7, 0),
(7094, 208, 3, 2133, 8, 0),
(7095, 208, 3, 1087, 9, 0),
(7096, 208, 4, 1422, 1, 0),
(7097, 208, 4, 645, 2, 0),
(7098, 208, 4, 1618, 3, 0),
(7099, 208, 4, 1777, 4, 0),
(7100, 208, 4, 418, 5, 1),
(7101, 208, 4, 1370, 6, 0),
(7102, 208, 4, 1052, 7, 0),
(7103, 208, 4, 1021, 8, 0),
(7104, 208, 4, 1992, 9, 0),
(7105, 209, 1, 1962, 1, 0),
(7106, 209, 1, 1141, 2, 0),
(7107, 209, 1, 2024, 3, 1),
(7108, 209, 1, 2099, 4, 0),
(7109, 209, 1, 778, 5, 0),
(7110, 209, 1, 1474, 6, 0),
(7111, 209, 1, 2119, 7, 0),
(7112, 209, 1, 1251, 8, 0),
(7113, 209, 1, 1830, 9, 0),
(7114, 209, 2, 2232, 1, 0),
(7115, 209, 2, 1088, 2, 0),
(7116, 209, 2, 916, 3, 0),
(7117, 209, 2, 781, 4, 0),
(7118, 209, 2, 2022, 5, 1),
(7119, 209, 2, 1167, 6, 0),
(7120, 209, 2, 1326, 7, 0),
(7121, 209, 2, 47, 8, 0),
(7122, 209, 2, 20, 9, 0),
(7123, 209, 3, 1525, 1, 0),
(7124, 209, 3, 767, 2, 0),
(7125, 209, 3, 758, 3, 0),
(7126, 209, 3, 90, 4, 0),
(7127, 209, 3, 1792, 5, 0),
(7128, 209, 3, 2210, 6, 0),
(7129, 209, 3, 172, 7, 0),
(7130, 209, 3, 1686, 8, 0),
(7131, 209, 3, 2030, 9, 1),
(7132, 210, 1, 681, 1, 0),
(7133, 210, 1, 404, 2, 0),
(7134, 210, 1, 126, 3, 0),
(7135, 210, 1, 757, 4, 0),
(7136, 210, 1, 324, 5, 0),
(7137, 210, 1, 1262, 6, 0),
(7138, 210, 1, 1245, 7, 1),
(7139, 210, 1, 1753, 8, 0),
(7140, 210, 1, 895, 9, 0),
(7141, 210, 2, 1703, 1, 0),
(7142, 210, 2, 1179, 2, 0),
(7143, 210, 2, 1556, 3, 0),
(7144, 210, 2, 1238, 4, 1),
(7145, 210, 2, 74, 5, 0),
(7146, 210, 2, 314, 6, 0),
(7147, 210, 2, 2090, 7, 0),
(7148, 210, 2, 1331, 8, 0),
(7149, 210, 2, 108, 9, 0),
(7150, 210, 3, 1060, 1, 0),
(7151, 210, 3, 1280, 2, 0),
(7152, 210, 3, 609, 3, 0),
(7153, 210, 3, 1849, 4, 0),
(7154, 210, 3, 1499, 5, 0),
(7155, 210, 3, 1233, 6, 1),
(7156, 210, 3, 2063, 7, 0),
(7157, 210, 3, 397, 8, 0),
(7158, 210, 3, 2176, 9, 0),
(7159, 210, 4, 1483, 1, 0),
(7160, 210, 4, 35, 2, 0),
(7161, 210, 4, 802, 3, 0),
(7162, 210, 4, 1242, 4, 1),
(7163, 210, 4, 1677, 5, 0),
(7164, 210, 4, 1828, 6, 0),
(7165, 210, 4, 2167, 7, 0),
(7166, 210, 4, 2162, 8, 0),
(7167, 210, 4, 1596, 9, 0),
(7168, 211, 1, 2131, 1, 0),
(7169, 211, 1, 1637, 2, 1),
(7170, 211, 1, 2100, 3, 0),
(7171, 211, 1, 575, 4, 0),
(7172, 211, 1, 1444, 5, 0),
(7173, 211, 1, 1655, 6, 0),
(7174, 211, 1, 1283, 7, 0),
(7175, 211, 1, 545, 8, 0),
(7176, 211, 1, 2202, 9, 0),
(7177, 211, 2, 1812, 1, 0),
(7178, 211, 2, 832, 2, 0),
(7179, 211, 2, 1202, 3, 0),
(7180, 211, 2, 808, 4, 0),
(7181, 211, 2, 1556, 5, 0),
(7182, 211, 2, 1628, 6, 1),
(7183, 211, 2, 2039, 7, 0),
(7184, 211, 2, 2239, 8, 0),
(7185, 211, 2, 85, 9, 0),
(7186, 211, 3, 448, 1, 0),
(7187, 211, 3, 1964, 2, 0),
(7188, 211, 3, 2213, 3, 0),
(7189, 211, 3, 1668, 4, 0),
(7190, 211, 3, 814, 5, 0),
(7191, 211, 3, 1631, 6, 1),
(7192, 211, 3, 775, 7, 0),
(7193, 211, 3, 1564, 8, 0),
(7194, 211, 3, 1826, 9, 0),
(7195, 211, 4, 1641, 1, 1),
(7196, 211, 4, 1104, 2, 0),
(7197, 211, 4, 1474, 3, 0),
(7198, 211, 4, 1089, 4, 0),
(7199, 211, 4, 1084, 5, 0),
(7200, 211, 4, 709, 6, 0),
(7201, 211, 4, 551, 7, 0),
(7202, 211, 4, 1077, 8, 0),
(7203, 211, 4, 1159, 9, 0),
(7204, 212, 1, 1586, 1, 0),
(7205, 212, 1, 1452, 2, 0),
(7206, 212, 1, 2044, 3, 0),
(7207, 212, 1, 941, 4, 0),
(7208, 212, 1, 1980, 5, 0),
(7209, 212, 1, 146, 6, 1),
(7210, 212, 1, 186, 7, 0),
(7211, 212, 1, 1560, 8, 0),
(7212, 212, 1, 1788, 9, 0),
(7213, 212, 2, 1872, 1, 0),
(7214, 212, 2, 143, 2, 1),
(7215, 212, 2, 2155, 3, 0),
(7216, 212, 2, 2195, 4, 0),
(7217, 212, 2, 1061, 5, 0),
(7218, 212, 2, 724, 6, 0),
(7219, 212, 2, 223, 7, 0),
(7220, 212, 2, 195, 8, 0),
(7221, 212, 2, 1816, 9, 0),
(7222, 212, 3, 2078, 1, 0),
(7223, 212, 3, 1083, 2, 0),
(7224, 212, 3, 1234, 3, 0),
(7225, 212, 3, 1211, 4, 0),
(7226, 212, 3, 1215, 5, 0),
(7227, 212, 3, 165, 6, 1),
(7228, 212, 3, 976, 7, 0),
(7229, 212, 3, 364, 8, 0),
(7230, 212, 3, 133, 9, 0),
(7231, 212, 4, 1284, 1, 0),
(7232, 212, 4, 1084, 2, 0),
(7233, 212, 4, 2003, 3, 0),
(7234, 212, 4, 154, 4, 1),
(7235, 212, 4, 918, 5, 0),
(7236, 212, 4, 2004, 6, 0),
(7237, 212, 4, 1394, 7, 0),
(7238, 212, 4, 825, 8, 0),
(7239, 212, 4, 1335, 9, 0),
(7240, 213, 1, 2130, 1, 0),
(7241, 213, 1, 153, 2, 0),
(7242, 213, 1, 753, 3, 0),
(7243, 213, 1, 1394, 4, 0),
(7244, 213, 1, 425, 5, 0),
(7245, 213, 1, 2091, 6, 1),
(7246, 213, 1, 1862, 7, 0),
(7247, 213, 1, 688, 8, 0),
(7248, 213, 1, 599, 9, 0),
(7249, 213, 2, 991, 1, 0),
(7250, 213, 2, 547, 2, 0),
(7251, 213, 2, 1374, 3, 0),
(7252, 213, 2, 1253, 4, 0),
(7253, 213, 2, 2084, 5, 1),
(7254, 213, 2, 833, 6, 0),
(7255, 213, 2, 331, 7, 0),
(7256, 213, 2, 1753, 8, 0),
(7257, 213, 2, 105, 9, 0),
(7258, 213, 3, 92, 1, 0),
(7259, 213, 3, 1591, 2, 0),
(7260, 213, 3, 1130, 3, 0),
(7261, 213, 3, 2236, 4, 0),
(7262, 213, 3, 304, 5, 0),
(7263, 213, 3, 1583, 6, 0),
(7264, 213, 3, 866, 7, 0),
(7265, 213, 3, 2083, 8, 1),
(7266, 213, 3, 2028, 9, 0),
(7267, 214, 1, 433, 1, 0),
(7268, 214, 1, 1079, 2, 0),
(7269, 214, 1, 359, 3, 0),
(7270, 214, 1, 2099, 4, 1),
(7271, 214, 1, 1811, 5, 0),
(7272, 214, 1, 1090, 6, 0),
(7273, 214, 1, 2242, 7, 0),
(7274, 214, 1, 1285, 8, 0),
(7275, 214, 1, 1860, 9, 0),
(7276, 214, 2, 2093, 1, 1),
(7277, 214, 2, 429, 2, 0),
(7278, 214, 2, 1511, 3, 0),
(7279, 214, 2, 753, 4, 0),
(7280, 214, 2, 1339, 5, 0),
(7281, 214, 2, 326, 6, 0),
(7282, 214, 2, 1962, 7, 0),
(7283, 214, 2, 1042, 8, 0),
(7284, 214, 2, 1904, 9, 0),
(7285, 214, 3, 1294, 1, 0),
(7286, 214, 3, 489, 2, 0),
(7287, 214, 3, 403, 3, 0),
(7288, 214, 3, 1252, 4, 0),
(7289, 214, 3, 2120, 5, 1),
(7290, 214, 3, 806, 6, 0),
(7291, 214, 3, 673, 7, 0),
(7292, 214, 3, 1676, 8, 0),
(7293, 214, 3, 637, 9, 0),
(7294, 214, 4, 2003, 1, 0),
(7295, 214, 4, 2119, 2, 1),
(7296, 214, 4, 1139, 3, 0),
(7297, 214, 4, 1301, 4, 0),
(7298, 214, 4, 632, 5, 0),
(7299, 214, 4, 1636, 6, 0),
(7300, 214, 4, 78, 7, 0),
(7301, 214, 4, 1154, 8, 0),
(7302, 214, 4, 571, 9, 0),
(7303, 215, 1, 1401, 1, 0),
(7304, 215, 1, 2094, 2, 1),
(7305, 215, 1, 755, 3, 0),
(7306, 215, 1, 1681, 4, 0),
(7307, 215, 1, 1601, 5, 0),
(7308, 215, 1, 652, 6, 0),
(7309, 215, 1, 474, 7, 0),
(7310, 215, 1, 1016, 8, 0),
(7311, 215, 1, 1052, 9, 0),
(7312, 215, 2, 2214, 1, 0),
(7313, 215, 2, 1185, 2, 0),
(7314, 215, 2, 2135, 3, 0),
(7315, 215, 2, 75, 4, 0),
(7316, 215, 2, 574, 5, 0),
(7317, 215, 2, 2119, 6, 1),
(7318, 215, 2, 2023, 7, 0),
(7319, 215, 2, 1306, 8, 0),
(7320, 215, 2, 358, 9, 0),
(7321, 215, 3, 1125, 1, 0),
(7322, 215, 3, 2170, 2, 0),
(7323, 215, 3, 879, 3, 0),
(7324, 215, 3, 2096, 4, 1),
(7325, 215, 3, 2239, 5, 0),
(7326, 215, 3, 1192, 6, 0),
(7327, 215, 3, 1130, 7, 0),
(7328, 215, 3, 175, 8, 0),
(7329, 215, 3, 435, 9, 0),
(7330, 215, 4, 1328, 1, 0),
(7331, 215, 4, 778, 2, 0),
(7332, 215, 4, 696, 3, 0),
(7333, 215, 4, 297, 4, 0),
(7334, 215, 4, 1474, 5, 0),
(7335, 215, 4, 2123, 6, 1),
(7336, 215, 4, 1552, 7, 0),
(7337, 215, 4, 1751, 8, 0),
(7338, 215, 4, 835, 9, 0),
(7339, 216, 1, 804, 1, 0),
(7340, 216, 1, 2169, 2, 1),
(7341, 216, 1, 1836, 3, 0),
(7342, 216, 1, 544, 4, 0),
(7343, 216, 1, 1127, 5, 0),
(7344, 216, 1, 472, 6, 0),
(7345, 216, 1, 873, 7, 0),
(7346, 216, 1, 1441, 8, 0),
(7347, 216, 1, 1990, 9, 0),
(7348, 216, 2, 2220, 1, 0),
(7349, 216, 2, 1477, 2, 0),
(7350, 216, 2, 973, 3, 0),
(7351, 216, 2, 690, 4, 0),
(7352, 216, 2, 2158, 5, 1),
(7353, 216, 2, 1715, 6, 0),
(7354, 216, 2, 1493, 7, 0),
(7355, 216, 2, 1402, 8, 0),
(7356, 216, 2, 1958, 9, 0),
(7357, 216, 3, 1517, 1, 0),
(7358, 216, 3, 1804, 2, 0),
(7359, 216, 3, 1436, 3, 0),
(7360, 216, 3, 463, 4, 0),
(7361, 216, 3, 2175, 5, 1),
(7362, 216, 3, 1869, 6, 0),
(7363, 216, 3, 808, 7, 0),
(7364, 216, 3, 2123, 8, 0),
(7365, 216, 3, 565, 9, 0),
(7366, 216, 4, 1955, 1, 0),
(7367, 216, 4, 966, 2, 0),
(7368, 216, 4, 118, 3, 0),
(7369, 216, 4, 288, 4, 0),
(7370, 216, 4, 137, 5, 0),
(7371, 216, 4, 2199, 6, 0),
(7372, 216, 4, 1139, 7, 0),
(7373, 216, 4, 2164, 8, 1),
(7374, 216, 4, 2191, 9, 0),
(7375, 217, 1, 2223, 1, 0),
(7376, 217, 1, 1501, 2, 0),
(7377, 217, 1, 1570, 3, 0),
(7378, 217, 1, 648, 4, 0),
(7379, 217, 1, 1895, 5, 0),
(7380, 217, 1, 15, 6, 0),
(7381, 217, 1, 240, 7, 0),
(7382, 217, 1, 1983, 8, 1),
(7383, 217, 1, 1038, 9, 0),
(7384, 217, 2, 1976, 1, 1),
(7385, 217, 2, 1760, 2, 0),
(7386, 217, 2, 737, 3, 0),
(7387, 217, 2, 1409, 4, 0),
(7388, 217, 2, 1869, 5, 0),
(7389, 217, 2, 532, 6, 0),
(7390, 217, 2, 467, 7, 0),
(7391, 217, 2, 757, 8, 0),
(7392, 217, 2, 687, 9, 0),
(7393, 217, 3, 1081, 1, 0),
(7394, 217, 3, 732, 2, 0),
(7395, 217, 3, 181, 3, 0),
(7396, 217, 3, 398, 4, 0),
(7397, 217, 3, 132, 5, 0),
(7398, 217, 3, 407, 6, 0),
(7399, 217, 3, 2147, 7, 0),
(7400, 217, 3, 1987, 8, 1),
(7401, 217, 3, 1909, 9, 0),
(7402, 217, 4, 1150, 1, 0),
(7403, 217, 4, 599, 2, 0),
(7404, 217, 4, 758, 3, 0),
(7405, 217, 4, 566, 4, 0),
(7406, 217, 4, 1101, 5, 0),
(7407, 217, 4, 1973, 6, 1),
(7408, 217, 4, 1844, 7, 0),
(7409, 217, 4, 1196, 8, 0),
(7410, 217, 4, 96, 9, 0),
(7411, 218, 1, 471, 1, 0),
(7412, 218, 1, 2213, 2, 0),
(7413, 218, 1, 1255, 3, 0),
(7414, 218, 1, 1996, 4, 0),
(7415, 218, 1, 2110, 5, 0),
(7416, 218, 1, 764, 6, 1),
(7417, 218, 1, 1268, 7, 0),
(7418, 218, 1, 1876, 8, 0),
(7419, 218, 1, 347, 9, 0),
(7420, 218, 2, 1169, 1, 0),
(7421, 218, 2, 1442, 2, 0),
(7422, 218, 2, 1967, 3, 0),
(7423, 218, 2, 2100, 4, 0),
(7424, 218, 2, 885, 5, 0),
(7425, 218, 2, 760, 6, 1),
(7426, 218, 2, 2241, 7, 0),
(7427, 218, 2, 963, 8, 0),
(7428, 218, 2, 1301, 9, 0),
(7429, 218, 3, 108, 1, 0),
(7430, 218, 3, 2204, 2, 0),
(7431, 218, 3, 892, 3, 0),
(7432, 218, 3, 827, 4, 0),
(7433, 218, 3, 1025, 5, 0),
(7434, 218, 3, 1448, 6, 0),
(7435, 218, 3, 476, 7, 0),
(7436, 218, 3, 2035, 8, 0),
(7437, 218, 3, 757, 9, 1),
(7438, 218, 4, 1938, 1, 0),
(7439, 218, 4, 1808, 2, 0),
(7440, 218, 4, 1156, 3, 0),
(7441, 218, 4, 1390, 4, 0),
(7442, 218, 4, 768, 5, 1),
(7443, 218, 4, 936, 6, 0),
(7444, 218, 4, 2240, 7, 0),
(7445, 218, 4, 2232, 8, 0),
(7446, 218, 4, 1376, 9, 0),
(7447, 219, 1, 1783, 1, 0),
(7448, 219, 1, 114, 2, 0),
(7449, 219, 1, 2125, 3, 0),
(7450, 219, 1, 654, 4, 0),
(7451, 219, 1, 1301, 5, 0),
(7452, 219, 1, 914, 6, 0),
(7453, 219, 1, 1387, 7, 0),
(7454, 219, 1, 1549, 8, 1),
(7455, 219, 1, 383, 9, 0),
(7456, 219, 2, 14, 1, 0),
(7457, 219, 2, 2144, 2, 0),
(7458, 219, 2, 211, 3, 0),
(7459, 219, 2, 976, 4, 0),
(7460, 219, 2, 283, 5, 0),
(7461, 219, 2, 1561, 6, 1),
(7462, 219, 2, 938, 7, 0),
(7463, 219, 2, 2077, 8, 0),
(7464, 219, 2, 141, 9, 0),
(7465, 219, 3, 1609, 1, 0),
(7466, 219, 3, 948, 2, 0),
(7467, 219, 3, 1545, 3, 1),
(7468, 219, 3, 447, 4, 0),
(7469, 219, 3, 328, 5, 0),
(7470, 219, 3, 993, 6, 0),
(7471, 219, 3, 1207, 7, 0),
(7472, 219, 3, 1421, 8, 0),
(7473, 219, 3, 634, 9, 0),
(7474, 219, 4, 1105, 1, 0),
(7475, 219, 4, 1794, 2, 0),
(7476, 219, 4, 890, 3, 0),
(7477, 219, 4, 1666, 4, 0),
(7478, 219, 4, 2035, 5, 0),
(7479, 219, 4, 1557, 6, 1),
(7480, 219, 4, 689, 7, 0),
(7481, 219, 4, 682, 8, 0),
(7482, 219, 4, 1168, 9, 0),
(7483, 220, 1, 1458, 1, 0),
(7484, 220, 1, 1553, 2, 1),
(7485, 220, 1, 1326, 3, 0),
(7486, 220, 1, 97, 4, 0),
(7487, 220, 1, 416, 5, 0),
(7488, 220, 1, 763, 6, 0),
(7489, 220, 1, 848, 7, 0),
(7490, 220, 1, 695, 8, 0),
(7491, 220, 1, 1951, 9, 0),
(7492, 220, 2, 1448, 1, 0),
(7493, 220, 2, 932, 2, 0),
(7494, 220, 2, 2117, 3, 0),
(7495, 220, 2, 39, 4, 0),
(7496, 220, 2, 1546, 5, 1),
(7497, 220, 2, 572, 6, 0),
(7498, 220, 2, 1021, 7, 0),
(7499, 220, 2, 1399, 8, 0),
(7500, 220, 2, 1369, 9, 0),
(7501, 220, 3, 743, 1, 0),
(7502, 220, 3, 321, 2, 0),
(7503, 220, 3, 1548, 3, 1),
(7504, 220, 3, 786, 4, 0),
(7505, 220, 3, 952, 5, 0),
(7506, 220, 3, 1961, 6, 0),
(7507, 220, 3, 1208, 7, 0),
(7508, 220, 3, 1716, 8, 0),
(7509, 220, 3, 359, 9, 0),
(7510, 220, 4, 2196, 1, 0),
(7511, 220, 4, 1875, 2, 0),
(7512, 220, 4, 723, 3, 0),
(7513, 220, 4, 364, 4, 0),
(7514, 220, 4, 214, 5, 0),
(7515, 220, 4, 1175, 6, 0),
(7516, 220, 4, 1561, 7, 1),
(7517, 220, 4, 2078, 8, 0),
(7518, 220, 4, 16, 9, 0),
(7519, 221, 1, 1053, 1, 0),
(7520, 221, 1, 1526, 2, 0),
(7521, 221, 1, 727, 3, 0),
(7522, 221, 1, 1261, 4, 0),
(7523, 221, 1, 1662, 5, 0),
(7524, 221, 1, 1383, 6, 0),
(7525, 221, 1, 1244, 7, 1),
(7526, 221, 1, 535, 8, 0),
(7527, 221, 1, 1686, 9, 0),
(7528, 221, 2, 575, 1, 0),
(7529, 221, 2, 106, 2, 0),
(7530, 221, 2, 1406, 3, 0),
(7531, 221, 2, 2093, 4, 0),
(7532, 221, 2, 2249, 5, 0),
(7533, 221, 2, 2248, 6, 0),
(7534, 221, 2, 1242, 7, 1),
(7535, 221, 2, 864, 8, 0),
(7536, 221, 2, 2255, 9, 0),
(7537, 221, 3, 2075, 1, 0),
(7538, 221, 3, 1001, 2, 0),
(7539, 221, 3, 1236, 3, 1),
(7540, 221, 3, 199, 4, 0),
(7541, 221, 3, 452, 5, 0),
(7542, 221, 3, 722, 6, 0),
(7543, 221, 3, 142, 7, 0),
(7544, 221, 3, 1454, 8, 0),
(7545, 221, 3, 198, 9, 0),
(7546, 221, 4, 1958, 1, 0),
(7547, 221, 4, 834, 2, 0),
(7548, 221, 4, 1237, 3, 1),
(7549, 221, 4, 775, 4, 0),
(7550, 221, 4, 93, 5, 0),
(7551, 221, 4, 26, 6, 0),
(7552, 221, 4, 1391, 7, 0),
(7553, 221, 4, 914, 8, 0),
(7554, 221, 4, 1378, 9, 0),
(7555, 222, 1, 405, 1, 0),
(7556, 222, 1, 1753, 2, 0),
(7557, 222, 1, 74, 3, 0),
(7558, 222, 1, 554, 4, 0),
(7559, 222, 1, 1239, 5, 1),
(7560, 222, 1, 1204, 6, 0),
(7561, 222, 1, 1515, 7, 0),
(7562, 222, 1, 782, 8, 0),
(7563, 222, 1, 1951, 9, 0),
(7564, 222, 2, 8, 1, 0),
(7565, 222, 2, 456, 2, 0),
(7566, 222, 2, 274, 3, 0),
(7567, 222, 2, 1755, 4, 0),
(7568, 222, 2, 1749, 5, 0),
(7569, 222, 2, 61, 6, 0),
(7570, 222, 2, 1233, 7, 1),
(7571, 222, 2, 1112, 8, 0),
(7572, 222, 2, 131, 9, 0),
(7573, 222, 3, 1247, 1, 1),
(7574, 222, 3, 2242, 2, 0),
(7575, 222, 3, 1628, 3, 0),
(7576, 222, 3, 328, 4, 0),
(7577, 222, 3, 89, 5, 0),
(7578, 222, 3, 990, 6, 0),
(7579, 222, 3, 1198, 7, 0),
(7580, 222, 3, 432, 8, 0),
(7581, 222, 3, 389, 9, 0),
(7582, 222, 4, 1512, 1, 0),
(7583, 222, 4, 1811, 2, 0),
(7584, 222, 4, 437, 3, 0),
(7585, 222, 4, 1242, 4, 1),
(7586, 222, 4, 428, 5, 0),
(7587, 222, 4, 1397, 6, 0),
(7588, 222, 4, 1719, 7, 0),
(7589, 222, 4, 2020, 8, 0),
(7590, 222, 4, 787, 9, 0),
(7591, 223, 1, 119, 1, 0),
(7592, 223, 1, 1800, 2, 0),
(7593, 223, 1, 734, 3, 0),
(7594, 223, 1, 1812, 4, 0),
(7595, 223, 1, 82, 5, 0),
(7596, 223, 1, 1219, 6, 0),
(7597, 223, 1, 2132, 7, 1),
(7598, 223, 1, 2255, 8, 0),
(7599, 223, 1, 341, 9, 0),
(7600, 223, 2, 229, 1, 0),
(7601, 223, 2, 1451, 2, 0),
(7602, 223, 2, 253, 3, 0),
(7603, 223, 2, 2154, 4, 0),
(7604, 223, 2, 196, 5, 0),
(7605, 223, 2, 1074, 6, 0),
(7606, 223, 2, 1183, 7, 0),
(7607, 223, 2, 1424, 8, 0),
(7608, 223, 2, 2137, 9, 1),
(7609, 223, 3, 842, 1, 0),
(7610, 223, 3, 294, 2, 0),
(7611, 223, 3, 1860, 3, 0),
(7612, 223, 3, 1335, 4, 0),
(7613, 223, 3, 1943, 5, 0),
(7614, 223, 3, 2240, 6, 0),
(7615, 223, 3, 572, 7, 0),
(7616, 223, 3, 1623, 8, 0),
(7617, 223, 3, 2131, 9, 1),
(7618, 223, 4, 1739, 1, 0),
(7619, 223, 4, 2212, 2, 0),
(7620, 223, 4, 446, 3, 0),
(7621, 223, 4, 2113, 4, 0),
(7622, 223, 4, 2125, 5, 1),
(7623, 223, 4, 1938, 6, 0),
(7624, 223, 4, 1468, 7, 0),
(7625, 223, 4, 345, 8, 0),
(7626, 223, 4, 1487, 9, 0),
(7627, 224, 1, 1138, 1, 0),
(7628, 224, 1, 1572, 2, 0),
(7629, 224, 1, 1780, 3, 0),
(7630, 224, 1, 1274, 4, 0),
(7631, 224, 1, 915, 5, 0),
(7632, 224, 1, 1487, 6, 0),
(7633, 224, 1, 1720, 7, 1),
(7634, 224, 1, 2116, 8, 0),
(7635, 224, 1, 2165, 9, 0),
(7636, 224, 2, 1724, 1, 1),
(7637, 224, 2, 1603, 2, 0),
(7638, 224, 2, 826, 3, 0),
(7639, 224, 2, 116, 4, 0),
(7640, 224, 2, 853, 5, 0),
(7641, 224, 2, 629, 6, 0),
(7642, 224, 2, 1283, 7, 0),
(7643, 224, 2, 258, 8, 0),
(7644, 224, 2, 1407, 9, 0),
(7645, 224, 3, 278, 1, 0),
(7646, 224, 3, 857, 2, 0),
(7647, 224, 3, 1568, 3, 0),
(7648, 224, 3, 648, 4, 0),
(7649, 224, 3, 162, 5, 0),
(7650, 224, 3, 1712, 6, 1),
(7651, 224, 3, 1745, 7, 0),
(7652, 224, 3, 577, 8, 0),
(7653, 224, 3, 208, 9, 0),
(7654, 224, 4, 126, 1, 0),
(7655, 224, 4, 1919, 2, 0),
(7656, 224, 4, 1716, 3, 1),
(7657, 224, 4, 1444, 4, 0),
(7658, 224, 4, 817, 5, 0),
(7659, 224, 4, 1802, 6, 0),
(7660, 224, 4, 1399, 7, 0),
(7661, 224, 4, 737, 8, 0),
(7662, 224, 4, 963, 9, 0),
(7663, 225, 1, 196, 1, 0),
(7664, 225, 1, 1787, 2, 0),
(7665, 225, 1, 1236, 3, 1),
(7666, 225, 1, 392, 4, 0),
(7667, 225, 1, 1336, 5, 0),
(7668, 225, 1, 2137, 6, 0),
(7669, 225, 1, 135, 7, 0),
(7670, 225, 1, 1032, 8, 0),
(7671, 225, 1, 830, 9, 0),
(7672, 225, 2, 2001, 1, 0),
(7673, 225, 2, 1325, 2, 0),
(7674, 225, 2, 1989, 3, 0),
(7675, 225, 2, 346, 4, 0),
(7676, 225, 2, 314, 5, 0),
(7677, 225, 2, 1242, 6, 1),
(7678, 225, 2, 1744, 7, 0),
(7679, 225, 2, 2054, 8, 0),
(7680, 225, 2, 1102, 9, 0),
(7681, 225, 3, 1485, 1, 0),
(7682, 225, 3, 2025, 2, 0),
(7683, 225, 3, 1160, 3, 0),
(7684, 225, 3, 1699, 4, 0),
(7685, 225, 3, 349, 5, 0),
(7686, 225, 3, 416, 6, 0),
(7687, 225, 3, 87, 7, 0),
(7688, 225, 3, 1244, 8, 1),
(7689, 225, 3, 1340, 9, 0),
(7690, 225, 4, 1598, 1, 0),
(7691, 225, 4, 2116, 2, 0),
(7692, 225, 4, 1463, 3, 0),
(7693, 225, 4, 698, 4, 0),
(7694, 225, 4, 664, 5, 0),
(7695, 225, 4, 1465, 6, 0),
(7696, 225, 4, 1739, 7, 0),
(7697, 225, 4, 1239, 8, 1),
(7698, 225, 4, 575, 9, 0),
(7699, 226, 1, 76, 1, 0),
(7700, 226, 1, 128, 2, 0),
(7701, 226, 1, 1422, 3, 0),
(7702, 226, 1, 1448, 4, 1),
(7703, 226, 1, 171, 5, 0),
(7704, 226, 1, 1831, 6, 0),
(7705, 226, 1, 119, 7, 0),
(7706, 226, 1, 1814, 8, 0),
(7707, 226, 1, 1092, 9, 0),
(7708, 226, 2, 1392, 1, 0),
(7709, 226, 2, 1778, 2, 0),
(7710, 226, 2, 1108, 3, 0),
(7711, 226, 2, 1299, 4, 1),
(7712, 226, 2, 709, 5, 0),
(7713, 226, 2, 1900, 6, 0),
(7714, 226, 2, 1095, 7, 0),
(7715, 226, 2, 1028, 8, 0),
(7716, 226, 2, 69, 9, 0),
(7717, 226, 3, 644, 1, 0),
(7718, 226, 3, 787, 2, 0),
(7719, 226, 3, 1305, 3, 1),
(7720, 226, 3, 789, 4, 0),
(7721, 226, 3, 1025, 5, 0),
(7722, 226, 3, 781, 6, 0),
(7723, 226, 3, 293, 7, 0),
(7724, 226, 3, 1242, 8, 0),
(7725, 226, 3, 1411, 9, 0),
(7726, 227, 1, 948, 1, 0),
(7727, 227, 1, 1219, 2, 0),
(7728, 227, 1, 1283, 3, 0),
(7729, 227, 1, 2103, 4, 1),
(7730, 227, 1, 1593, 5, 0),
(7731, 227, 1, 1397, 6, 0),
(7732, 227, 1, 1978, 7, 0),
(7733, 227, 1, 746, 8, 0),
(7734, 227, 1, 2008, 9, 0),
(7735, 227, 2, 897, 1, 0),
(7736, 227, 2, 1558, 2, 0),
(7737, 227, 2, 1707, 3, 0),
(7738, 227, 2, 1167, 4, 0),
(7739, 227, 2, 801, 5, 0),
(7740, 227, 2, 922, 6, 0),
(7741, 227, 2, 463, 7, 0),
(7742, 227, 2, 689, 8, 0),
(7743, 227, 2, 2115, 9, 1),
(7744, 227, 3, 2092, 1, 1),
(7745, 227, 3, 1025, 2, 0),
(7746, 227, 3, 1865, 3, 0),
(7747, 227, 3, 474, 4, 0),
(7748, 227, 3, 776, 5, 0),
(7749, 227, 3, 2175, 6, 0),
(7750, 227, 3, 2132, 7, 0),
(7751, 227, 3, 368, 8, 0),
(7752, 227, 3, 82, 9, 0),
(7753, 227, 4, 2109, 1, 1),
(7754, 227, 4, 1404, 2, 0),
(7755, 227, 4, 2254, 3, 0),
(7756, 227, 4, 1285, 4, 0),
(7757, 227, 4, 97, 5, 0),
(7758, 227, 4, 485, 6, 0),
(7759, 227, 4, 1254, 7, 0),
(7760, 227, 4, 1118, 8, 0),
(7761, 227, 4, 671, 9, 0),
(7762, 228, 1, 100, 1, 0),
(7763, 228, 1, 57, 2, 0),
(7764, 228, 1, 1843, 3, 1),
(7765, 228, 1, 2282, 4, 0),
(7766, 228, 1, 761, 5, 0),
(7767, 228, 1, 449, 6, 0),
(7768, 228, 1, 2225, 7, 0),
(7769, 228, 1, 2001, 8, 0),
(7770, 228, 1, 961, 9, 0),
(7771, 228, 2, 2164, 1, 0),
(7772, 228, 2, 380, 2, 0),
(7773, 228, 2, 1779, 3, 0),
(7774, 228, 2, 796, 4, 0),
(7775, 228, 2, 378, 5, 0),
(7776, 228, 2, 737, 6, 0),
(7777, 228, 2, 386, 7, 0),
(7778, 228, 2, 1836, 8, 1),
(7779, 228, 2, 1600, 9, 0),
(7780, 228, 3, 2207, 1, 0),
(7781, 228, 3, 1833, 2, 1),
(7782, 228, 3, 244, 3, 0),
(7783, 228, 3, 2137, 4, 0),
(7784, 228, 3, 1980, 5, 0),
(7785, 228, 3, 2061, 6, 0),
(7786, 228, 3, 229, 7, 0),
(7787, 228, 3, 246, 8, 0),
(7788, 228, 3, 391, 9, 0),
(7789, 229, 1, 3, 1, 0),
(7790, 229, 1, 1869, 2, 0),
(7791, 229, 1, 709, 3, 0),
(7792, 229, 1, 973, 4, 0),
(7793, 229, 1, 1164, 5, 0),
(7794, 229, 1, 635, 6, 0),
(7795, 229, 1, 1029, 7, 0),
(7796, 229, 1, 1836, 8, 1),
(7797, 229, 1, 1825, 9, 0),
(7798, 229, 2, 2246, 1, 0),
(7799, 229, 2, 1841, 2, 1),
(7800, 229, 2, 1553, 3, 0),
(7801, 229, 2, 772, 4, 0),
(7802, 229, 2, 1021, 5, 0),
(7803, 229, 2, 819, 6, 0),
(7804, 229, 2, 1952, 7, 0),
(7805, 229, 2, 1099, 8, 0),
(7806, 229, 2, 1763, 9, 0),
(7807, 229, 3, 1879, 1, 0),
(7808, 229, 3, 770, 2, 0),
(7809, 229, 3, 133, 3, 0),
(7810, 229, 3, 1589, 4, 0),
(7811, 229, 3, 1944, 5, 0),
(7812, 229, 3, 1412, 6, 0),
(7813, 229, 3, 2049, 7, 0),
(7814, 229, 3, 1183, 8, 0),
(7815, 229, 3, 1834, 9, 1),
(7816, 230, 1, 1015, 1, 0),
(7817, 230, 1, 615, 2, 0),
(7818, 230, 1, 1506, 3, 0),
(7819, 230, 1, 1797, 4, 0),
(7820, 230, 1, 1628, 5, 0),
(7821, 230, 1, 838, 6, 0),
(7822, 230, 1, 588, 7, 0),
(7823, 230, 1, 763, 8, 0),
(7824, 230, 1, 930, 9, 1),
(7825, 230, 2, 532, 1, 0),
(7826, 230, 2, 2276, 2, 0),
(7827, 230, 2, 2159, 3, 0),
(7828, 230, 2, 935, 4, 1),
(7829, 230, 2, 967, 5, 0),
(7830, 230, 2, 1582, 6, 0),
(7831, 230, 2, 1439, 7, 0),
(7832, 230, 2, 1207, 8, 0),
(7833, 230, 2, 377, 9, 0),
(7834, 230, 3, 938, 1, 1),
(7835, 230, 3, 619, 2, 0),
(7836, 230, 3, 398, 3, 0),
(7837, 230, 3, 1210, 4, 0),
(7838, 230, 3, 1047, 5, 0),
(7839, 230, 3, 1062, 6, 0),
(7840, 230, 3, 1080, 7, 0),
(7841, 230, 3, 1746, 8, 0),
(7842, 230, 3, 1418, 9, 0),
(7843, 231, 1, 77, 1, 0),
(7844, 231, 1, 2211, 2, 1),
(7845, 231, 1, 1828, 3, 0),
(7846, 231, 1, 1441, 4, 0),
(7847, 231, 1, 294, 5, 0),
(7848, 231, 1, 329, 6, 0),
(7849, 231, 1, 921, 7, 0),
(7850, 231, 1, 2000, 8, 0),
(7851, 231, 1, 1860, 9, 0),
(7852, 231, 2, 2216, 1, 1),
(7853, 231, 2, 1918, 2, 0),
(7854, 231, 2, 796, 3, 0),
(7855, 231, 2, 120, 4, 0),
(7856, 231, 2, 805, 5, 0),
(7857, 231, 2, 1774, 6, 0),
(7858, 231, 2, 316, 7, 0),
(7859, 231, 2, 388, 8, 0),
(7860, 231, 2, 1812, 9, 0),
(7861, 231, 3, 1073, 1, 0),
(7862, 231, 3, 188, 2, 0),
(7863, 231, 3, 1232, 3, 0),
(7864, 231, 3, 1081, 4, 0),
(7865, 231, 3, 2207, 5, 1),
(7866, 231, 3, 1693, 6, 0),
(7867, 231, 3, 2106, 7, 0),
(7868, 231, 3, 987, 8, 0),
(7869, 231, 3, 1859, 9, 0),
(7870, 231, 4, 2201, 1, 1),
(7871, 231, 4, 655, 2, 0),
(7872, 231, 4, 749, 3, 0),
(7873, 231, 4, 551, 4, 0),
(7874, 231, 4, 430, 5, 0),
(7875, 231, 4, 952, 6, 0),
(7876, 231, 4, 348, 7, 0),
(7877, 231, 4, 1657, 8, 0),
(7878, 231, 4, 123, 9, 0),
(7879, 232, 1, 50, 1, 0),
(7880, 232, 1, 79, 2, 0),
(7881, 232, 1, 710, 3, 0),
(7882, 232, 1, 920, 4, 0),
(7883, 232, 1, 1688, 5, 0),
(7884, 232, 1, 2220, 6, 1),
(7885, 232, 1, 1957, 7, 0),
(7886, 232, 1, 847, 8, 0),
(7887, 232, 1, 1504, 9, 0),
(7888, 232, 2, 1939, 1, 0),
(7889, 232, 2, 2162, 2, 0),
(7890, 232, 2, 2228, 3, 1),
(7891, 232, 2, 1274, 4, 0),
(7892, 232, 2, 2243, 5, 0),
(7893, 232, 2, 892, 6, 0),
(7894, 232, 2, 2140, 7, 0),
(7895, 232, 2, 2135, 8, 0),
(7896, 232, 2, 963, 9, 0),
(7897, 232, 3, 2222, 1, 1),
(7898, 232, 3, 218, 2, 0),
(7899, 232, 3, 194, 3, 0),
(7900, 232, 3, 284, 4, 0),
(7901, 232, 3, 2044, 5, 0),
(7902, 232, 3, 179, 6, 0),
(7903, 232, 3, 180, 7, 0),
(7904, 232, 3, 165, 8, 0),
(7905, 232, 3, 335, 9, 0),
(7906, 232, 4, 2231, 1, 1),
(7907, 232, 4, 1208, 2, 0),
(7908, 232, 4, 379, 3, 0),
(7909, 232, 4, 967, 4, 0),
(7910, 232, 4, 1379, 5, 0),
(7911, 232, 4, 774, 6, 0),
(7912, 232, 4, 2275, 7, 0),
(7913, 232, 4, 1719, 8, 0),
(7914, 232, 4, 2149, 9, 0),
(7915, 233, 1, 1378, 1, 0),
(7916, 233, 1, 1633, 2, 0),
(7917, 233, 1, 2094, 3, 0),
(7918, 233, 1, 1130, 4, 0),
(7919, 233, 1, 1337, 5, 0),
(7920, 233, 1, 2218, 6, 1),
(7921, 233, 1, 428, 7, 0),
(7922, 233, 1, 807, 8, 0),
(7923, 233, 1, 1009, 9, 0),
(7924, 233, 2, 1910, 1, 0),
(7925, 233, 2, 230, 2, 0),
(7926, 233, 2, 1112, 3, 0),
(7927, 233, 2, 2177, 4, 0),
(7928, 233, 2, 1491, 5, 0),
(7929, 233, 2, 2107, 6, 0),
(7930, 233, 2, 1651, 7, 0),
(7931, 233, 2, 2224, 8, 1),
(7932, 233, 2, 1734, 9, 0),
(7933, 233, 3, 1170, 1, 0),
(7934, 233, 3, 2228, 2, 1),
(7935, 233, 3, 1741, 3, 0),
(7936, 233, 3, 1199, 4, 0),
(7937, 233, 3, 1812, 5, 0),
(7938, 233, 3, 2135, 6, 0),
(7939, 233, 3, 2169, 7, 0),
(7940, 233, 3, 1138, 8, 0),
(7941, 233, 3, 900, 9, 0),
(7942, 233, 4, 370, 1, 0),
(7943, 233, 4, 298, 2, 0),
(7944, 233, 4, 959, 3, 0),
(7945, 233, 4, 172, 4, 0),
(7946, 233, 4, 1763, 5, 0),
(7947, 233, 4, 459, 6, 0),
(7948, 233, 4, 957, 7, 0),
(7949, 233, 4, 835, 8, 0),
(7950, 233, 4, 2232, 9, 1),
(7951, 234, 1, 1752, 1, 0),
(7952, 234, 1, 1359, 2, 0),
(7953, 234, 1, 123, 3, 0),
(7954, 234, 1, 1718, 4, 1),
(7955, 234, 1, 17, 5, 0),
(7956, 234, 1, 2064, 6, 0),
(7957, 234, 1, 357, 7, 0),
(7958, 234, 1, 1493, 8, 0),
(7959, 234, 1, 1964, 9, 0),
(7960, 234, 2, 1682, 1, 0),
(7961, 234, 2, 1226, 2, 0),
(7962, 234, 2, 1830, 3, 0),
(7963, 234, 2, 1716, 4, 1),
(7964, 234, 2, 313, 5, 0),
(7965, 234, 2, 1637, 6, 0),
(7966, 234, 2, 75, 7, 0),
(7967, 234, 2, 1524, 8, 0),
(7968, 234, 2, 1956, 9, 0),
(7969, 234, 3, 1416, 1, 0),
(7970, 234, 3, 979, 2, 0),
(7971, 234, 3, 1712, 3, 1),
(7972, 234, 3, 1899, 4, 0),
(7973, 234, 3, 253, 5, 0),
(7974, 234, 3, 1856, 6, 0),
(7975, 234, 3, 976, 7, 0),
(7976, 234, 3, 1363, 8, 0),
(7977, 234, 3, 540, 9, 0),
(7978, 234, 4, 2244, 1, 0),
(7979, 234, 4, 971, 2, 0),
(7980, 234, 4, 412, 3, 0),
(7981, 234, 4, 1915, 4, 0),
(7982, 234, 4, 833, 5, 0),
(7983, 234, 4, 302, 6, 0),
(7984, 234, 4, 474, 7, 0),
(7985, 234, 4, 47, 8, 0),
(7986, 234, 4, 1722, 9, 1),
(7987, 235, 1, 1167, 1, 0),
(7988, 235, 1, 1783, 2, 0),
(7989, 235, 1, 556, 3, 1),
(7990, 235, 1, 842, 4, 0),
(7991, 235, 1, 672, 5, 0),
(7992, 235, 1, 1276, 6, 0),
(7993, 235, 1, 951, 7, 0),
(7994, 235, 1, 1420, 8, 0),
(7995, 235, 1, 1683, 9, 0),
(7996, 235, 2, 1653, 1, 0),
(7997, 235, 2, 770, 2, 0),
(7998, 235, 2, 549, 3, 1),
(7999, 235, 2, 1491, 4, 0),
(8000, 235, 2, 1046, 5, 0),
(8001, 235, 2, 1413, 6, 0),
(8002, 235, 2, 1894, 7, 0),
(8003, 235, 2, 1969, 8, 0),
(8004, 235, 2, 249, 9, 0),
(8005, 235, 3, 551, 1, 1),
(8006, 235, 3, 1622, 2, 0),
(8007, 235, 3, 1526, 3, 0),
(8008, 235, 3, 2069, 4, 0),
(8009, 235, 3, 1259, 5, 0),
(8010, 235, 3, 111, 6, 0),
(8011, 235, 3, 1692, 7, 0),
(8012, 235, 3, 748, 8, 0),
(8013, 235, 3, 1949, 9, 0),
(8014, 235, 4, 2189, 1, 0),
(8015, 235, 4, 1794, 2, 0),
(8016, 235, 4, 544, 3, 1),
(8017, 235, 4, 1676, 4, 0),
(8018, 235, 4, 773, 5, 0),
(8019, 235, 4, 92, 6, 0),
(8020, 235, 4, 1255, 7, 0),
(8021, 235, 4, 1203, 8, 0),
(8022, 235, 4, 2247, 9, 0),
(8023, 236, 1, 1989, 1, 0),
(8024, 236, 1, 1021, 2, 0),
(8025, 236, 1, 461, 3, 0),
(8026, 236, 1, 1124, 4, 1),
(8027, 236, 1, 1087, 5, 0),
(8028, 236, 1, 386, 6, 0),
(8029, 236, 1, 2031, 7, 0),
(8030, 236, 1, 689, 8, 0),
(8031, 236, 1, 2243, 9, 0),
(8032, 236, 2, 1836, 1, 0),
(8033, 236, 2, 1168, 2, 0),
(8034, 236, 2, 339, 3, 0),
(8035, 236, 2, 1518, 4, 0),
(8036, 236, 2, 2070, 5, 0),
(8037, 236, 2, 1115, 6, 1),
(8038, 236, 2, 1876, 7, 0),
(8039, 236, 2, 1138, 8, 0),
(8040, 236, 2, 1594, 9, 0),
(8041, 236, 3, 1185, 1, 0),
(8042, 236, 3, 1776, 2, 0),
(8043, 236, 3, 1793, 3, 0),
(8044, 236, 3, 431, 4, 0);
INSERT INTO `faceattackitem` (`id`, `attemptid`, `stage`, `location`, `pos`, `istarget`) VALUES
(8045, 236, 3, 880, 5, 0),
(8046, 236, 3, 1546, 6, 0),
(8047, 236, 3, 2020, 7, 0),
(8048, 236, 3, 1128, 8, 1),
(8049, 236, 3, 1865, 9, 0),
(8050, 236, 4, 324, 1, 0),
(8051, 236, 4, 1120, 2, 1),
(8052, 236, 4, 878, 3, 0),
(8053, 236, 4, 485, 4, 0),
(8054, 236, 4, 597, 5, 0),
(8055, 236, 4, 1512, 6, 0),
(8056, 236, 4, 1079, 7, 0),
(8057, 236, 4, 87, 8, 0),
(8058, 236, 4, 884, 9, 0),
(8059, 237, 1, 629, 1, 0),
(8060, 237, 1, 1119, 2, 0),
(8061, 237, 1, 1351, 3, 0),
(8062, 237, 1, 2243, 4, 1),
(8063, 237, 1, 2090, 5, 0),
(8064, 237, 1, 919, 6, 0),
(8065, 237, 1, 1392, 7, 0),
(8066, 237, 1, 2113, 8, 0),
(8067, 237, 1, 601, 9, 0),
(8068, 237, 2, 2126, 1, 0),
(8069, 237, 2, 1902, 2, 0),
(8070, 237, 2, 883, 3, 0),
(8071, 237, 2, 1100, 4, 0),
(8072, 237, 2, 286, 5, 0),
(8073, 237, 2, 554, 6, 0),
(8074, 237, 2, 125, 7, 0),
(8075, 237, 2, 2251, 8, 1),
(8076, 237, 2, 710, 9, 0),
(8077, 237, 3, 1179, 1, 0),
(8078, 237, 3, 351, 2, 0),
(8079, 237, 3, 1486, 3, 0),
(8080, 237, 3, 1207, 4, 0),
(8081, 237, 3, 2248, 5, 1),
(8082, 237, 3, 302, 6, 0),
(8083, 237, 3, 430, 7, 0),
(8084, 237, 3, 669, 8, 0),
(8085, 237, 3, 47, 9, 0),
(8086, 237, 4, 79, 1, 0),
(8087, 237, 4, 746, 2, 0),
(8088, 237, 4, 469, 3, 0),
(8089, 237, 4, 2069, 4, 0),
(8090, 237, 4, 1402, 5, 0),
(8091, 237, 4, 1992, 6, 0),
(8092, 237, 4, 2024, 7, 0),
(8093, 237, 4, 2254, 8, 1),
(8094, 237, 4, 1936, 9, 0),
(8095, 238, 1, 1324, 1, 0),
(8096, 238, 1, 2254, 2, 1),
(8097, 238, 1, 1614, 3, 0),
(8098, 238, 1, 949, 4, 0),
(8099, 238, 1, 2001, 5, 0),
(8100, 238, 1, 652, 6, 0),
(8101, 238, 1, 2069, 7, 0),
(8102, 238, 1, 1686, 8, 0),
(8103, 238, 1, 1657, 9, 0),
(8104, 238, 2, 295, 1, 0),
(8105, 238, 2, 862, 2, 0),
(8106, 238, 2, 2198, 3, 0),
(8107, 238, 2, 474, 4, 0),
(8108, 238, 2, 1497, 5, 0),
(8109, 238, 2, 2245, 6, 1),
(8110, 238, 2, 1781, 7, 0),
(8111, 238, 2, 567, 8, 0),
(8112, 238, 2, 588, 9, 0),
(8113, 238, 3, 772, 1, 0),
(8114, 238, 3, 832, 2, 0),
(8115, 238, 3, 2241, 3, 0),
(8116, 238, 3, 2065, 4, 0),
(8117, 238, 3, 1494, 5, 0),
(8118, 238, 3, 697, 6, 0),
(8119, 238, 3, 2243, 7, 1),
(8120, 238, 3, 126, 8, 0),
(8121, 238, 3, 892, 9, 0),
(8122, 238, 4, 348, 1, 0),
(8123, 238, 4, 788, 2, 0),
(8124, 238, 4, 1239, 3, 0),
(8125, 238, 4, 1549, 4, 0),
(8126, 238, 4, 2216, 5, 0),
(8127, 238, 4, 2133, 6, 0),
(8128, 238, 4, 1131, 7, 0),
(8129, 238, 4, 2249, 8, 1),
(8130, 238, 4, 286, 9, 0),
(8131, 239, 1, 1530, 1, 0),
(8132, 239, 1, 1273, 2, 0),
(8133, 239, 1, 315, 3, 0),
(8134, 239, 1, 389, 4, 0),
(8135, 239, 1, 1353, 5, 0),
(8136, 239, 1, 2246, 6, 1),
(8137, 239, 1, 1264, 7, 0),
(8138, 239, 1, 888, 8, 0),
(8139, 239, 1, 1942, 9, 0),
(8140, 239, 2, 2281, 1, 0),
(8141, 239, 2, 1136, 2, 0),
(8142, 239, 2, 114, 3, 0),
(8143, 239, 2, 2257, 4, 1),
(8144, 239, 2, 545, 5, 0),
(8145, 239, 2, 928, 6, 0),
(8146, 239, 2, 569, 7, 0),
(8147, 239, 2, 1104, 8, 0),
(8148, 239, 2, 2006, 9, 0),
(8149, 239, 3, 470, 1, 0),
(8150, 239, 3, 2198, 2, 0),
(8151, 239, 3, 19, 3, 0),
(8152, 239, 3, 1145, 4, 0),
(8153, 239, 3, 474, 5, 0),
(8154, 239, 3, 1591, 6, 0),
(8155, 239, 3, 2249, 7, 1),
(8156, 239, 3, 1115, 8, 0),
(8157, 239, 3, 2192, 9, 0),
(8158, 239, 4, 1071, 1, 0),
(8159, 239, 4, 1767, 2, 0),
(8160, 239, 4, 2242, 3, 1),
(8161, 239, 4, 1581, 4, 0),
(8162, 239, 4, 1804, 5, 0),
(8163, 239, 4, 955, 6, 0),
(8164, 239, 4, 700, 7, 0),
(8165, 239, 4, 88, 8, 0),
(8166, 239, 4, 446, 9, 0),
(8167, 240, 1, 2222, 1, 1),
(8168, 240, 1, 2041, 2, 0),
(8169, 240, 1, 1893, 3, 0),
(8170, 240, 1, 1232, 4, 0),
(8171, 240, 1, 660, 5, 0),
(8172, 240, 1, 1735, 6, 0),
(8173, 240, 1, 1368, 7, 0),
(8174, 240, 1, 576, 8, 0),
(8175, 240, 1, 1818, 9, 0),
(8176, 240, 2, 2226, 1, 1),
(8177, 240, 2, 2168, 2, 0),
(8178, 240, 2, 1294, 3, 0),
(8179, 240, 2, 485, 4, 0),
(8180, 240, 2, 1462, 5, 0),
(8181, 240, 2, 9, 6, 0),
(8182, 240, 2, 1655, 7, 0),
(8183, 240, 2, 862, 8, 0),
(8184, 240, 2, 1621, 9, 0),
(8185, 240, 3, 28, 1, 0),
(8186, 240, 3, 1444, 2, 0),
(8187, 240, 3, 1869, 3, 0),
(8188, 240, 3, 127, 4, 0),
(8189, 240, 3, 2231, 5, 1),
(8190, 240, 3, 2118, 6, 0),
(8191, 240, 3, 43, 7, 0),
(8192, 240, 3, 1016, 8, 0),
(8193, 240, 3, 825, 9, 0),
(8194, 240, 4, 265, 1, 0),
(8195, 240, 4, 312, 2, 0),
(8196, 240, 4, 1275, 3, 0),
(8197, 240, 4, 58, 4, 0),
(8198, 240, 4, 1288, 5, 0),
(8199, 240, 4, 2218, 6, 1),
(8200, 240, 4, 298, 7, 0),
(8201, 240, 4, 1951, 8, 0),
(8202, 240, 4, 1106, 9, 0),
(8203, 241, 1, 460, 1, 0),
(8204, 241, 1, 1283, 2, 1),
(8205, 241, 1, 1134, 3, 0),
(8206, 241, 1, 2115, 4, 0),
(8207, 241, 1, 2183, 5, 0),
(8208, 241, 1, 1936, 6, 0),
(8209, 241, 1, 1166, 7, 0),
(8210, 241, 1, 481, 8, 0),
(8211, 241, 1, 1470, 9, 0),
(8212, 241, 2, 1048, 1, 0),
(8213, 241, 2, 1413, 2, 0),
(8214, 241, 2, 209, 3, 0),
(8215, 241, 2, 176, 4, 0),
(8216, 241, 2, 2078, 5, 0),
(8217, 241, 2, 1834, 6, 0),
(8218, 241, 2, 456, 7, 0),
(8219, 241, 2, 1277, 8, 1),
(8220, 241, 2, 1947, 9, 0),
(8221, 241, 3, 440, 1, 0),
(8222, 241, 3, 1909, 2, 0),
(8223, 241, 3, 999, 3, 1),
(8224, 241, 3, 1265, 4, 0),
(8225, 241, 3, 705, 5, 0),
(8226, 241, 3, 798, 6, 0),
(8227, 241, 3, 1755, 7, 0),
(8228, 241, 3, 1064, 8, 0),
(8229, 241, 3, 1729, 9, 0),
(8230, 242, 1, 2343, 1, 0),
(8231, 242, 1, 2058, 2, 1),
(8232, 242, 1, 213, 3, 0),
(8233, 242, 1, 2187, 4, 0),
(8234, 242, 1, 145, 5, 0),
(8235, 242, 1, 1858, 6, 0),
(8236, 242, 1, 1366, 7, 0),
(8237, 242, 1, 187, 8, 0),
(8238, 242, 1, 986, 9, 0),
(8239, 242, 2, 1866, 1, 0),
(8240, 242, 2, 780, 2, 0),
(8241, 242, 2, 1448, 3, 0),
(8242, 242, 2, 1161, 4, 0),
(8243, 242, 2, 869, 5, 0),
(8244, 242, 2, 2064, 6, 1),
(8245, 242, 2, 433, 7, 0),
(8246, 242, 2, 297, 8, 0),
(8247, 242, 2, 914, 9, 0),
(8248, 242, 3, 2075, 1, 1),
(8249, 242, 3, 242, 2, 0),
(8250, 242, 3, 2389, 3, 0),
(8251, 242, 3, 1081, 4, 0),
(8252, 242, 3, 16, 5, 0),
(8253, 242, 3, 1430, 6, 0),
(8254, 242, 3, 537, 7, 0),
(8255, 242, 3, 1230, 8, 0),
(8256, 242, 3, 1736, 9, 0),
(8257, 242, 4, 899, 1, 0),
(8258, 242, 4, 2052, 2, 1),
(8259, 242, 4, 1443, 3, 0),
(8260, 242, 4, 2248, 4, 0),
(8261, 242, 4, 594, 5, 0),
(8262, 242, 4, 1664, 6, 0),
(8263, 242, 4, 108, 7, 0),
(8264, 242, 4, 919, 8, 0),
(8265, 242, 4, 2113, 9, 0),
(8266, 243, 1, 1592, 1, 0),
(8267, 243, 1, 1026, 2, 0),
(8268, 243, 1, 1096, 3, 1),
(8269, 243, 1, 1071, 4, 0),
(8270, 243, 1, 956, 5, 0),
(8271, 243, 1, 632, 6, 0),
(8272, 243, 1, 642, 7, 0),
(8273, 243, 1, 2113, 8, 0),
(8274, 243, 1, 1681, 9, 0),
(8275, 243, 2, 210, 1, 0),
(8276, 243, 2, 1500, 2, 0),
(8277, 243, 2, 1730, 3, 0),
(8278, 243, 2, 2388, 4, 0),
(8279, 243, 2, 1111, 5, 1),
(8280, 243, 2, 401, 6, 0),
(8281, 243, 2, 440, 7, 0),
(8282, 243, 2, 2194, 8, 0),
(8283, 243, 2, 538, 9, 0),
(8284, 243, 3, 1102, 1, 1),
(8285, 243, 3, 1998, 2, 0),
(8286, 243, 3, 1548, 3, 0),
(8287, 243, 3, 1464, 4, 0),
(8288, 243, 3, 2253, 5, 0),
(8289, 243, 3, 1504, 6, 0),
(8290, 243, 3, 113, 7, 0),
(8291, 243, 3, 1961, 8, 0),
(8292, 243, 3, 2336, 9, 0),
(8293, 243, 4, 1717, 1, 0),
(8294, 243, 4, 1802, 2, 0),
(8295, 243, 4, 1906, 3, 0),
(8296, 243, 4, 1688, 4, 0),
(8297, 243, 4, 2260, 5, 0),
(8298, 243, 4, 1940, 6, 0),
(8299, 243, 4, 118, 7, 0),
(8300, 243, 4, 1106, 8, 1),
(8301, 243, 4, 1556, 9, 0),
(8302, 244, 1, 304, 1, 0),
(8303, 244, 1, 1684, 2, 0),
(8304, 244, 1, 2121, 3, 0),
(8305, 244, 1, 2066, 4, 1),
(8306, 244, 1, 1869, 5, 0),
(8307, 244, 1, 471, 6, 0),
(8308, 244, 1, 1992, 7, 0),
(8309, 244, 1, 29, 8, 0),
(8310, 244, 1, 734, 9, 0),
(8311, 244, 2, 987, 1, 0),
(8312, 244, 2, 2061, 2, 1),
(8313, 244, 2, 1968, 3, 0),
(8314, 244, 2, 1569, 4, 0),
(8315, 244, 2, 1893, 5, 0),
(8316, 244, 2, 1333, 6, 0),
(8317, 244, 2, 978, 7, 0),
(8318, 244, 2, 1424, 8, 0),
(8319, 244, 2, 225, 9, 0),
(8320, 244, 3, 226, 1, 0),
(8321, 244, 3, 452, 2, 0),
(8322, 244, 3, 1047, 3, 0),
(8323, 244, 3, 219, 4, 0),
(8324, 244, 3, 246, 5, 0),
(8325, 244, 3, 2076, 6, 1),
(8326, 244, 3, 277, 7, 0),
(8327, 244, 3, 1507, 8, 0),
(8328, 244, 3, 2342, 9, 0),
(8329, 244, 4, 2229, 1, 0),
(8330, 244, 4, 1026, 2, 0),
(8331, 244, 4, 967, 3, 0),
(8332, 244, 4, 2053, 4, 1),
(8333, 244, 4, 2102, 5, 0),
(8334, 244, 4, 1245, 6, 0),
(8335, 244, 4, 1773, 7, 0),
(8336, 244, 4, 341, 8, 0),
(8337, 244, 4, 1820, 9, 0),
(8338, 245, 1, 1462, 1, 0),
(8339, 245, 1, 1021, 2, 0),
(8340, 245, 1, 403, 3, 0),
(8341, 245, 1, 1011, 4, 0),
(8342, 245, 1, 2250, 5, 1),
(8343, 245, 1, 1814, 6, 0),
(8344, 245, 1, 1716, 7, 0),
(8345, 245, 1, 825, 8, 0),
(8346, 245, 1, 1942, 9, 0),
(8347, 245, 2, 74, 1, 0),
(8348, 245, 2, 880, 2, 0),
(8349, 245, 2, 1411, 3, 0),
(8350, 245, 2, 2166, 4, 0),
(8351, 245, 2, 1483, 5, 0),
(8352, 245, 2, 2245, 6, 1),
(8353, 245, 2, 744, 7, 0),
(8354, 245, 2, 2398, 8, 0),
(8355, 245, 2, 389, 9, 0),
(8356, 245, 3, 2242, 1, 1),
(8357, 245, 3, 66, 2, 0),
(8358, 245, 3, 1632, 3, 0),
(8359, 245, 3, 1677, 4, 0),
(8360, 245, 3, 714, 5, 0),
(8361, 245, 3, 1168, 6, 0),
(8362, 245, 3, 384, 7, 0),
(8363, 245, 3, 1124, 8, 0),
(8364, 245, 3, 1864, 9, 0),
(8365, 245, 4, 2216, 1, 0),
(8366, 245, 4, 1539, 2, 0),
(8367, 245, 4, 1958, 3, 0),
(8368, 245, 4, 2255, 4, 1),
(8369, 245, 4, 113, 5, 0),
(8370, 245, 4, 590, 6, 0),
(8371, 245, 4, 651, 7, 0),
(8372, 245, 4, 2277, 8, 0),
(8373, 245, 4, 303, 9, 0),
(8374, 246, 1, 2244, 1, 1),
(8375, 246, 1, 711, 2, 0),
(8376, 246, 1, 749, 3, 0),
(8377, 246, 1, 471, 4, 0),
(8378, 246, 1, 1964, 5, 0),
(8379, 246, 1, 174, 6, 0),
(8380, 246, 1, 814, 7, 0),
(8381, 246, 1, 1488, 8, 0),
(8382, 246, 1, 35, 9, 0),
(8383, 246, 2, 547, 1, 0),
(8384, 246, 2, 1513, 2, 0),
(8385, 246, 2, 1156, 3, 0),
(8386, 246, 2, 1676, 4, 0),
(8387, 246, 2, 2255, 5, 1),
(8388, 246, 2, 1805, 6, 0),
(8389, 246, 2, 127, 7, 0),
(8390, 246, 2, 1405, 8, 0),
(8391, 246, 2, 818, 9, 0),
(8392, 246, 3, 2182, 1, 0),
(8393, 246, 3, 1862, 2, 0),
(8394, 246, 3, 4, 3, 0),
(8395, 246, 3, 377, 4, 0),
(8396, 246, 3, 2246, 5, 1),
(8397, 246, 3, 1137, 6, 0),
(8398, 246, 3, 1781, 7, 0),
(8399, 246, 3, 683, 8, 0),
(8400, 246, 3, 838, 9, 0),
(8401, 246, 4, 1989, 1, 0),
(8402, 246, 4, 2250, 2, 1),
(8403, 246, 4, 774, 3, 0),
(8404, 246, 4, 2092, 4, 0),
(8405, 246, 4, 1654, 5, 0),
(8406, 246, 4, 1292, 6, 0),
(8407, 246, 4, 1128, 7, 0),
(8408, 246, 4, 1185, 8, 0),
(8409, 246, 4, 300, 9, 0),
(8410, 247, 1, 1862, 1, 0),
(8411, 247, 1, 1283, 2, 0),
(8412, 247, 1, 1109, 3, 1),
(8413, 247, 1, 127, 4, 0),
(8414, 247, 1, 816, 5, 0),
(8415, 247, 1, 2235, 6, 0),
(8416, 247, 1, 1916, 7, 0),
(8417, 247, 1, 2135, 8, 0),
(8418, 247, 1, 417, 9, 0),
(8419, 247, 2, 374, 1, 0),
(8420, 247, 2, 938, 2, 0),
(8421, 247, 2, 1176, 3, 0),
(8422, 247, 2, 1049, 4, 0),
(8423, 247, 2, 1746, 5, 0),
(8424, 247, 2, 397, 6, 0),
(8425, 247, 2, 8, 7, 0),
(8426, 247, 2, 1111, 8, 1),
(8427, 247, 2, 1893, 9, 0),
(8428, 247, 3, 669, 1, 0),
(8429, 247, 3, 698, 2, 0),
(8430, 247, 3, 1098, 3, 1),
(8431, 247, 3, 1754, 4, 0),
(8432, 247, 3, 1891, 5, 0),
(8433, 247, 3, 896, 6, 0),
(8434, 247, 3, 602, 7, 0),
(8435, 247, 3, 1719, 8, 0),
(8436, 247, 3, 32, 9, 0),
(8437, 247, 4, 59, 1, 0),
(8438, 247, 4, 1465, 2, 0),
(8439, 247, 4, 484, 3, 0),
(8440, 247, 4, 125, 4, 0),
(8441, 247, 4, 1484, 5, 0),
(8442, 247, 4, 1778, 6, 0),
(8443, 247, 4, 1094, 7, 1),
(8444, 247, 4, 2247, 8, 0),
(8445, 247, 4, 1347, 9, 0),
(8446, 248, 1, 756, 1, 0),
(8447, 248, 1, 2129, 2, 0),
(8448, 248, 1, 1811, 3, 0),
(8449, 248, 1, 1827, 4, 0),
(8450, 248, 1, 68, 5, 0),
(8451, 248, 1, 1726, 6, 0),
(8452, 248, 1, 872, 7, 0),
(8453, 248, 1, 2209, 8, 1),
(8454, 248, 1, 260, 9, 0),
(8455, 248, 2, 1754, 1, 0),
(8456, 248, 2, 1015, 2, 0),
(8457, 248, 2, 434, 3, 0),
(8458, 248, 2, 817, 4, 0),
(8459, 248, 2, 2200, 5, 0),
(8460, 248, 2, 2213, 6, 1),
(8461, 248, 2, 1546, 7, 0),
(8462, 248, 2, 1405, 8, 0),
(8463, 248, 2, 1118, 9, 0),
(8464, 248, 3, 2208, 1, 1),
(8465, 248, 3, 1852, 2, 0),
(8466, 248, 3, 1832, 3, 0),
(8467, 248, 3, 1730, 4, 0),
(8468, 248, 3, 1786, 5, 0),
(8469, 248, 3, 2072, 6, 0),
(8470, 248, 3, 5, 7, 0),
(8471, 248, 3, 241, 8, 0),
(8472, 248, 3, 1709, 9, 0),
(8473, 248, 4, 2331, 1, 0),
(8474, 248, 4, 1136, 2, 0),
(8475, 248, 4, 488, 3, 0),
(8476, 248, 4, 1471, 4, 0),
(8477, 248, 4, 1516, 5, 0),
(8478, 248, 4, 2201, 6, 1),
(8479, 248, 4, 2385, 7, 0),
(8480, 248, 4, 1823, 8, 0),
(8481, 248, 4, 264, 9, 0),
(8482, 249, 1, 369, 1, 0),
(8483, 249, 1, 385, 2, 0),
(8484, 249, 1, 1208, 3, 1),
(8485, 249, 1, 703, 4, 0),
(8486, 249, 1, 2245, 5, 0),
(8487, 249, 1, 1191, 6, 0),
(8488, 249, 1, 2006, 7, 0),
(8489, 249, 1, 1114, 8, 0),
(8490, 249, 1, 1404, 9, 0),
(8491, 249, 2, 756, 1, 0),
(8492, 249, 2, 2054, 2, 0),
(8493, 249, 2, 614, 3, 0),
(8494, 249, 2, 1016, 4, 0),
(8495, 249, 2, 1565, 5, 0),
(8496, 249, 2, 1299, 6, 0),
(8497, 249, 2, 669, 7, 0),
(8498, 249, 2, 1204, 8, 1),
(8499, 249, 2, 1306, 9, 0),
(8500, 249, 3, 245, 1, 0),
(8501, 249, 3, 1649, 2, 0),
(8502, 249, 3, 548, 3, 0),
(8503, 249, 3, 1214, 4, 1),
(8504, 249, 3, 188, 5, 0),
(8505, 249, 3, 1947, 6, 0),
(8506, 249, 3, 1894, 7, 0),
(8507, 249, 3, 398, 8, 0),
(8508, 249, 3, 269, 9, 0),
(8509, 249, 4, 1333, 1, 0),
(8510, 249, 4, 218, 2, 0),
(8511, 249, 4, 2061, 3, 0),
(8512, 249, 4, 1212, 4, 1),
(8513, 249, 4, 2072, 5, 0),
(8514, 249, 4, 2155, 6, 0),
(8515, 249, 4, 422, 7, 0),
(8516, 249, 4, 361, 8, 0),
(8517, 249, 4, 210, 9, 0),
(8518, 250, 1, 379, 1, 0),
(8519, 250, 1, 486, 2, 0),
(8520, 250, 1, 292, 3, 0),
(8521, 250, 1, 2265, 4, 0),
(8522, 250, 1, 116, 5, 0),
(8523, 250, 1, 2010, 6, 0),
(8524, 250, 1, 1563, 7, 1),
(8525, 250, 1, 339, 8, 0),
(8526, 250, 1, 1978, 9, 0),
(8527, 250, 2, 1416, 1, 0),
(8528, 250, 2, 141, 2, 0),
(8529, 250, 2, 367, 3, 0),
(8530, 250, 2, 375, 4, 0),
(8531, 250, 2, 1569, 5, 1),
(8532, 250, 2, 717, 6, 0),
(8533, 250, 2, 231, 7, 0),
(8534, 250, 2, 1508, 8, 0),
(8535, 250, 2, 1909, 9, 0),
(8536, 250, 3, 2083, 1, 0),
(8537, 250, 3, 993, 2, 0),
(8538, 250, 3, 1609, 3, 0),
(8539, 250, 3, 669, 4, 0),
(8540, 250, 3, 737, 5, 0),
(8541, 250, 3, 585, 6, 0),
(8542, 250, 3, 682, 7, 0),
(8543, 250, 3, 1574, 8, 1),
(8544, 250, 3, 350, 9, 0),
(8545, 250, 4, 595, 1, 0),
(8546, 250, 4, 1447, 2, 0),
(8547, 250, 4, 1993, 3, 0),
(8548, 250, 4, 1194, 4, 0),
(8549, 250, 4, 1576, 5, 1),
(8550, 250, 4, 1967, 6, 0),
(8551, 250, 4, 1386, 7, 0),
(8552, 250, 4, 88, 8, 0),
(8553, 250, 4, 889, 9, 0),
(8554, 251, 1, 463, 1, 0),
(8555, 251, 1, 1612, 2, 0),
(8556, 251, 1, 1566, 3, 1),
(8557, 251, 1, 75, 4, 0),
(8558, 251, 1, 915, 5, 0),
(8559, 251, 1, 2345, 6, 0),
(8560, 251, 1, 963, 7, 0),
(8561, 251, 1, 2141, 8, 0),
(8562, 251, 1, 44, 9, 0),
(8563, 251, 2, 1825, 1, 0),
(8564, 251, 2, 853, 2, 0),
(8565, 251, 2, 1572, 3, 1),
(8566, 251, 2, 701, 4, 0),
(8567, 251, 2, 1740, 5, 0),
(8568, 251, 2, 1658, 6, 0),
(8569, 251, 2, 1741, 7, 0),
(8570, 251, 2, 739, 8, 0),
(8571, 251, 2, 992, 9, 0),
(8572, 251, 3, 1588, 1, 0),
(8573, 251, 3, 1265, 2, 0),
(8574, 251, 3, 548, 3, 0),
(8575, 251, 3, 988, 4, 0),
(8576, 251, 3, 717, 5, 0),
(8577, 251, 3, 1982, 6, 0),
(8578, 251, 3, 1567, 7, 1),
(8579, 251, 3, 770, 8, 0),
(8580, 251, 3, 1817, 9, 0),
(8581, 251, 4, 405, 1, 0),
(8582, 251, 4, 1360, 2, 0),
(8583, 251, 4, 581, 3, 0),
(8584, 251, 4, 1133, 4, 0),
(8585, 251, 4, 862, 5, 0),
(8586, 251, 4, 1421, 6, 0),
(8587, 251, 4, 1576, 7, 1),
(8588, 251, 4, 111, 8, 0),
(8589, 251, 4, 637, 9, 0),
(8590, 252, 1, 714, 1, 0),
(8591, 252, 1, 1739, 2, 0),
(8592, 252, 1, 1575, 3, 1),
(8593, 252, 1, 818, 4, 0),
(8594, 252, 1, 2337, 5, 0),
(8595, 252, 1, 1228, 6, 0),
(8596, 252, 1, 1867, 7, 0),
(8597, 252, 1, 1616, 8, 0),
(8598, 252, 1, 2184, 9, 0),
(8599, 252, 2, 931, 1, 0),
(8600, 252, 2, 1166, 2, 0),
(8601, 252, 2, 815, 3, 0),
(8602, 252, 2, 587, 4, 0),
(8603, 252, 2, 2148, 5, 0),
(8604, 252, 2, 969, 6, 0),
(8605, 252, 2, 1565, 7, 1),
(8606, 252, 2, 297, 8, 0),
(8607, 252, 2, 1666, 9, 0),
(8608, 252, 3, 1687, 1, 0),
(8609, 252, 3, 1573, 2, 1),
(8610, 252, 3, 841, 3, 0),
(8611, 252, 3, 2254, 4, 0),
(8612, 252, 3, 329, 5, 0),
(8613, 252, 3, 2347, 6, 0),
(8614, 252, 3, 485, 7, 0),
(8615, 252, 3, 1892, 8, 0),
(8616, 252, 3, 1030, 9, 0),
(8617, 252, 4, 195, 1, 0),
(8618, 252, 4, 1048, 2, 0),
(8619, 252, 4, 1586, 3, 0),
(8620, 252, 4, 2076, 4, 0),
(8621, 252, 4, 1568, 5, 1),
(8622, 252, 4, 2377, 6, 0),
(8623, 252, 4, 1642, 7, 0),
(8624, 252, 4, 144, 8, 0),
(8625, 252, 4, 1970, 9, 0),
(8626, 253, 1, 1707, 1, 0),
(8627, 253, 1, 2184, 2, 1),
(8628, 253, 1, 1685, 3, 0),
(8629, 253, 1, 554, 4, 0),
(8630, 253, 1, 780, 5, 0),
(8631, 253, 1, 1797, 6, 0),
(8632, 253, 1, 2283, 7, 0),
(8633, 253, 1, 713, 8, 0),
(8634, 253, 1, 1517, 9, 0),
(8635, 253, 2, 1022, 1, 0),
(8636, 253, 2, 106, 2, 0),
(8637, 253, 2, 32, 3, 0),
(8638, 253, 2, 353, 4, 0),
(8639, 253, 2, 1154, 5, 0),
(8640, 253, 2, 1392, 6, 0),
(8641, 253, 2, 2192, 7, 1),
(8642, 253, 2, 1845, 8, 0),
(8643, 253, 2, 1411, 9, 0),
(8644, 253, 3, 2199, 1, 1),
(8645, 253, 3, 1769, 2, 0),
(8646, 253, 3, 1289, 3, 0),
(8647, 253, 3, 2128, 4, 0),
(8648, 253, 3, 1722, 5, 0),
(8649, 253, 3, 835, 6, 0),
(8650, 253, 3, 1978, 7, 0),
(8651, 253, 3, 1484, 8, 0),
(8652, 253, 3, 826, 9, 0),
(8653, 253, 4, 2327, 1, 0),
(8654, 253, 4, 1453, 2, 0),
(8655, 253, 4, 1082, 3, 0),
(8656, 253, 4, 1046, 4, 0),
(8657, 253, 4, 798, 5, 0),
(8658, 253, 4, 770, 6, 0),
(8659, 253, 4, 247, 7, 0),
(8660, 253, 4, 1277, 8, 0),
(8661, 253, 4, 2186, 9, 1),
(8662, 254, 1, 2192, 1, 1),
(8663, 254, 1, 813, 2, 0),
(8664, 254, 1, 2244, 3, 0),
(8665, 254, 1, 411, 4, 0),
(8666, 254, 1, 2239, 5, 0),
(8667, 254, 1, 574, 6, 0),
(8668, 254, 1, 1954, 7, 0),
(8669, 254, 1, 1604, 8, 0),
(8670, 254, 1, 427, 9, 0),
(8671, 254, 2, 616, 1, 0),
(8672, 254, 2, 1232, 2, 0),
(8673, 254, 2, 375, 3, 0),
(8674, 254, 2, 2177, 4, 1),
(8675, 254, 2, 419, 5, 0),
(8676, 254, 2, 1281, 6, 0),
(8677, 254, 2, 1368, 7, 0),
(8678, 254, 2, 56, 8, 0),
(8679, 254, 2, 2144, 9, 0),
(8680, 254, 3, 857, 1, 0),
(8681, 254, 3, 2072, 2, 0),
(8682, 254, 3, 282, 3, 0),
(8683, 254, 3, 167, 4, 0),
(8684, 254, 3, 1748, 5, 0),
(8685, 254, 3, 217, 6, 0),
(8686, 254, 3, 2195, 7, 1),
(8687, 254, 3, 2379, 8, 0),
(8688, 254, 3, 1694, 9, 0),
(8689, 254, 4, 1626, 1, 0),
(8690, 254, 4, 2183, 2, 1),
(8691, 254, 4, 1224, 3, 0),
(8692, 254, 4, 1170, 4, 0),
(8693, 254, 4, 1658, 5, 0),
(8694, 254, 4, 1657, 6, 0),
(8695, 254, 4, 948, 7, 0),
(8696, 254, 4, 1663, 8, 0),
(8697, 254, 4, 1641, 9, 0),
(8698, 255, 1, 1563, 1, 0),
(8699, 255, 1, 878, 2, 0),
(8700, 255, 1, 937, 3, 0),
(8701, 255, 1, 1797, 4, 0),
(8702, 255, 1, 296, 5, 0),
(8703, 255, 1, 806, 6, 0),
(8704, 255, 1, 1866, 7, 0),
(8705, 255, 1, 916, 8, 0),
(8706, 255, 1, 2197, 9, 1),
(8707, 255, 2, 1701, 1, 0),
(8708, 255, 2, 265, 2, 0),
(8709, 255, 2, 1395, 3, 0),
(8710, 255, 2, 947, 4, 0),
(8711, 255, 2, 772, 5, 0),
(8712, 255, 2, 1524, 6, 0),
(8713, 255, 2, 2192, 7, 1),
(8714, 255, 2, 714, 8, 0),
(8715, 255, 2, 1466, 9, 0),
(8716, 255, 3, 1368, 1, 0),
(8717, 255, 3, 1066, 2, 0),
(8718, 255, 3, 2358, 3, 0),
(8719, 255, 3, 61, 4, 0),
(8720, 255, 3, 1230, 5, 0),
(8721, 255, 3, 2186, 6, 1),
(8722, 255, 3, 419, 7, 0),
(8723, 255, 3, 548, 8, 0),
(8724, 255, 3, 1020, 9, 0),
(8725, 255, 4, 14, 1, 0),
(8726, 255, 4, 1871, 2, 0),
(8727, 255, 4, 2195, 3, 1),
(8728, 255, 4, 2380, 4, 0),
(8729, 255, 4, 1694, 5, 0),
(8730, 255, 4, 988, 6, 0),
(8731, 255, 4, 1434, 7, 0),
(8732, 255, 4, 218, 8, 0),
(8733, 255, 4, 978, 9, 0),
(8734, 256, 1, 235, 1, 0),
(8735, 256, 1, 455, 2, 0),
(8736, 256, 1, 443, 3, 0),
(8737, 256, 1, 1758, 4, 0),
(8738, 256, 1, 2176, 5, 0),
(8739, 256, 1, 2328, 6, 1),
(8740, 256, 1, 266, 7, 0),
(8741, 256, 1, 1910, 8, 0),
(8742, 256, 1, 187, 9, 0),
(8743, 256, 2, 1270, 1, 0),
(8744, 256, 2, 1978, 2, 0),
(8745, 256, 2, 2336, 3, 1),
(8746, 256, 2, 2109, 4, 0),
(8747, 256, 2, 2135, 5, 0),
(8748, 256, 2, 1325, 6, 0),
(8749, 256, 2, 1373, 7, 0),
(8750, 256, 2, 1830, 8, 0),
(8751, 256, 2, 2054, 9, 0),
(8752, 256, 3, 1035, 1, 0),
(8753, 256, 3, 1647, 2, 0),
(8754, 256, 3, 1490, 3, 0),
(8755, 256, 3, 1361, 4, 0),
(8756, 256, 3, 399, 5, 0),
(8757, 256, 3, 361, 6, 0),
(8758, 256, 3, 2343, 7, 1),
(8759, 256, 3, 1066, 8, 0),
(8760, 256, 3, 397, 9, 0),
(8761, 256, 4, 1015, 1, 0),
(8762, 256, 4, 2163, 2, 0),
(8763, 256, 4, 2345, 3, 1),
(8764, 256, 4, 760, 4, 0),
(8765, 256, 4, 425, 5, 0),
(8766, 256, 4, 827, 6, 0),
(8767, 256, 4, 2160, 7, 0),
(8768, 256, 4, 1244, 8, 0),
(8769, 256, 4, 153, 9, 0),
(8770, 257, 1, 1835, 1, 0),
(8771, 257, 1, 1233, 2, 0),
(8772, 257, 1, 1987, 3, 0),
(8773, 257, 1, 2342, 4, 1),
(8774, 257, 1, 246, 5, 0),
(8775, 257, 1, 162, 6, 0),
(8776, 257, 1, 228, 7, 0),
(8777, 257, 1, 1875, 8, 0),
(8778, 257, 1, 2351, 9, 0),
(8779, 257, 2, 1819, 1, 0),
(8780, 257, 2, 2155, 2, 0),
(8781, 257, 2, 270, 3, 0),
(8782, 257, 2, 1787, 4, 0),
(8783, 257, 2, 1424, 5, 0),
(8784, 257, 2, 1417, 6, 0),
(8785, 257, 2, 1693, 7, 0),
(8786, 257, 2, 2328, 8, 1),
(8787, 257, 2, 829, 9, 0),
(8788, 257, 3, 1219, 1, 0),
(8789, 257, 3, 1974, 2, 0),
(8790, 257, 3, 2248, 3, 0),
(8791, 257, 3, 2183, 4, 0),
(8792, 257, 3, 1498, 5, 0),
(8793, 257, 3, 2337, 6, 1),
(8794, 257, 3, 695, 7, 0),
(8795, 257, 3, 1411, 8, 0),
(8796, 257, 3, 1691, 9, 0),
(8797, 257, 4, 1330, 1, 0),
(8798, 257, 4, 571, 2, 0),
(8799, 257, 4, 2331, 3, 1),
(8800, 257, 4, 2398, 4, 0),
(8801, 257, 4, 760, 5, 0),
(8802, 257, 4, 1242, 6, 0),
(8803, 257, 4, 1620, 7, 0),
(8804, 257, 4, 532, 8, 0),
(8805, 257, 4, 1654, 9, 0),
(8806, 258, 1, 1676, 1, 0),
(8807, 258, 1, 155, 2, 0),
(8808, 258, 1, 1727, 3, 0),
(8809, 258, 1, 2258, 4, 0),
(8810, 258, 1, 2330, 5, 1),
(8811, 258, 1, 2112, 6, 0),
(8812, 258, 1, 1096, 7, 0),
(8813, 258, 1, 307, 8, 0),
(8814, 258, 1, 1705, 9, 0),
(8815, 258, 2, 2342, 1, 1),
(8816, 258, 2, 2390, 2, 0),
(8817, 258, 2, 1521, 3, 0),
(8818, 258, 2, 2076, 4, 0),
(8819, 258, 2, 1184, 5, 0),
(8820, 258, 2, 375, 6, 0),
(8821, 258, 2, 616, 7, 0),
(8822, 258, 2, 717, 8, 0),
(8823, 258, 2, 239, 9, 0),
(8824, 258, 3, 282, 1, 0),
(8825, 258, 3, 2332, 2, 1),
(8826, 258, 3, 205, 3, 0),
(8827, 258, 3, 981, 4, 0),
(8828, 258, 3, 162, 5, 0),
(8829, 258, 3, 732, 6, 0),
(8830, 258, 3, 7, 7, 0),
(8831, 258, 3, 2050, 8, 0),
(8832, 258, 3, 135, 9, 0),
(8833, 258, 4, 1292, 1, 0),
(8834, 258, 4, 2344, 2, 1),
(8835, 258, 4, 1084, 3, 0),
(8836, 258, 4, 663, 4, 0),
(8837, 258, 4, 108, 5, 0),
(8838, 258, 4, 957, 6, 0),
(8839, 258, 4, 1961, 7, 0),
(8840, 258, 4, 1891, 8, 0),
(8841, 258, 4, 747, 9, 0),
(8842, 259, 1, 290, 1, 0),
(8843, 259, 1, 868, 2, 0),
(8844, 259, 1, 834, 3, 0),
(8845, 259, 1, 2391, 4, 1),
(8846, 259, 1, 623, 5, 0),
(8847, 259, 1, 1397, 6, 0),
(8848, 259, 1, 337, 7, 0),
(8849, 259, 1, 953, 8, 0),
(8850, 259, 1, 105, 9, 0),
(8851, 259, 2, 1583, 1, 0),
(8852, 259, 2, 2395, 2, 1),
(8853, 259, 2, 1622, 3, 0),
(8854, 259, 2, 1763, 4, 0),
(8855, 259, 2, 324, 5, 0),
(8856, 259, 2, 638, 6, 0),
(8857, 259, 2, 406, 7, 0),
(8858, 259, 2, 840, 8, 0),
(8859, 259, 2, 2273, 9, 0),
(8860, 259, 3, 2398, 1, 1),
(8861, 259, 3, 1846, 2, 0),
(8862, 259, 3, 1762, 3, 0),
(8863, 259, 3, 40, 4, 0),
(8864, 259, 3, 531, 5, 0),
(8865, 259, 3, 2232, 6, 0),
(8866, 259, 3, 1887, 7, 0),
(8867, 259, 3, 671, 8, 0),
(8868, 259, 3, 1574, 9, 0),
(8869, 259, 4, 2132, 1, 0),
(8870, 259, 4, 969, 2, 0),
(8871, 259, 4, 2108, 3, 0),
(8872, 259, 4, 98, 4, 0),
(8873, 259, 4, 2393, 5, 1),
(8874, 259, 4, 1137, 6, 0),
(8875, 259, 4, 172, 7, 0),
(8876, 259, 4, 1260, 8, 0),
(8877, 259, 4, 1740, 9, 0),
(8878, 260, 1, 1265, 1, 0),
(8879, 260, 1, 1712, 2, 0),
(8880, 260, 1, 393, 3, 0),
(8881, 260, 1, 1431, 4, 0),
(8882, 260, 1, 717, 5, 0),
(8883, 260, 1, 1649, 6, 0),
(8884, 260, 1, 310, 7, 0),
(8885, 260, 1, 1789, 8, 0),
(8886, 260, 1, 2326, 9, 1),
(8887, 260, 2, 846, 1, 0),
(8888, 260, 2, 1764, 2, 0),
(8889, 260, 2, 1304, 3, 0),
(8890, 260, 2, 1205, 4, 0),
(8891, 260, 2, 827, 5, 0),
(8892, 260, 2, 2331, 6, 1),
(8893, 260, 2, 2036, 7, 0),
(8894, 260, 2, 1876, 8, 0),
(8895, 260, 2, 741, 9, 0),
(8896, 260, 3, 2338, 1, 1),
(8897, 260, 3, 352, 2, 0),
(8898, 260, 3, 105, 3, 0),
(8899, 260, 3, 1084, 4, 0),
(8900, 260, 3, 1705, 5, 0),
(8901, 260, 3, 1525, 6, 0),
(8902, 260, 3, 1442, 7, 0),
(8903, 260, 3, 1867, 8, 0),
(8904, 260, 3, 2391, 9, 0),
(8905, 260, 4, 1110, 1, 0),
(8906, 260, 4, 576, 2, 0),
(8907, 260, 4, 770, 3, 0),
(8908, 260, 4, 1893, 4, 0),
(8909, 260, 4, 1562, 5, 0),
(8910, 260, 4, 1032, 6, 0),
(8911, 260, 4, 708, 7, 0),
(8912, 260, 4, 1038, 8, 0),
(8913, 260, 4, 2343, 9, 1),
(8914, 261, 1, 47, 1, 0),
(8915, 261, 1, 1242, 2, 0),
(8916, 261, 1, 645, 3, 0),
(8917, 261, 1, 1497, 4, 0),
(8918, 261, 1, 598, 5, 0),
(8919, 261, 1, 893, 6, 0),
(8920, 261, 1, 2393, 7, 1),
(8921, 261, 1, 2204, 8, 0),
(8922, 261, 1, 1084, 9, 0),
(8923, 261, 2, 2257, 1, 0),
(8924, 261, 2, 2398, 2, 1),
(8925, 261, 2, 1358, 3, 0),
(8926, 261, 2, 1861, 4, 0),
(8927, 261, 2, 1725, 5, 0),
(8928, 261, 2, 2248, 6, 0),
(8929, 261, 2, 745, 7, 0),
(8930, 261, 2, 1339, 8, 0),
(8931, 261, 2, 2219, 9, 0),
(8932, 261, 3, 1762, 1, 0),
(8933, 261, 3, 2130, 2, 0),
(8934, 261, 3, 105, 3, 0),
(8935, 261, 3, 2396, 4, 1),
(8936, 261, 3, 1633, 5, 0),
(8937, 261, 3, 1635, 6, 0),
(8938, 261, 3, 947, 7, 0),
(8939, 261, 3, 880, 8, 0),
(8940, 261, 3, 317, 9, 0),
(8941, 261, 4, 2391, 1, 1),
(8942, 261, 4, 1545, 2, 0),
(8943, 261, 4, 1459, 3, 0),
(8944, 261, 4, 669, 4, 0),
(8945, 261, 4, 1825, 5, 0),
(8946, 261, 4, 1340, 6, 0),
(8947, 261, 4, 567, 7, 0),
(8948, 261, 4, 887, 8, 0),
(8949, 261, 4, 605, 9, 0),
(8950, 262, 1, 2077, 1, 0),
(8951, 262, 1, 979, 2, 0),
(8952, 262, 1, 1569, 3, 0),
(8953, 262, 1, 1510, 4, 0),
(8954, 262, 1, 7, 5, 0),
(8955, 262, 1, 1816, 6, 1),
(8956, 262, 1, 233, 7, 0),
(8957, 262, 1, 421, 8, 0),
(8958, 262, 1, 1756, 9, 0),
(8959, 262, 2, 491, 1, 0),
(8960, 262, 2, 2024, 2, 0),
(8961, 262, 2, 862, 3, 0),
(8962, 262, 2, 918, 4, 0),
(8963, 262, 2, 1831, 5, 1),
(8964, 262, 2, 351, 6, 0),
(8965, 262, 2, 1742, 7, 0),
(8966, 262, 2, 1226, 8, 0),
(8967, 262, 2, 32, 9, 0),
(8968, 262, 3, 555, 1, 0),
(8969, 262, 3, 2130, 2, 0),
(8970, 262, 3, 300, 3, 0),
(8971, 262, 3, 1822, 4, 1),
(8972, 262, 3, 824, 5, 0),
(8973, 262, 3, 378, 6, 0),
(8974, 262, 3, 948, 7, 0),
(8975, 262, 3, 749, 8, 0),
(8976, 262, 3, 2396, 9, 0),
(8977, 262, 4, 1159, 1, 0),
(8978, 262, 4, 597, 2, 0),
(8979, 262, 4, 17, 3, 0),
(8980, 262, 4, 1799, 4, 0),
(8981, 262, 4, 1783, 5, 0),
(8982, 262, 4, 1824, 6, 1),
(8983, 262, 4, 1847, 7, 0),
(8984, 262, 4, 2113, 8, 0),
(8985, 262, 4, 1448, 9, 0),
(8986, 263, 1, 321, 1, 0),
(8987, 263, 1, 686, 2, 0),
(8988, 263, 1, 2097, 3, 0),
(8989, 263, 1, 1768, 4, 0),
(8990, 263, 1, 1688, 5, 0),
(8991, 263, 1, 2271, 6, 1),
(8992, 263, 1, 1109, 7, 0),
(8993, 263, 1, 2069, 8, 0),
(8994, 263, 1, 1420, 9, 0),
(8995, 263, 2, 1539, 1, 0),
(8996, 263, 2, 1468, 2, 0),
(8997, 263, 2, 2258, 3, 1),
(8998, 263, 2, 1993, 4, 0),
(8999, 263, 2, 2257, 5, 0),
(9000, 263, 2, 462, 6, 0),
(9001, 263, 2, 155, 7, 0),
(9002, 263, 2, 74, 8, 0),
(9003, 263, 2, 927, 9, 0),
(9004, 263, 3, 2086, 1, 0),
(9005, 263, 3, 622, 2, 0),
(9006, 263, 3, 345, 3, 0),
(9007, 263, 3, 1743, 4, 0),
(9008, 263, 3, 2266, 5, 1),
(9009, 263, 3, 600, 6, 0),
(9010, 263, 3, 427, 7, 0),
(9011, 263, 3, 1613, 8, 0),
(9012, 263, 3, 2391, 9, 0),
(9013, 263, 4, 299, 1, 0),
(9014, 263, 4, 458, 2, 0),
(9015, 263, 4, 683, 3, 0),
(9016, 263, 4, 2263, 4, 1),
(9017, 263, 4, 2276, 5, 0),
(9018, 263, 4, 1458, 6, 0),
(9019, 263, 4, 1774, 7, 0),
(9020, 263, 4, 764, 8, 0),
(9021, 263, 4, 1404, 9, 0),
(9022, 264, 1, 776, 1, 0),
(9023, 264, 1, 168, 2, 0),
(9024, 264, 1, 1227, 3, 0),
(9025, 264, 1, 1285, 4, 0),
(9026, 264, 1, 1006, 5, 0),
(9027, 264, 1, 784, 6, 0),
(9028, 264, 1, 1667, 7, 0),
(9029, 264, 1, 738, 8, 0),
(9030, 264, 1, 2265, 9, 1),
(9031, 264, 2, 2259, 1, 1),
(9032, 264, 2, 2383, 2, 0),
(9033, 264, 2, 1845, 3, 0),
(9034, 264, 2, 1193, 4, 0),
(9035, 264, 2, 625, 5, 0),
(9036, 264, 2, 468, 6, 0),
(9037, 264, 2, 41, 7, 0),
(9038, 264, 2, 1325, 8, 0),
(9039, 264, 2, 2083, 9, 0),
(9040, 264, 3, 571, 1, 0),
(9041, 264, 3, 2272, 2, 1),
(9042, 264, 3, 883, 3, 0),
(9043, 264, 3, 1247, 4, 0),
(9044, 264, 3, 1106, 5, 0),
(9045, 264, 3, 1328, 6, 0),
(9046, 264, 3, 1, 7, 0),
(9047, 264, 3, 2001, 8, 0),
(9048, 264, 3, 1876, 9, 0),
(9049, 264, 4, 966, 1, 0),
(9050, 264, 4, 1052, 2, 0),
(9051, 264, 4, 1441, 3, 0),
(9052, 264, 4, 1684, 4, 0),
(9053, 264, 4, 1741, 5, 0),
(9054, 264, 4, 1774, 6, 0),
(9055, 264, 4, 1797, 7, 0),
(9056, 264, 4, 835, 8, 0),
(9057, 264, 4, 2266, 9, 1),
(9058, 265, 1, 583, 1, 0),
(9059, 265, 1, 458, 2, 0),
(9060, 265, 1, 835, 3, 0),
(9061, 265, 1, 1494, 4, 0),
(9062, 265, 1, 1107, 5, 0),
(9063, 265, 1, 2395, 6, 1),
(9064, 265, 1, 261, 7, 0),
(9065, 265, 1, 1590, 8, 0),
(9066, 265, 1, 551, 9, 0),
(9067, 265, 2, 1420, 1, 0),
(9068, 265, 2, 1260, 2, 0),
(9069, 265, 2, 2005, 3, 0),
(9070, 265, 2, 666, 4, 0),
(9071, 265, 2, 2393, 5, 1),
(9072, 265, 2, 2367, 6, 0),
(9073, 265, 2, 963, 7, 0),
(9074, 265, 2, 1485, 8, 0),
(9075, 265, 2, 1203, 9, 0),
(9076, 265, 3, 599, 1, 0),
(9077, 265, 3, 123, 2, 0),
(9078, 265, 3, 1863, 3, 0),
(9079, 265, 3, 2163, 4, 0),
(9080, 265, 3, 804, 5, 0),
(9081, 265, 3, 322, 6, 0),
(9082, 265, 3, 2391, 7, 1),
(9083, 265, 3, 1398, 8, 0),
(9084, 265, 3, 1105, 9, 0),
(9085, 265, 4, 1158, 1, 0),
(9086, 265, 4, 1272, 2, 0),
(9087, 265, 4, 1135, 3, 0),
(9088, 265, 4, 953, 4, 0),
(9089, 265, 4, 1743, 5, 0),
(9090, 265, 4, 1294, 6, 0),
(9091, 265, 4, 2398, 7, 1),
(9092, 265, 4, 1957, 8, 0),
(9093, 265, 4, 22, 9, 0),
(9094, 266, 1, 395, 1, 0),
(9095, 266, 1, 280, 2, 0),
(9096, 266, 1, 1184, 3, 0),
(9097, 266, 1, 1645, 4, 0),
(9098, 266, 1, 274, 5, 0),
(9099, 266, 1, 1849, 6, 0),
(9100, 266, 1, 2078, 7, 0),
(9101, 266, 1, 456, 8, 0),
(9102, 266, 1, 2390, 9, 1),
(9103, 266, 2, 1026, 1, 0),
(9104, 266, 2, 354, 2, 0),
(9105, 266, 2, 691, 3, 0),
(9106, 266, 2, 534, 4, 0),
(9107, 266, 2, 2376, 5, 1),
(9108, 266, 2, 1515, 6, 0),
(9109, 266, 2, 953, 7, 0),
(9110, 266, 2, 12, 8, 0),
(9111, 266, 2, 2009, 9, 0),
(9112, 266, 3, 1903, 1, 0),
(9113, 266, 3, 866, 2, 0),
(9114, 266, 3, 879, 3, 0),
(9115, 266, 3, 1395, 4, 0),
(9116, 266, 3, 1891, 5, 0),
(9117, 266, 3, 2384, 6, 1),
(9118, 266, 3, 384, 7, 0),
(9119, 266, 3, 174, 8, 0),
(9120, 266, 3, 1126, 9, 0),
(9121, 266, 4, 271, 1, 0),
(9122, 266, 4, 1561, 2, 0),
(9123, 266, 4, 1734, 3, 0),
(9124, 266, 4, 1507, 4, 0),
(9125, 266, 4, 2106, 5, 0),
(9126, 266, 4, 200, 6, 0),
(9127, 266, 4, 268, 7, 0),
(9128, 266, 4, 231, 8, 0),
(9129, 266, 4, 2380, 9, 1),
(9130, 267, 1, 435, 1, 0),
(9131, 267, 1, 2000, 2, 0),
(9132, 267, 1, 2286, 3, 1),
(9133, 267, 1, 1840, 4, 0),
(9134, 267, 1, 1128, 5, 0),
(9135, 267, 1, 426, 6, 0),
(9136, 267, 1, 1329, 7, 0),
(9137, 267, 1, 52, 8, 0),
(9138, 267, 1, 66, 9, 0),
(9139, 267, 2, 1744, 1, 0),
(9140, 267, 2, 2291, 2, 1),
(9141, 267, 2, 95, 3, 0),
(9142, 267, 2, 582, 4, 0),
(9143, 267, 2, 23, 5, 0),
(9144, 267, 2, 257, 6, 0),
(9145, 267, 2, 1304, 7, 0),
(9146, 267, 2, 832, 8, 0),
(9147, 267, 2, 1549, 9, 0),
(9148, 267, 3, 372, 1, 0),
(9149, 267, 3, 445, 2, 0),
(9150, 267, 3, 1430, 3, 0),
(9151, 267, 3, 1756, 4, 0),
(9152, 267, 3, 2389, 5, 0),
(9153, 267, 3, 398, 6, 0),
(9154, 267, 3, 145, 7, 0),
(9155, 267, 3, 941, 8, 0),
(9156, 267, 3, 2299, 9, 1),
(9157, 267, 4, 2185, 1, 0),
(9158, 267, 4, 1642, 2, 0),
(9159, 267, 4, 215, 3, 0),
(9160, 267, 4, 2296, 4, 1),
(9161, 267, 4, 1729, 5, 0),
(9162, 267, 4, 1748, 6, 0),
(9163, 267, 4, 2051, 7, 0),
(9164, 267, 4, 976, 8, 0),
(9165, 267, 4, 619, 9, 0),
(9166, 268, 1, 2069, 1, 0),
(9167, 268, 1, 1967, 2, 0),
(9168, 268, 1, 2184, 3, 1),
(9169, 268, 1, 1780, 4, 0),
(9170, 268, 1, 842, 5, 0),
(9171, 268, 1, 21, 6, 0),
(9172, 268, 1, 738, 7, 0),
(9173, 268, 1, 1448, 8, 0),
(9174, 268, 1, 432, 9, 0),
(9175, 268, 2, 590, 1, 0),
(9176, 268, 2, 45, 2, 0),
(9177, 268, 2, 1267, 3, 0),
(9178, 268, 2, 1444, 4, 0),
(9179, 268, 2, 1025, 5, 0),
(9180, 268, 2, 2192, 6, 1),
(9181, 268, 2, 682, 7, 0),
(9182, 268, 2, 90, 8, 0),
(9183, 268, 2, 294, 9, 0),
(9184, 268, 3, 2186, 1, 1),
(9185, 268, 3, 1431, 2, 0),
(9186, 268, 3, 1645, 3, 0),
(9187, 268, 3, 205, 4, 0),
(9188, 268, 3, 1413, 5, 0),
(9189, 268, 3, 579, 6, 0),
(9190, 268, 3, 674, 7, 0),
(9191, 268, 3, 1066, 8, 0),
(9192, 268, 3, 8, 9, 0),
(9193, 268, 4, 16, 1, 0),
(9194, 268, 4, 1032, 2, 0),
(9195, 268, 4, 2076, 3, 0),
(9196, 268, 4, 1501, 4, 0),
(9197, 268, 4, 410, 5, 0),
(9198, 268, 4, 1175, 6, 0),
(9199, 268, 4, 393, 7, 0),
(9200, 268, 4, 1893, 8, 0),
(9201, 268, 4, 2195, 9, 1),
(9202, 269, 1, 2309, 1, 0),
(9203, 269, 1, 1611, 2, 0),
(9204, 269, 1, 727, 3, 0),
(9205, 269, 1, 261, 4, 0),
(9206, 269, 1, 1222, 5, 0),
(9207, 269, 1, 2200, 6, 0),
(9208, 269, 1, 1863, 7, 0),
(9209, 269, 1, 2167, 8, 1),
(9210, 269, 1, 38, 9, 0),
(9211, 269, 2, 777, 1, 0),
(9212, 269, 2, 2225, 2, 0),
(9213, 269, 2, 108, 3, 0),
(9214, 269, 2, 2313, 4, 0),
(9215, 269, 2, 1545, 5, 0),
(9216, 269, 2, 1963, 6, 0),
(9217, 269, 2, 2174, 7, 1),
(9218, 269, 2, 1053, 8, 0),
(9219, 269, 2, 1166, 9, 0),
(9220, 269, 3, 1159, 1, 0),
(9221, 269, 3, 1665, 2, 0),
(9222, 269, 3, 2232, 3, 0),
(9223, 269, 3, 2161, 4, 1),
(9224, 269, 3, 1242, 5, 0),
(9225, 269, 3, 2384, 6, 0),
(9226, 269, 3, 1721, 7, 0),
(9227, 269, 3, 125, 8, 0),
(9228, 269, 3, 300, 9, 0),
(9229, 269, 4, 1394, 1, 0),
(9230, 269, 4, 662, 2, 0),
(9231, 269, 4, 1640, 3, 0),
(9232, 269, 4, 303, 4, 0),
(9233, 269, 4, 838, 5, 0),
(9234, 269, 4, 19, 6, 0),
(9235, 269, 4, 92, 7, 0),
(9236, 269, 4, 2163, 8, 1),
(9237, 269, 4, 2362, 9, 0),
(9238, 270, 1, 1917, 1, 0),
(9239, 270, 1, 621, 2, 0),
(9240, 270, 1, 583, 3, 0),
(9241, 270, 1, 1959, 4, 0),
(9242, 270, 1, 1973, 5, 0),
(9243, 270, 1, 678, 6, 0),
(9244, 270, 1, 1204, 7, 0),
(9245, 270, 1, 2371, 8, 1),
(9246, 270, 1, 1675, 9, 0),
(9247, 270, 2, 1663, 1, 0),
(9248, 270, 2, 1397, 2, 0),
(9249, 270, 2, 2364, 3, 1),
(9250, 270, 2, 2117, 4, 0),
(9251, 270, 2, 2246, 5, 0),
(9252, 270, 2, 265, 6, 0),
(9253, 270, 2, 1468, 7, 0),
(9254, 270, 2, 665, 8, 0),
(9255, 270, 2, 2033, 9, 0),
(9256, 270, 3, 2346, 1, 0),
(9257, 270, 3, 2277, 2, 0),
(9258, 270, 3, 2367, 3, 1),
(9259, 270, 3, 1351, 4, 0),
(9260, 270, 3, 293, 5, 0),
(9261, 270, 3, 1160, 6, 0),
(9262, 270, 3, 689, 7, 0),
(9263, 270, 3, 667, 8, 0),
(9264, 270, 3, 359, 9, 0),
(9265, 271, 1, 948, 1, 0),
(9266, 271, 1, 84, 2, 0),
(9267, 271, 1, 1886, 3, 1),
(9268, 271, 1, 1077, 4, 0),
(9269, 271, 1, 2225, 5, 0),
(9270, 271, 1, 415, 6, 0),
(9271, 271, 1, 2279, 7, 0),
(9272, 271, 1, 1191, 8, 0),
(9273, 271, 1, 1395, 9, 0),
(9274, 271, 2, 1220, 1, 0),
(9275, 271, 2, 2393, 2, 0),
(9276, 271, 2, 1400, 3, 0),
(9277, 271, 2, 1940, 4, 0),
(9278, 271, 2, 1880, 5, 1),
(9279, 271, 2, 17, 6, 0),
(9280, 271, 2, 1392, 7, 0),
(9281, 271, 2, 873, 8, 0),
(9282, 271, 2, 1621, 9, 0),
(9283, 271, 3, 1707, 1, 0),
(9284, 271, 3, 1130, 2, 0),
(9285, 271, 3, 169, 3, 0),
(9286, 271, 3, 2292, 4, 0),
(9287, 271, 3, 791, 5, 0),
(9288, 271, 3, 1890, 6, 1),
(9289, 271, 3, 1754, 7, 0),
(9290, 271, 3, 1386, 8, 0),
(9291, 271, 3, 662, 9, 0),
(9292, 271, 4, 162, 1, 0),
(9293, 271, 4, 439, 2, 0),
(9294, 271, 4, 799, 3, 0),
(9295, 271, 4, 200, 4, 0),
(9296, 271, 4, 660, 5, 0),
(9297, 271, 4, 2079, 6, 0),
(9298, 271, 4, 394, 7, 0),
(9299, 271, 4, 1883, 8, 1),
(9300, 271, 4, 225, 9, 0),
(9301, 272, 1, 840, 1, 0),
(9302, 272, 1, 137, 2, 0),
(9303, 272, 1, 775, 3, 0),
(9304, 272, 1, 1794, 4, 0),
(9305, 272, 1, 1890, 5, 1),
(9306, 272, 1, 1640, 6, 0),
(9307, 272, 1, 1751, 7, 0),
(9308, 272, 1, 886, 8, 0),
(9309, 272, 1, 2282, 9, 0),
(9310, 272, 2, 389, 1, 0),
(9311, 272, 2, 1657, 2, 0),
(9312, 272, 2, 901, 3, 0),
(9313, 272, 2, 1844, 4, 0),
(9314, 272, 2, 1880, 5, 1),
(9315, 272, 2, 68, 6, 0),
(9316, 272, 2, 862, 7, 0),
(9317, 272, 2, 1967, 8, 0),
(9318, 272, 2, 1830, 9, 0),
(9319, 272, 3, 1884, 1, 1),
(9320, 272, 3, 2369, 2, 0),
(9321, 272, 3, 1384, 3, 0),
(9322, 272, 3, 2393, 4, 0),
(9323, 272, 3, 927, 5, 0),
(9324, 272, 3, 1684, 6, 0),
(9325, 272, 3, 1660, 7, 0),
(9326, 272, 3, 801, 8, 0),
(9327, 272, 3, 1504, 9, 0),
(9328, 272, 4, 214, 1, 0),
(9329, 272, 4, 285, 2, 0),
(9330, 272, 4, 938, 3, 0),
(9331, 272, 4, 1652, 4, 0),
(9332, 272, 4, 1174, 5, 0),
(9333, 272, 4, 5, 6, 0),
(9334, 272, 4, 2360, 7, 0),
(9335, 272, 4, 2342, 8, 0),
(9336, 272, 4, 1883, 9, 1),
(9337, 273, 1, 1457, 1, 0),
(9338, 273, 1, 2367, 2, 0),
(9339, 273, 1, 2356, 3, 0),
(9340, 273, 1, 1517, 4, 0),
(9341, 273, 1, 2164, 5, 0),
(9342, 273, 1, 2124, 6, 0),
(9343, 273, 1, 66, 7, 0),
(9344, 273, 1, 1882, 8, 1),
(9345, 273, 1, 709, 9, 0),
(9346, 273, 2, 799, 1, 0),
(9347, 273, 2, 978, 2, 0),
(9348, 273, 2, 200, 3, 0),
(9349, 273, 2, 579, 4, 0),
(9350, 273, 2, 440, 5, 0),
(9351, 273, 2, 1454, 6, 0),
(9352, 273, 2, 1944, 7, 0),
(9353, 273, 2, 1883, 8, 1),
(9354, 273, 2, 1587, 9, 0),
(9355, 273, 3, 773, 1, 0),
(9356, 273, 3, 557, 2, 0),
(9357, 273, 3, 1145, 3, 0),
(9358, 273, 3, 412, 4, 0),
(9359, 273, 3, 1387, 5, 0),
(9360, 273, 3, 2030, 6, 0),
(9361, 273, 3, 1527, 7, 0),
(9362, 273, 3, 534, 8, 0),
(9363, 273, 3, 1888, 9, 1),
(9364, 273, 4, 681, 1, 0),
(9365, 273, 4, 1884, 2, 1),
(9366, 273, 4, 629, 3, 0),
(9367, 273, 4, 1076, 4, 0),
(9368, 273, 4, 1563, 5, 0),
(9369, 273, 4, 2346, 6, 0),
(9370, 273, 4, 136, 7, 0),
(9371, 273, 4, 866, 8, 0),
(9372, 273, 4, 22, 9, 0),
(9373, 274, 1, 862, 1, 0),
(9374, 274, 1, 692, 2, 0),
(9375, 274, 1, 1880, 3, 1),
(9376, 274, 1, 1662, 4, 0),
(9377, 274, 1, 1603, 5, 0),
(9378, 274, 1, 790, 6, 0),
(9379, 274, 1, 1485, 7, 0),
(9380, 274, 1, 805, 8, 0),
(9381, 274, 1, 1396, 9, 0),
(9382, 274, 2, 289, 1, 0),
(9383, 274, 2, 887, 2, 0),
(9384, 274, 2, 2220, 3, 0),
(9385, 274, 2, 1771, 4, 0),
(9386, 274, 2, 956, 5, 0),
(9387, 274, 2, 1608, 6, 0),
(9388, 274, 2, 1891, 7, 1),
(9389, 274, 2, 1656, 8, 0),
(9390, 274, 2, 568, 9, 0),
(9391, 274, 3, 1979, 1, 0),
(9392, 274, 3, 1886, 2, 1),
(9393, 274, 3, 2263, 3, 0),
(9394, 274, 3, 4, 4, 0),
(9395, 274, 3, 1973, 5, 0),
(9396, 274, 3, 1691, 6, 0),
(9397, 274, 3, 1765, 7, 0),
(9398, 274, 3, 1990, 8, 0),
(9399, 274, 3, 482, 9, 0),
(9400, 274, 4, 2314, 1, 0),
(9401, 274, 4, 1895, 2, 0),
(9402, 274, 4, 1424, 3, 0),
(9403, 274, 4, 576, 4, 0),
(9404, 274, 4, 1279, 5, 0),
(9405, 274, 4, 270, 6, 0),
(9406, 274, 4, 2077, 7, 0),
(9407, 274, 4, 2306, 8, 0),
(9408, 274, 4, 1883, 9, 1),
(9409, 275, 1, 243, 1, 0),
(9410, 275, 1, 218, 2, 0),
(9411, 275, 1, 722, 3, 0),
(9412, 275, 1, 185, 4, 0),
(9413, 275, 1, 1883, 5, 1),
(9414, 275, 1, 1213, 6, 0),
(9415, 275, 1, 217, 7, 0),
(9416, 275, 1, 2222, 8, 0),
(9417, 275, 1, 282, 9, 0),
(9418, 275, 2, 1573, 1, 0),
(9419, 275, 2, 1881, 2, 1),
(9420, 275, 2, 4, 3, 0),
(9421, 275, 2, 809, 4, 0),
(9422, 275, 2, 2199, 5, 0),
(9423, 275, 2, 1097, 6, 0),
(9424, 275, 2, 1269, 7, 0),
(9425, 275, 2, 1164, 8, 0),
(9426, 275, 2, 1724, 9, 0),
(9427, 275, 3, 1178, 1, 0),
(9428, 275, 3, 28, 2, 0),
(9429, 275, 3, 2209, 3, 0),
(9430, 275, 3, 1292, 4, 0),
(9431, 275, 3, 1127, 5, 0),
(9432, 275, 3, 1084, 6, 0),
(9433, 275, 3, 1890, 7, 1),
(9434, 275, 3, 896, 8, 0),
(9435, 275, 3, 1459, 9, 0),
(9436, 275, 4, 1352, 1, 0),
(9437, 275, 4, 652, 2, 0),
(9438, 275, 4, 1603, 3, 0),
(9439, 275, 4, 866, 4, 0),
(9440, 275, 4, 2069, 5, 0),
(9441, 275, 4, 625, 6, 0),
(9442, 275, 4, 2286, 7, 0),
(9443, 275, 4, 1865, 8, 0),
(9444, 275, 4, 1885, 9, 1),
(9445, 276, 1, 875, 1, 0),
(9446, 276, 1, 1884, 2, 0),
(9447, 276, 1, 2246, 3, 0),
(9448, 276, 1, 1139, 4, 0),
(9449, 276, 1, 1726, 5, 0),
(9450, 276, 1, 2375, 6, 0),
(9451, 276, 1, 848, 7, 1),
(9452, 276, 1, 1411, 8, 0),
(9453, 276, 1, 1114, 9, 0),
(9454, 276, 2, 857, 1, 1),
(9455, 276, 2, 1875, 2, 0),
(9456, 276, 2, 308, 3, 0),
(9457, 276, 2, 183, 4, 0),
(9458, 276, 2, 1851, 5, 0),
(9459, 276, 2, 1175, 6, 0),
(9460, 276, 2, 13, 7, 0),
(9461, 276, 2, 1451, 8, 0),
(9462, 276, 2, 1642, 9, 0),
(9463, 276, 3, 38, 1, 0),
(9464, 276, 3, 1272, 2, 0),
(9465, 276, 3, 100, 3, 0),
(9466, 276, 3, 853, 4, 1),
(9467, 276, 3, 966, 5, 0),
(9468, 276, 3, 954, 6, 0),
(9469, 276, 3, 2361, 7, 0),
(9470, 276, 3, 1800, 8, 0),
(9471, 276, 3, 1535, 9, 0),
(9472, 276, 4, 426, 1, 0),
(9473, 276, 4, 862, 2, 1),
(9474, 276, 4, 1918, 3, 0),
(9475, 276, 4, 2116, 4, 0),
(9476, 276, 4, 697, 5, 0),
(9477, 276, 4, 2281, 6, 0),
(9478, 276, 4, 1810, 7, 0),
(9479, 276, 4, 1828, 8, 0),
(9480, 276, 4, 377, 9, 0),
(9481, 277, 1, 2194, 1, 0),
(9482, 277, 1, 799, 2, 0),
(9483, 277, 1, 706, 3, 0),
(9484, 277, 1, 857, 4, 1),
(9485, 277, 1, 2056, 5, 0),
(9486, 277, 1, 1281, 6, 0),
(9487, 277, 1, 421, 7, 0),
(9488, 277, 1, 2105, 8, 0),
(9489, 277, 1, 193, 9, 0),
(9490, 277, 2, 1473, 1, 0),
(9491, 277, 2, 1582, 2, 0),
(9492, 277, 2, 739, 3, 0),
(9493, 277, 2, 2000, 4, 0),
(9494, 277, 2, 1761, 5, 0),
(9495, 277, 2, 885, 6, 0),
(9496, 277, 2, 286, 7, 0),
(9497, 277, 2, 862, 8, 1),
(9498, 277, 2, 2393, 9, 0),
(9499, 277, 3, 1861, 1, 0),
(9500, 277, 3, 848, 2, 1),
(9501, 277, 3, 1479, 3, 0),
(9502, 277, 3, 1724, 4, 0),
(9503, 277, 3, 2267, 5, 0),
(9504, 277, 3, 2374, 6, 0),
(9505, 277, 3, 265, 7, 0),
(9506, 277, 3, 709, 8, 0),
(9507, 277, 3, 1409, 9, 0),
(9508, 277, 4, 1823, 1, 0),
(9509, 277, 4, 853, 2, 1),
(9510, 277, 4, 602, 3, 0),
(9511, 277, 4, 973, 4, 0),
(9512, 277, 4, 1719, 5, 0),
(9513, 277, 4, 1549, 6, 0),
(9514, 277, 4, 1102, 7, 0),
(9515, 277, 4, 751, 8, 0),
(9516, 277, 4, 2384, 9, 0),
(9517, 278, 1, 1625, 1, 0),
(9518, 278, 1, 2123, 2, 0),
(9519, 278, 1, 862, 3, 1),
(9520, 278, 1, 437, 4, 0),
(9521, 278, 1, 1305, 5, 0),
(9522, 278, 1, 467, 6, 0),
(9523, 278, 1, 2160, 7, 0),
(9524, 278, 1, 532, 8, 0),
(9525, 278, 1, 2346, 9, 0),
(9526, 278, 2, 1183, 1, 0),
(9527, 278, 2, 1073, 2, 0),
(9528, 278, 2, 1671, 3, 0),
(9529, 278, 2, 857, 4, 1),
(9530, 278, 2, 1425, 5, 0),
(9531, 278, 2, 1173, 6, 0),
(9532, 278, 2, 453, 7, 0),
(9533, 278, 2, 717, 8, 0),
(9534, 278, 2, 310, 9, 0),
(9535, 278, 3, 848, 1, 1),
(9536, 278, 3, 69, 2, 0),
(9537, 278, 3, 78, 3, 0),
(9538, 278, 3, 1156, 4, 0),
(9539, 278, 3, 1406, 5, 0),
(9540, 278, 3, 2220, 6, 0),
(9541, 278, 3, 1241, 7, 0),
(9542, 278, 3, 607, 8, 0),
(9543, 278, 3, 2353, 9, 0),
(9544, 278, 4, 809, 1, 0),
(9545, 278, 4, 2283, 2, 0),
(9546, 278, 4, 1804, 3, 0),
(9547, 278, 4, 853, 4, 1),
(9548, 278, 4, 596, 5, 0),
(9549, 278, 4, 683, 6, 0),
(9550, 278, 4, 1638, 7, 0),
(9551, 278, 4, 50, 8, 0),
(9552, 278, 4, 83, 9, 0),
(9553, 279, 1, 1526, 1, 0),
(9554, 279, 1, 807, 2, 0),
(9555, 279, 1, 2033, 3, 0),
(9556, 279, 1, 28, 4, 0),
(9557, 279, 1, 947, 5, 0),
(9558, 279, 1, 952, 6, 0),
(9559, 279, 1, 390, 7, 0),
(9560, 279, 1, 83, 8, 0),
(9561, 279, 1, 2268, 9, 1),
(9562, 279, 2, 369, 1, 0),
(9563, 279, 2, 2258, 2, 1),
(9564, 279, 2, 171, 3, 0),
(9565, 279, 2, 1637, 4, 0),
(9566, 279, 2, 957, 5, 0),
(9567, 279, 2, 1011, 6, 0),
(9568, 279, 2, 2239, 7, 0),
(9569, 279, 2, 1096, 8, 0),
(9570, 279, 2, 2285, 9, 0),
(9571, 279, 3, 1742, 1, 0),
(9572, 279, 3, 1494, 2, 0),
(9573, 279, 3, 2265, 3, 1),
(9574, 279, 3, 437, 4, 0),
(9575, 279, 3, 261, 5, 0),
(9576, 279, 3, 897, 6, 0),
(9577, 279, 3, 1301, 7, 0),
(9578, 279, 3, 1906, 8, 0),
(9579, 279, 3, 1166, 9, 0),
(9580, 279, 4, 289, 1, 0),
(9581, 279, 4, 1702, 2, 0),
(9582, 279, 4, 93, 3, 0),
(9583, 279, 4, 411, 4, 0),
(9584, 279, 4, 560, 5, 0),
(9585, 279, 4, 2270, 6, 1),
(9586, 279, 4, 2313, 7, 0),
(9587, 279, 4, 693, 8, 0),
(9588, 279, 4, 2323, 9, 0),
(9589, 280, 1, 2153, 1, 0),
(9590, 280, 1, 1756, 2, 0),
(9591, 280, 1, 2352, 3, 0),
(9592, 280, 1, 247, 4, 0),
(9593, 280, 1, 1694, 5, 0),
(9594, 280, 1, 798, 6, 0),
(9595, 280, 1, 1817, 7, 0),
(9596, 280, 1, 182, 8, 0),
(9597, 280, 1, 2306, 9, 1),
(9598, 280, 2, 2145, 1, 0),
(9599, 280, 2, 1653, 2, 0),
(9600, 280, 2, 1909, 3, 0),
(9601, 280, 2, 2195, 4, 0),
(9602, 280, 2, 1560, 5, 0),
(9603, 280, 2, 270, 6, 0),
(9604, 280, 2, 980, 7, 0),
(9605, 280, 2, 2314, 8, 1),
(9606, 280, 2, 2074, 9, 0),
(9607, 280, 3, 581, 1, 0),
(9608, 280, 3, 2226, 2, 0),
(9609, 280, 3, 802, 3, 0),
(9610, 280, 3, 2103, 4, 0),
(9611, 280, 3, 117, 5, 0),
(9612, 280, 3, 709, 6, 0),
(9613, 280, 3, 2313, 7, 1),
(9614, 280, 3, 2119, 8, 0),
(9615, 280, 3, 776, 9, 0),
(9616, 280, 4, 2317, 1, 1),
(9617, 280, 4, 641, 2, 0),
(9618, 280, 4, 806, 3, 0),
(9619, 280, 4, 2253, 4, 0),
(9620, 280, 4, 480, 5, 0),
(9621, 280, 4, 98, 6, 0),
(9622, 280, 4, 292, 7, 0),
(9623, 280, 4, 43, 8, 0),
(9624, 280, 4, 1553, 9, 0),
(9625, 281, 1, 1119, 1, 0),
(9626, 281, 1, 60, 2, 0),
(9627, 281, 1, 300, 3, 0),
(9628, 281, 1, 2241, 4, 0),
(9629, 281, 1, 352, 5, 0),
(9630, 281, 1, 2317, 6, 1),
(9631, 281, 1, 1535, 7, 0),
(9632, 281, 1, 2200, 8, 0),
(9633, 281, 1, 415, 9, 0),
(9634, 281, 2, 2369, 1, 0),
(9635, 281, 2, 1936, 2, 0),
(9636, 281, 2, 1707, 3, 0),
(9637, 281, 2, 2282, 4, 0),
(9638, 281, 2, 2312, 5, 1),
(9639, 281, 2, 1178, 6, 0),
(9640, 281, 2, 816, 7, 0),
(9641, 281, 2, 2210, 8, 0),
(9642, 281, 2, 1410, 9, 0),
(9643, 281, 3, 1026, 1, 0),
(9644, 281, 3, 2322, 2, 1),
(9645, 281, 3, 1767, 3, 0),
(9646, 281, 3, 1249, 4, 0),
(9647, 281, 3, 78, 5, 0),
(9648, 281, 3, 1221, 6, 0),
(9649, 281, 3, 1542, 7, 0),
(9650, 281, 3, 1371, 8, 0),
(9651, 281, 3, 37, 9, 0),
(9652, 281, 4, 1723, 1, 0),
(9653, 281, 4, 599, 2, 0),
(9654, 281, 4, 1105, 3, 0),
(9655, 281, 4, 2313, 4, 1),
(9656, 281, 4, 1476, 5, 0),
(9657, 281, 4, 1353, 6, 0),
(9658, 281, 4, 958, 7, 0),
(9659, 281, 4, 1275, 8, 0),
(9660, 281, 4, 568, 9, 0),
(9661, 282, 1, 1618, 1, 0),
(9662, 282, 1, 30, 2, 0),
(9663, 282, 1, 254, 3, 0),
(9664, 282, 1, 357, 4, 0),
(9665, 282, 1, 2316, 5, 1),
(9666, 282, 1, 2034, 6, 0),
(9667, 282, 1, 818, 7, 0),
(9668, 282, 1, 1607, 8, 0),
(9669, 282, 1, 1469, 9, 0),
(9670, 282, 2, 325, 1, 0),
(9671, 282, 2, 2320, 2, 1),
(9672, 282, 2, 545, 3, 0),
(9673, 282, 2, 1658, 4, 0),
(9674, 282, 2, 96, 5, 0),
(9675, 282, 2, 881, 6, 0),
(9676, 282, 2, 2148, 7, 0),
(9677, 282, 2, 733, 8, 0),
(9678, 282, 2, 40, 9, 0),
(9679, 282, 3, 1747, 1, 0),
(9680, 282, 3, 616, 2, 0),
(9681, 282, 3, 1507, 3, 0),
(9682, 282, 3, 941, 4, 0),
(9683, 282, 3, 249, 5, 0),
(9684, 282, 3, 453, 6, 0),
(9685, 282, 3, 830, 7, 0),
(9686, 282, 3, 2314, 8, 1),
(9687, 282, 3, 310, 9, 0),
(9688, 282, 4, 268, 1, 0),
(9689, 282, 4, 1732, 2, 0),
(9690, 282, 4, 146, 3, 0),
(9691, 282, 4, 1969, 4, 0),
(9692, 282, 4, 1047, 5, 0),
(9693, 282, 4, 219, 6, 0),
(9694, 282, 4, 2303, 7, 1),
(9695, 282, 4, 1020, 8, 0),
(9696, 282, 4, 1983, 9, 0),
(9697, 283, 1, 933, 1, 1),
(9698, 283, 1, 2391, 2, 0),
(9699, 283, 1, 1356, 3, 0),
(9700, 283, 1, 2028, 4, 0),
(9701, 283, 1, 657, 5, 0),
(9702, 283, 1, 696, 6, 0),
(9703, 283, 1, 1795, 7, 0),
(9704, 283, 1, 2257, 8, 0),
(9705, 283, 1, 2093, 9, 0),
(9706, 283, 2, 1368, 1, 0),
(9707, 283, 2, 2059, 2, 0),
(9708, 283, 2, 549, 3, 0),
(9709, 283, 2, 189, 4, 0),
(9710, 283, 2, 2105, 5, 0),
(9711, 283, 2, 731, 6, 0),
(9712, 283, 2, 938, 7, 1),
(9713, 283, 2, 253, 8, 0),
(9714, 283, 2, 1429, 9, 0),
(9715, 283, 3, 413, 1, 0),
(9716, 283, 3, 1743, 2, 0),
(9717, 283, 3, 114, 3, 0),
(9718, 283, 3, 30, 4, 0),
(9719, 283, 3, 748, 5, 0),
(9720, 283, 3, 330, 6, 0),
(9721, 283, 3, 1683, 7, 0),
(9722, 283, 3, 1482, 8, 0),
(9723, 283, 3, 937, 9, 1),
(9724, 284, 1, 168, 1, 0),
(9725, 284, 1, 2270, 2, 0),
(9726, 284, 1, 128, 3, 1),
(9727, 284, 1, 1667, 4, 0),
(9728, 284, 1, 413, 5, 0),
(9729, 284, 1, 1301, 6, 0),
(9730, 284, 1, 1574, 7, 0),
(9731, 284, 1, 1617, 8, 0),
(9732, 284, 1, 694, 9, 0),
(9733, 284, 2, 359, 1, 0),
(9734, 284, 2, 378, 2, 0),
(9735, 284, 2, 66, 3, 0),
(9736, 284, 2, 111, 4, 0),
(9737, 284, 2, 1096, 5, 0),
(9738, 284, 2, 2174, 6, 0),
(9739, 284, 2, 122, 7, 1),
(9740, 284, 2, 300, 8, 0),
(9741, 284, 2, 87, 9, 0),
(9742, 284, 3, 420, 1, 0),
(9743, 284, 3, 243, 2, 0),
(9744, 284, 3, 1364, 3, 0),
(9745, 284, 3, 2207, 4, 0),
(9746, 284, 3, 230, 5, 0),
(9747, 284, 3, 831, 6, 0),
(9748, 284, 3, 1046, 7, 0),
(9749, 284, 3, 1038, 8, 0),
(9750, 284, 3, 135, 9, 1),
(9751, 284, 4, 928, 1, 0),
(9752, 284, 4, 557, 2, 0),
(9753, 284, 4, 124, 3, 1),
(9754, 284, 4, 603, 4, 0),
(9755, 284, 4, 809, 5, 0),
(9756, 284, 4, 2252, 6, 0),
(9757, 284, 4, 544, 7, 0),
(9758, 284, 4, 1259, 8, 0),
(9759, 284, 4, 1784, 9, 0),
(9760, 1, 1, 177, 1, 0),
(9761, 1, 1, 980, 2, 0),
(9762, 1, 1, 2387, 3, 0),
(9763, 1, 1, 165, 4, 0),
(9764, 1, 1, 1855, 5, 0),
(9765, 1, 1, 211, 6, 0),
(9766, 1, 1, 770, 7, 0),
(9767, 1, 1, 133, 8, 1),
(9768, 1, 1, 195, 9, 0),
(9769, 1, 2, 1408, 1, 0),
(9770, 1, 2, 73, 2, 0),
(9771, 1, 2, 1150, 3, 0),
(9772, 1, 2, 128, 4, 1),
(9773, 1, 2, 2280, 5, 0),
(9774, 1, 2, 1016, 6, 0),
(9775, 1, 2, 916, 7, 0),
(9776, 1, 2, 1794, 8, 0),
(9777, 1, 2, 1975, 9, 0),
(9778, 1, 3, 107, 1, 0),
(9779, 1, 3, 1141, 2, 0),
(9780, 1, 3, 2005, 3, 0),
(9781, 1, 3, 123, 4, 1),
(9782, 1, 3, 1704, 5, 0),
(9783, 1, 3, 2324, 6, 0),
(9784, 1, 3, 67, 7, 0),
(9785, 1, 3, 896, 8, 0),
(9786, 1, 3, 103, 9, 0),
(9787, 1, 4, 1740, 1, 0),
(9788, 1, 4, 349, 2, 0),
(9789, 1, 4, 125, 3, 1),
(9790, 1, 4, 1623, 4, 0),
(9791, 1, 4, 2287, 5, 0),
(9792, 1, 4, 779, 6, 0),
(9793, 1, 4, 757, 7, 0),
(9794, 1, 4, 40, 8, 0),
(9795, 1, 4, 848, 9, 0),
(9796, 1, 1, 540, 1, 0),
(9797, 1, 1, 1499, 2, 0),
(9798, 1, 1, 1417, 3, 0),
(9799, 1, 1, 234, 4, 0),
(9800, 1, 1, 208, 5, 0),
(9801, 1, 1, 135, 6, 1),
(9802, 1, 1, 1361, 7, 0),
(9803, 1, 1, 2380, 8, 0),
(9804, 1, 1, 1871, 9, 0),
(9805, 1, 2, 1506, 1, 0),
(9806, 1, 2, 2097, 2, 0),
(9807, 1, 2, 1208, 3, 0),
(9808, 1, 2, 887, 4, 0),
(9809, 1, 2, 128, 5, 1),
(9810, 1, 2, 2133, 6, 0),
(9811, 1, 2, 1811, 7, 0),
(9812, 1, 2, 632, 8, 0),
(9813, 1, 2, 168, 9, 0),
(9814, 1, 3, 2124, 1, 0),
(9815, 1, 3, 782, 2, 0),
(9816, 1, 3, 303, 3, 0),
(9817, 1, 3, 294, 4, 0),
(9818, 1, 3, 123, 5, 1),
(9819, 1, 3, 1990, 6, 0),
(9820, 1, 3, 1840, 7, 0),
(9821, 1, 3, 715, 8, 0),
(9822, 1, 3, 1535, 9, 0),
(9823, 1, 4, 125, 1, 1),
(9824, 1, 4, 1614, 2, 0),
(9825, 1, 4, 873, 3, 0),
(9826, 1, 4, 2289, 4, 0),
(9827, 1, 4, 1129, 5, 0),
(9828, 1, 4, 1794, 6, 0),
(9829, 1, 4, 2148, 7, 0),
(9830, 1, 4, 1862, 8, 0),
(9831, 1, 4, 1464, 9, 0),
(9832, 2, 1, 1624, 1, 0),
(9833, 2, 1, 791, 2, 0),
(9834, 2, 1, 737, 3, 0),
(9835, 2, 1, 2282, 4, 0),
(9836, 2, 1, 874, 5, 0),
(9837, 2, 1, 1260, 6, 0),
(9838, 2, 1, 125, 7, 1),
(9839, 2, 1, 926, 8, 0),
(9840, 2, 1, 1283, 9, 0),
(9841, 2, 2, 104, 1, 0),
(9842, 2, 2, 643, 2, 0),
(9843, 2, 2, 127, 3, 1),
(9844, 2, 2, 1531, 4, 0),
(9845, 2, 2, 1089, 5, 0),
(9846, 2, 2, 671, 6, 0),
(9847, 2, 2, 94, 7, 0),
(9848, 2, 2, 1025, 8, 0),
(9849, 2, 2, 1155, 9, 0),
(9850, 2, 3, 1439, 1, 0),
(9851, 2, 3, 2386, 2, 0),
(9852, 2, 3, 1208, 3, 0),
(9853, 2, 3, 2001, 4, 0),
(9854, 2, 3, 121, 5, 1),
(9855, 2, 3, 1793, 6, 0),
(9856, 2, 3, 48, 7, 0),
(9857, 2, 3, 1960, 8, 0),
(9858, 2, 3, 2396, 9, 0),
(9859, 2, 4, 133, 1, 1),
(9860, 2, 4, 397, 2, 0),
(9861, 2, 4, 442, 3, 0),
(9862, 2, 4, 724, 4, 0),
(9863, 2, 4, 2153, 5, 0),
(9864, 2, 4, 159, 6, 0),
(9865, 2, 4, 1083, 7, 0),
(9866, 2, 4, 2077, 8, 0),
(9867, 2, 4, 5, 9, 0),
(9868, 3, 1, 848, 1, 0),
(9869, 3, 1, 1422, 2, 0),
(9870, 3, 1, 1405, 3, 0),
(9871, 3, 1, 690, 4, 0),
(9872, 3, 1, 1812, 5, 0),
(9873, 3, 1, 1573, 6, 0),
(9874, 3, 1, 124, 7, 1),
(9875, 3, 1, 1575, 8, 0),
(9876, 3, 1, 1566, 9, 0),
(9877, 3, 2, 2136, 1, 0),
(9878, 3, 2, 179, 2, 0),
(9879, 3, 2, 450, 3, 0),
(9880, 3, 2, 649, 4, 0),
(9881, 3, 2, 2298, 5, 0),
(9882, 3, 2, 799, 6, 0),
(9883, 3, 2, 2144, 7, 0),
(9884, 3, 2, 135, 8, 1),
(9885, 3, 2, 311, 9, 0),
(9886, 3, 3, 2275, 1, 0),
(9887, 3, 3, 127, 2, 1),
(9888, 3, 3, 1359, 3, 0),
(9889, 3, 3, 1291, 4, 0),
(9890, 3, 3, 1950, 5, 0),
(9891, 3, 3, 882, 6, 0),
(9892, 3, 3, 571, 7, 0),
(9893, 3, 3, 1579, 8, 0),
(9894, 3, 3, 535, 9, 0),
(9895, 3, 4, 123, 1, 1),
(9896, 3, 4, 1663, 2, 0),
(9897, 3, 4, 1702, 3, 0),
(9898, 3, 4, 1156, 4, 0),
(9899, 3, 4, 1540, 5, 0),
(9900, 3, 4, 1129, 6, 0),
(9901, 3, 4, 531, 7, 0),
(9902, 3, 4, 386, 8, 0),
(9903, 3, 4, 2315, 9, 0),
(9904, 1, 1, 85, 1, 1),
(9905, 1, 1, 472, 2, 0),
(9906, 1, 1, 876, 3, 0),
(9907, 1, 1, 123, 4, 0),
(9908, 1, 1, 816, 5, 0),
(9909, 1, 1, 381, 6, 0),
(9910, 1, 1, 752, 7, 0),
(9911, 1, 1, 2270, 8, 0),
(9912, 1, 1, 2274, 9, 0),
(9913, 1, 2, 575, 1, 0),
(9914, 1, 2, 104, 2, 1),
(9915, 1, 2, 682, 3, 0),
(9916, 1, 2, 259, 4, 0),
(9917, 1, 2, 2235, 5, 0),
(9918, 1, 2, 1485, 6, 0),
(9919, 1, 2, 1837, 7, 0),
(9920, 1, 2, 75, 8, 0),
(9921, 1, 2, 385, 9, 0),
(9922, 1, 3, 1622, 1, 0),
(9923, 1, 3, 2278, 2, 0),
(9924, 1, 3, 1544, 3, 0),
(9925, 1, 3, 1916, 4, 0),
(9926, 1, 3, 100, 5, 1),
(9927, 1, 3, 1668, 6, 0),
(9928, 1, 3, 1161, 7, 0),
(9929, 1, 3, 1241, 8, 0),
(9930, 1, 3, 417, 9, 0),
(9931, 1, 4, 436, 1, 0),
(9932, 1, 4, 1659, 2, 0),
(9933, 1, 4, 1595, 3, 0),
(9934, 1, 4, 2170, 4, 0),
(9935, 1, 4, 1139, 5, 0),
(9936, 1, 4, 2393, 6, 0),
(9937, 1, 4, 2227, 7, 0),
(9938, 1, 4, 92, 8, 1),
(9939, 1, 4, 2353, 9, 0),
(9940, 1, 1, 1387, 1, 0),
(9941, 1, 1, 1350, 2, 0),
(9942, 1, 1, 340, 3, 1),
(9943, 1, 1, 84, 4, 0),
(9944, 1, 1, 1545, 5, 0),
(9945, 1, 1, 406, 6, 0),
(9946, 1, 1, 584, 7, 0),
(9947, 1, 1, 2229, 8, 0),
(9948, 1, 1, 669, 9, 0),
(9949, 1, 2, 1664, 1, 0),
(9950, 1, 2, 2082, 2, 0),
(9951, 1, 2, 331, 3, 1),
(9952, 1, 2, 1245, 4, 0),
(9953, 1, 2, 1940, 5, 0),
(9954, 1, 2, 1114, 6, 0),
(9955, 1, 2, 1342, 7, 0),
(9956, 1, 2, 1377, 8, 0),
(9957, 1, 2, 758, 9, 0),
(9958, 1, 3, 1944, 1, 0),
(9959, 1, 3, 56, 2, 0),
(9960, 1, 3, 1712, 3, 0),
(9961, 1, 3, 1521, 4, 0),
(9962, 1, 3, 332, 5, 1),
(9963, 1, 3, 619, 6, 0),
(9964, 1, 3, 975, 7, 0),
(9965, 1, 3, 2194, 8, 0),
(9966, 1, 3, 1425, 9, 0),
(9967, 1, 4, 1592, 1, 0),
(9968, 1, 4, 339, 2, 1),
(9969, 1, 4, 670, 3, 0),
(9970, 1, 4, 1448, 4, 0),
(9971, 1, 4, 1398, 5, 0),
(9972, 1, 4, 1294, 6, 0),
(9973, 1, 4, 716, 7, 0),
(9974, 1, 4, 773, 8, 0),
(9975, 1, 4, 1863, 9, 0),
(9976, 2, 1, 1395, 1, 1),
(9977, 2, 1, 1348, 2, 0),
(9978, 2, 1, 1880, 3, 0),
(9979, 2, 1, 962, 4, 0),
(9980, 2, 1, 807, 5, 0),
(9981, 2, 1, 2239, 6, 0),
(9982, 2, 1, 750, 7, 0),
(9983, 2, 1, 2001, 8, 0),
(9984, 2, 1, 2241, 9, 0),
(9985, 2, 2, 818, 1, 0),
(9986, 2, 2, 1444, 2, 0),
(9987, 2, 2, 1387, 3, 1),
(9988, 2, 2, 1889, 4, 0),
(9989, 2, 2, 1515, 5, 0),
(9990, 2, 2, 127, 6, 0),
(9991, 2, 2, 1198, 7, 0),
(9992, 2, 2, 1548, 8, 0),
(9993, 2, 2, 1, 9, 0),
(9994, 2, 3, 802, 1, 0),
(9995, 2, 3, 482, 2, 0),
(9996, 2, 3, 1667, 3, 0),
(9997, 2, 3, 1624, 4, 0),
(9998, 2, 3, 37, 5, 0),
(9999, 2, 3, 1397, 6, 1),
(10000, 2, 3, 922, 7, 0),
(10001, 2, 3, 2242, 8, 0),
(10002, 2, 3, 1016, 9, 0),
(10003, 2, 4, 1978, 1, 0),
(10004, 2, 4, 587, 2, 0),
(10005, 2, 4, 743, 3, 0),
(10006, 2, 4, 1754, 4, 0),
(10007, 2, 4, 2368, 5, 0),
(10008, 2, 4, 1524, 6, 0),
(10009, 2, 4, 1391, 7, 1),
(10010, 2, 4, 2391, 8, 0),
(10011, 2, 4, 1462, 9, 0),
(10012, 3, 1, 1088, 1, 0),
(10013, 3, 1, 1023, 2, 0),
(10014, 3, 1, 437, 3, 0),
(10015, 3, 1, 320, 4, 1),
(10016, 3, 1, 2385, 5, 0),
(10017, 3, 1, 1285, 6, 0);
INSERT INTO `faceattackitem` (`id`, `attemptid`, `stage`, `location`, `pos`, `istarget`) VALUES
(10018, 3, 1, 1825, 7, 0),
(10019, 3, 1, 2108, 8, 0),
(10020, 3, 1, 1535, 9, 0),
(10021, 3, 2, 787, 1, 0),
(10022, 3, 2, 825, 2, 0),
(10023, 3, 2, 1198, 3, 0),
(10024, 3, 2, 836, 4, 0),
(10025, 3, 2, 312, 5, 1),
(10026, 3, 2, 1783, 6, 0),
(10027, 3, 2, 2125, 7, 0),
(10028, 3, 2, 772, 8, 0),
(10029, 3, 2, 745, 9, 0),
(10030, 3, 3, 24, 1, 0),
(10031, 3, 3, 1391, 2, 0),
(10032, 3, 3, 1951, 3, 0),
(10033, 3, 3, 1420, 4, 0),
(10034, 3, 3, 901, 5, 0),
(10035, 3, 3, 2197, 6, 0),
(10036, 3, 3, 1807, 7, 0),
(10037, 3, 3, 1584, 8, 0),
(10038, 3, 3, 326, 9, 1),
(10039, 3, 4, 318, 1, 1),
(10040, 3, 4, 630, 2, 0),
(10041, 3, 4, 2132, 3, 0),
(10042, 3, 4, 381, 4, 0),
(10043, 3, 4, 2275, 5, 0),
(10044, 3, 4, 95, 6, 0),
(10045, 3, 4, 289, 7, 0),
(10046, 3, 4, 2235, 8, 0),
(10047, 3, 4, 1444, 9, 0),
(10048, 4, 1, 174, 1, 1),
(10049, 4, 1, 1658, 2, 0),
(10050, 4, 1, 990, 3, 0),
(10051, 4, 1, 1828, 4, 0),
(10052, 4, 1, 946, 5, 0),
(10053, 4, 1, 2287, 6, 0),
(10054, 4, 1, 2098, 7, 0),
(10055, 4, 1, 1391, 8, 0),
(10056, 4, 1, 1026, 9, 0),
(10057, 4, 2, 142, 1, 1),
(10058, 4, 2, 1277, 2, 0),
(10059, 4, 2, 1816, 3, 0),
(10060, 4, 2, 1334, 4, 0),
(10061, 4, 2, 648, 5, 0),
(10062, 4, 2, 217, 6, 0),
(10063, 4, 2, 2380, 7, 0),
(10064, 4, 2, 2308, 8, 0),
(10065, 4, 2, 2295, 9, 0),
(10066, 4, 3, 1854, 1, 0),
(10067, 4, 3, 1730, 2, 0),
(10068, 4, 3, 2185, 3, 0),
(10069, 4, 3, 1431, 4, 0),
(10070, 4, 3, 212, 5, 0),
(10071, 4, 3, 1426, 6, 0),
(10072, 4, 3, 707, 7, 0),
(10073, 4, 3, 144, 8, 1),
(10074, 4, 3, 980, 9, 0),
(10075, 4, 4, 416, 1, 0),
(10076, 4, 4, 2132, 2, 0),
(10077, 4, 4, 1867, 3, 0),
(10078, 4, 4, 2356, 4, 0),
(10079, 4, 4, 746, 5, 0),
(10080, 4, 4, 1016, 6, 0),
(10081, 4, 4, 152, 7, 1),
(10082, 4, 4, 739, 8, 0),
(10083, 4, 4, 1332, 9, 0),
(10084, 5, 1, 784, 1, 0),
(10085, 5, 1, 2350, 2, 0),
(10086, 5, 1, 1442, 3, 0),
(10087, 5, 1, 1827, 4, 0),
(10088, 5, 1, 36, 5, 0),
(10089, 5, 1, 2080, 6, 1),
(10090, 5, 1, 1621, 7, 0),
(10091, 5, 1, 338, 8, 0),
(10092, 5, 1, 59, 9, 0),
(10093, 5, 2, 2089, 1, 1),
(10094, 5, 2, 1121, 2, 0),
(10095, 5, 2, 880, 3, 0),
(10096, 5, 2, 600, 4, 0),
(10097, 5, 2, 1678, 5, 0),
(10098, 5, 2, 2100, 6, 0),
(10099, 5, 2, 1351, 7, 0),
(10100, 5, 2, 1963, 8, 0),
(10101, 5, 2, 18, 9, 0),
(10102, 5, 3, 751, 1, 0),
(10103, 5, 3, 2036, 2, 0),
(10104, 5, 3, 2245, 3, 0),
(10105, 5, 3, 1374, 4, 0),
(10106, 5, 3, 2086, 5, 1),
(10107, 5, 3, 2275, 6, 0),
(10108, 5, 3, 773, 7, 0),
(10109, 5, 3, 2317, 8, 0),
(10110, 5, 3, 709, 9, 0),
(10111, 6, 1, 955, 1, 0),
(10112, 6, 1, 4, 2, 0),
(10113, 6, 1, 753, 3, 0),
(10114, 6, 1, 1504, 4, 0),
(10115, 6, 1, 569, 5, 0),
(10116, 6, 1, 88, 6, 1),
(10117, 6, 1, 1122, 7, 0),
(10118, 6, 1, 261, 8, 0),
(10119, 6, 1, 2070, 9, 0),
(10120, 6, 2, 313, 1, 0),
(10121, 6, 2, 560, 2, 0),
(10122, 6, 2, 2313, 3, 0),
(10123, 6, 2, 841, 4, 0),
(10124, 6, 2, 535, 5, 0),
(10125, 6, 2, 106, 6, 1),
(10126, 6, 2, 1546, 7, 0),
(10127, 6, 2, 1640, 8, 0),
(10128, 6, 2, 1688, 9, 0),
(10129, 6, 3, 768, 1, 0),
(10130, 6, 3, 1409, 2, 0),
(10131, 6, 3, 91, 3, 1),
(10132, 6, 3, 1015, 4, 0),
(10133, 6, 3, 490, 5, 0),
(10134, 6, 3, 2216, 6, 0),
(10135, 6, 3, 1531, 7, 0),
(10136, 6, 3, 2102, 8, 0),
(10137, 6, 3, 2391, 9, 0),
(10138, 6, 4, 2210, 1, 0),
(10139, 6, 4, 368, 2, 0),
(10140, 6, 4, 2220, 3, 0),
(10141, 6, 4, 632, 4, 0),
(10142, 6, 4, 1493, 5, 0),
(10143, 6, 4, 82, 6, 1),
(10144, 6, 4, 2398, 7, 0),
(10145, 6, 4, 1692, 8, 0),
(10146, 6, 4, 1172, 9, 0),
(10147, 7, 1, 98, 1, 1),
(10148, 7, 1, 1052, 2, 0),
(10149, 7, 1, 2009, 3, 0),
(10150, 7, 1, 4, 4, 0),
(10151, 7, 1, 574, 5, 0),
(10152, 7, 1, 1467, 6, 0),
(10153, 7, 1, 1260, 7, 0),
(10154, 7, 1, 990, 8, 0),
(10155, 7, 1, 313, 9, 0),
(10156, 7, 2, 413, 1, 0),
(10157, 7, 2, 1751, 2, 0),
(10158, 7, 2, 918, 3, 0),
(10159, 7, 2, 1199, 4, 0),
(10160, 7, 2, 103, 5, 1),
(10161, 7, 2, 486, 6, 0),
(10162, 7, 2, 1391, 7, 0),
(10163, 7, 2, 2103, 8, 0),
(10164, 7, 2, 1015, 9, 0),
(10165, 7, 3, 644, 1, 0),
(10166, 7, 3, 2164, 2, 0),
(10167, 7, 3, 2281, 3, 0),
(10168, 7, 3, 614, 4, 0),
(10169, 7, 3, 1139, 5, 0),
(10170, 7, 3, 1806, 6, 0),
(10171, 7, 3, 82, 7, 1),
(10172, 7, 3, 126, 8, 0),
(10173, 7, 3, 1882, 9, 0),
(10174, 7, 4, 85, 1, 1),
(10175, 7, 4, 2288, 2, 0),
(10176, 7, 4, 789, 3, 0),
(10177, 7, 4, 1241, 4, 0),
(10178, 7, 4, 1792, 5, 0),
(10179, 7, 4, 1759, 6, 0),
(10180, 7, 4, 447, 7, 0),
(10181, 7, 4, 1511, 8, 0),
(10182, 7, 4, 2233, 9, 0),
(10183, 8, 1, 379, 1, 0),
(10184, 8, 1, 1673, 2, 0),
(10185, 8, 1, 1582, 3, 0),
(10186, 8, 1, 429, 4, 0),
(10187, 8, 1, 386, 5, 0),
(10188, 8, 1, 728, 6, 0),
(10189, 8, 1, 1845, 7, 1),
(10190, 8, 1, 412, 8, 0),
(10191, 8, 1, 1753, 9, 0),
(10192, 8, 2, 770, 1, 0),
(10193, 8, 2, 2390, 2, 0),
(10194, 8, 2, 2079, 3, 0),
(10195, 8, 2, 440, 4, 0),
(10196, 8, 2, 1971, 5, 0),
(10197, 8, 2, 2144, 6, 0),
(10198, 8, 2, 146, 7, 0),
(10199, 8, 2, 2105, 8, 0),
(10200, 8, 2, 1848, 9, 1),
(10201, 8, 3, 2297, 1, 0),
(10202, 8, 3, 1858, 2, 1),
(10203, 8, 3, 1985, 3, 0),
(10204, 8, 3, 799, 4, 0),
(10205, 8, 3, 1875, 5, 0),
(10206, 8, 3, 723, 6, 0),
(10207, 8, 3, 1063, 7, 0),
(10208, 8, 3, 332, 8, 0),
(10209, 8, 3, 2351, 9, 0),
(10210, 8, 4, 1452, 1, 0),
(10211, 8, 4, 133, 2, 0),
(10212, 8, 4, 1695, 3, 0),
(10213, 8, 4, 989, 4, 0),
(10214, 8, 4, 161, 5, 0),
(10215, 8, 4, 1333, 6, 0),
(10216, 8, 4, 1757, 7, 0),
(10217, 8, 4, 1852, 8, 1),
(10218, 8, 4, 548, 9, 0),
(10219, 9, 1, 2026, 1, 0),
(10220, 9, 1, 80, 2, 0),
(10221, 9, 1, 533, 3, 0),
(10222, 9, 1, 2084, 4, 1),
(10223, 9, 1, 1392, 5, 0),
(10224, 9, 1, 824, 6, 0),
(10225, 9, 1, 1563, 7, 0),
(10226, 9, 1, 1620, 8, 0),
(10227, 9, 1, 2220, 9, 0),
(10228, 9, 2, 2010, 1, 0),
(10229, 9, 2, 2066, 2, 0),
(10230, 9, 2, 2090, 3, 1),
(10231, 9, 2, 869, 4, 0),
(10232, 9, 2, 1299, 5, 0),
(10233, 9, 2, 263, 6, 0),
(10234, 9, 2, 1148, 7, 0),
(10235, 9, 2, 2180, 8, 0),
(10236, 9, 2, 1768, 9, 0),
(10237, 9, 3, 1678, 1, 0),
(10238, 9, 3, 715, 2, 0),
(10239, 9, 3, 896, 3, 0),
(10240, 9, 3, 127, 4, 0),
(10241, 9, 3, 2283, 5, 0),
(10242, 9, 3, 923, 6, 0),
(10243, 9, 3, 170, 7, 0),
(10244, 9, 3, 1504, 8, 0),
(10245, 9, 3, 2083, 9, 1),
(10246, 10, 1, 1274, 1, 0),
(10247, 10, 1, 2218, 2, 0),
(10248, 10, 1, 880, 3, 0),
(10249, 10, 1, 2370, 4, 0),
(10250, 10, 1, 1595, 5, 0),
(10251, 10, 1, 2148, 6, 0),
(10252, 10, 1, 1485, 7, 0),
(10253, 10, 1, 2087, 8, 1),
(10254, 10, 1, 1422, 9, 0),
(10255, 10, 2, 1534, 1, 0),
(10256, 10, 2, 815, 2, 0),
(10257, 10, 2, 2311, 3, 0),
(10258, 10, 2, 2010, 4, 0),
(10259, 10, 2, 683, 5, 0),
(10260, 10, 2, 1294, 6, 0),
(10261, 10, 2, 380, 7, 0),
(10262, 10, 2, 2082, 8, 1),
(10263, 10, 2, 2266, 9, 0),
(10264, 10, 3, 1574, 1, 0),
(10265, 10, 3, 2091, 2, 1),
(10266, 10, 3, 1599, 3, 0),
(10267, 10, 3, 313, 4, 0),
(10268, 10, 3, 1814, 5, 0),
(10269, 10, 3, 1474, 6, 0),
(10270, 10, 3, 1006, 7, 0),
(10271, 10, 3, 1152, 8, 0),
(10272, 10, 3, 544, 9, 0),
(10273, 11, 1, 470, 1, 0),
(10274, 11, 1, 2027, 2, 0),
(10275, 11, 1, 1168, 3, 0),
(10276, 11, 1, 1977, 4, 0),
(10277, 11, 1, 1145, 5, 0),
(10278, 11, 1, 1188, 6, 1),
(10279, 11, 1, 1393, 7, 0),
(10280, 11, 1, 2216, 8, 0),
(10281, 11, 1, 384, 9, 0),
(10282, 11, 2, 314, 1, 0),
(10283, 11, 2, 1257, 2, 0),
(10284, 11, 2, 1537, 3, 0),
(10285, 11, 2, 1391, 4, 0),
(10286, 11, 2, 1783, 5, 0),
(10287, 11, 2, 1026, 6, 0),
(10288, 11, 2, 1493, 7, 0),
(10289, 11, 2, 1179, 8, 1),
(10290, 11, 2, 1378, 9, 0),
(10291, 11, 3, 2343, 1, 0),
(10292, 11, 3, 400, 2, 0),
(10293, 11, 3, 217, 3, 0),
(10294, 11, 3, 660, 4, 0),
(10295, 11, 3, 717, 5, 0),
(10296, 11, 3, 1748, 6, 0),
(10297, 11, 3, 1694, 7, 0),
(10298, 11, 3, 1181, 8, 1),
(10299, 11, 3, 444, 9, 0),
(10300, 11, 4, 1985, 1, 0),
(10301, 11, 4, 2145, 2, 0),
(10302, 11, 4, 1033, 3, 0),
(10303, 11, 4, 1173, 4, 1),
(10304, 11, 4, 333, 5, 0),
(10305, 11, 4, 311, 6, 0),
(10306, 11, 4, 2358, 7, 0),
(10307, 11, 4, 1001, 8, 0),
(10308, 11, 4, 283, 9, 0),
(10309, 12, 1, 1018, 1, 1),
(10310, 12, 1, 1750, 2, 0),
(10311, 12, 1, 2187, 3, 0),
(10312, 12, 1, 2077, 4, 0),
(10313, 12, 1, 1210, 5, 0),
(10314, 12, 1, 233, 6, 0),
(10315, 12, 1, 941, 7, 0),
(10316, 12, 1, 2306, 8, 0),
(10317, 12, 1, 717, 9, 0),
(10318, 12, 2, 1137, 1, 0),
(10319, 12, 2, 170, 2, 0),
(10320, 12, 2, 1676, 3, 0),
(10321, 12, 2, 83, 4, 0),
(10322, 12, 2, 128, 5, 0),
(10323, 12, 2, 1016, 6, 1),
(10324, 12, 2, 1329, 7, 0),
(10325, 12, 2, 760, 8, 0),
(10326, 12, 2, 2065, 9, 0),
(10327, 12, 3, 2102, 1, 0),
(10328, 12, 3, 531, 2, 0),
(10329, 12, 3, 673, 3, 0),
(10330, 12, 3, 9, 4, 0),
(10331, 12, 3, 1625, 5, 0),
(10332, 12, 3, 296, 6, 0),
(10333, 12, 3, 1015, 7, 1),
(10334, 12, 3, 2086, 8, 0),
(10335, 12, 3, 1026, 9, 0),
(10336, 12, 4, 28, 1, 0),
(10337, 12, 4, 2217, 2, 0),
(10338, 12, 4, 620, 3, 0),
(10339, 12, 4, 489, 4, 0),
(10340, 12, 4, 104, 5, 0),
(10341, 12, 4, 918, 6, 0),
(10342, 12, 4, 2250, 7, 0),
(10343, 12, 4, 1011, 8, 1),
(10344, 12, 4, 1241, 9, 0),
(10345, 13, 1, 827, 1, 0),
(10346, 13, 1, 1351, 2, 0),
(10347, 13, 1, 1294, 3, 0),
(10348, 13, 1, 1700, 4, 0),
(10349, 13, 1, 1863, 5, 0),
(10350, 13, 1, 1012, 6, 1),
(10351, 13, 1, 1907, 7, 0),
(10352, 13, 1, 2283, 8, 0),
(10353, 13, 1, 2163, 9, 0),
(10354, 13, 2, 1155, 1, 0),
(10355, 13, 2, 1159, 2, 0),
(10356, 13, 2, 1799, 3, 0),
(10357, 13, 2, 552, 4, 0),
(10358, 13, 2, 1328, 5, 0),
(10359, 13, 2, 1015, 6, 1),
(10360, 13, 2, 1772, 7, 0),
(10361, 13, 2, 1025, 8, 0),
(10362, 13, 2, 1448, 9, 0),
(10363, 13, 3, 1755, 1, 0),
(10364, 13, 3, 1367, 2, 0),
(10365, 13, 3, 1968, 3, 0),
(10366, 13, 3, 576, 4, 0),
(10367, 13, 3, 1019, 5, 1),
(10368, 13, 3, 1750, 6, 0),
(10369, 13, 3, 2137, 7, 0),
(10370, 13, 3, 1883, 8, 0),
(10371, 13, 3, 1746, 9, 0),
(10372, 13, 4, 1162, 1, 0),
(10373, 13, 4, 1016, 2, 1),
(10374, 13, 4, 778, 3, 0),
(10375, 13, 4, 1724, 4, 0),
(10376, 13, 4, 2094, 5, 0),
(10377, 13, 4, 753, 6, 0),
(10378, 13, 4, 1357, 7, 0),
(10379, 13, 4, 2200, 8, 0),
(10380, 13, 4, 2281, 9, 0),
(10381, 14, 1, 1774, 1, 0),
(10382, 14, 1, 1753, 2, 0),
(10383, 14, 1, 923, 3, 0),
(10384, 14, 1, 2036, 4, 0),
(10385, 14, 1, 1097, 5, 0),
(10386, 14, 1, 1955, 6, 0),
(10387, 14, 1, 317, 7, 1),
(10388, 14, 1, 1680, 8, 0),
(10389, 14, 1, 899, 9, 0),
(10390, 14, 2, 1537, 1, 0),
(10391, 14, 2, 795, 2, 0),
(10392, 14, 2, 2083, 3, 0),
(10393, 14, 2, 354, 4, 0),
(10394, 14, 2, 2003, 5, 0),
(10395, 14, 2, 2393, 6, 0),
(10396, 14, 2, 1547, 7, 0),
(10397, 14, 2, 462, 8, 0),
(10398, 14, 2, 325, 9, 1),
(10399, 14, 3, 1347, 1, 0),
(10400, 14, 3, 655, 2, 0),
(10401, 14, 3, 1276, 3, 0),
(10402, 14, 3, 716, 4, 0),
(10403, 14, 3, 931, 5, 0),
(10404, 14, 3, 779, 6, 0),
(10405, 14, 3, 2258, 7, 0),
(10406, 14, 3, 320, 8, 1),
(10407, 14, 3, 1542, 9, 0),
(10408, 14, 4, 314, 1, 1),
(10409, 14, 4, 341, 2, 0),
(10410, 14, 4, 615, 3, 0),
(10411, 14, 4, 1125, 4, 0),
(10412, 14, 4, 1591, 5, 0),
(10413, 14, 4, 816, 6, 0),
(10414, 14, 4, 378, 7, 0),
(10415, 14, 4, 1440, 8, 0),
(10416, 14, 4, 2213, 9, 0),
(10417, 15, 1, 2094, 1, 0),
(10418, 15, 1, 46, 2, 0),
(10419, 15, 1, 878, 3, 0),
(10420, 15, 1, 1260, 4, 0),
(10421, 15, 1, 1294, 5, 0),
(10422, 15, 1, 2246, 6, 0),
(10423, 15, 1, 325, 7, 1),
(10424, 15, 1, 1172, 8, 0),
(10425, 15, 1, 1039, 9, 0),
(10426, 15, 2, 1109, 1, 0),
(10427, 15, 2, 1974, 2, 0),
(10428, 15, 2, 1122, 3, 0),
(10429, 15, 2, 2226, 4, 0),
(10430, 15, 2, 553, 5, 0),
(10431, 15, 2, 1891, 6, 0),
(10432, 15, 2, 1293, 7, 0),
(10433, 15, 2, 312, 8, 1),
(10434, 15, 2, 1936, 9, 0),
(10435, 15, 3, 447, 1, 0),
(10436, 15, 3, 1348, 2, 0),
(10437, 15, 3, 291, 3, 0),
(10438, 15, 3, 2098, 4, 0),
(10439, 15, 3, 469, 5, 0),
(10440, 15, 3, 1474, 6, 0),
(10441, 15, 3, 323, 7, 1),
(10442, 15, 3, 2345, 8, 0),
(10443, 15, 3, 1979, 9, 0),
(10444, 15, 4, 436, 1, 0),
(10445, 15, 4, 926, 2, 0),
(10446, 15, 4, 426, 3, 0),
(10447, 15, 4, 672, 4, 0),
(10448, 15, 4, 1471, 5, 0),
(10449, 15, 4, 319, 6, 1),
(10450, 15, 4, 1353, 7, 0),
(10451, 15, 4, 1597, 8, 0),
(10452, 15, 4, 1479, 9, 0),
(10453, 16, 1, 2109, 1, 0),
(10454, 16, 1, 1995, 2, 0),
(10455, 16, 1, 2393, 3, 0),
(10456, 16, 1, 2269, 4, 0),
(10457, 16, 1, 767, 5, 0),
(10458, 16, 1, 881, 6, 0),
(10459, 16, 1, 1539, 7, 0),
(10460, 16, 1, 1104, 8, 0),
(10461, 16, 1, 1778, 9, 1),
(10462, 16, 2, 1612, 1, 0),
(10463, 16, 2, 1142, 2, 0),
(10464, 16, 2, 2277, 3, 0),
(10465, 16, 2, 1784, 4, 1),
(10466, 16, 2, 1493, 5, 0),
(10467, 16, 2, 1715, 6, 0),
(10468, 16, 2, 709, 7, 0),
(10469, 16, 2, 325, 8, 0),
(10470, 16, 2, 1125, 9, 0),
(10471, 16, 3, 1751, 1, 0),
(10472, 16, 3, 120, 2, 0),
(10473, 16, 3, 803, 3, 0),
(10474, 16, 3, 1915, 4, 0),
(10475, 16, 3, 753, 5, 0),
(10476, 16, 3, 654, 6, 0),
(10477, 16, 3, 1951, 7, 0),
(10478, 16, 3, 2113, 8, 0),
(10479, 16, 3, 1776, 9, 1),
(10480, 16, 4, 1652, 1, 0),
(10481, 16, 4, 1833, 2, 0),
(10482, 16, 4, 1786, 3, 1),
(10483, 16, 4, 2293, 4, 0),
(10484, 16, 4, 677, 5, 0),
(10485, 16, 4, 857, 6, 0),
(10486, 16, 4, 1035, 7, 0),
(10487, 16, 4, 1082, 8, 0),
(10488, 16, 4, 1695, 9, 0),
(10489, 17, 1, 1573, 1, 0),
(10490, 17, 1, 1121, 2, 0),
(10491, 17, 1, 2386, 3, 0),
(10492, 17, 1, 1524, 4, 0),
(10493, 17, 1, 2272, 5, 0),
(10494, 17, 1, 1290, 6, 1),
(10495, 17, 1, 572, 7, 0),
(10496, 17, 1, 474, 8, 0),
(10497, 17, 1, 2031, 9, 0),
(10498, 17, 2, 121, 1, 0),
(10499, 17, 2, 1287, 2, 1),
(10500, 17, 2, 2099, 3, 0),
(10501, 17, 2, 779, 4, 0),
(10502, 17, 2, 1222, 5, 0),
(10503, 17, 2, 607, 6, 0),
(10504, 17, 2, 2330, 7, 0),
(10505, 17, 2, 753, 8, 0),
(10506, 17, 2, 892, 9, 0),
(10507, 17, 3, 1094, 1, 0),
(10508, 17, 3, 2020, 2, 0),
(10509, 17, 3, 297, 3, 0),
(10510, 17, 3, 587, 4, 0),
(10511, 17, 3, 1159, 5, 0),
(10512, 17, 3, 1294, 6, 1),
(10513, 17, 3, 327, 7, 0),
(10514, 17, 3, 1247, 8, 0),
(10515, 17, 3, 263, 9, 0),
(10516, 17, 4, 1678, 1, 0),
(10517, 17, 4, 901, 2, 0),
(10518, 17, 4, 1701, 3, 0),
(10519, 17, 4, 1285, 4, 1),
(10520, 17, 4, 1480, 5, 0),
(10521, 17, 4, 1577, 6, 0),
(10522, 17, 4, 1030, 7, 0),
(10523, 17, 4, 2158, 8, 0),
(10524, 17, 4, 2092, 9, 0),
(10525, 18, 1, 1477, 1, 0),
(10526, 18, 1, 1237, 2, 0),
(10527, 18, 1, 2344, 3, 0),
(10528, 18, 1, 967, 4, 0),
(10529, 18, 1, 673, 5, 1),
(10530, 18, 1, 379, 6, 0),
(10531, 18, 1, 2039, 7, 0),
(10532, 18, 1, 737, 8, 0),
(10533, 18, 1, 1438, 9, 0),
(10534, 18, 2, 274, 1, 0),
(10535, 18, 2, 1454, 2, 0),
(10536, 18, 2, 1893, 3, 0),
(10537, 18, 2, 2307, 4, 0),
(10538, 18, 2, 1858, 5, 0),
(10539, 18, 2, 1653, 6, 0),
(10540, 18, 2, 676, 7, 1),
(10541, 18, 2, 311, 8, 0),
(10542, 18, 2, 1060, 9, 0),
(10543, 18, 3, 1025, 1, 0),
(10544, 18, 3, 689, 2, 1),
(10545, 18, 3, 458, 3, 0),
(10546, 18, 3, 350, 4, 0),
(10547, 18, 3, 1687, 5, 0),
(10548, 18, 3, 2090, 6, 0),
(10549, 18, 3, 881, 7, 0),
(10550, 18, 3, 2268, 8, 0),
(10551, 18, 3, 873, 9, 0),
(10552, 18, 4, 1106, 1, 0),
(10553, 18, 4, 2127, 2, 0),
(10554, 18, 4, 926, 3, 0),
(10555, 18, 4, 1224, 4, 0),
(10556, 18, 4, 680, 5, 1),
(10557, 18, 4, 2287, 6, 0),
(10558, 18, 4, 1563, 7, 0),
(10559, 18, 4, 1329, 8, 0),
(10560, 18, 4, 1404, 9, 0),
(10561, 19, 1, 844, 1, 0),
(10562, 19, 1, 866, 2, 0),
(10563, 19, 1, 66, 3, 0),
(10564, 19, 1, 1822, 4, 0),
(10565, 19, 1, 1124, 5, 0),
(10566, 19, 1, 531, 6, 1),
(10567, 19, 1, 556, 7, 0),
(10568, 19, 1, 2007, 8, 0),
(10569, 19, 1, 1599, 9, 0),
(10570, 19, 2, 532, 1, 1),
(10571, 19, 2, 123, 2, 0),
(10572, 19, 2, 956, 3, 0),
(10573, 19, 2, 2244, 4, 0),
(10574, 19, 2, 790, 5, 0),
(10575, 19, 2, 1918, 6, 0),
(10576, 19, 2, 2355, 7, 0),
(10577, 19, 2, 1860, 8, 0),
(10578, 19, 2, 582, 9, 0),
(10579, 19, 3, 1451, 1, 0),
(10580, 19, 3, 157, 2, 0),
(10581, 19, 3, 1643, 3, 0),
(10582, 19, 3, 2106, 4, 0),
(10583, 19, 3, 2335, 5, 0),
(10584, 19, 3, 538, 6, 1),
(10585, 19, 3, 1945, 7, 0),
(10586, 19, 3, 1277, 8, 0),
(10587, 19, 3, 975, 9, 0),
(10588, 19, 4, 541, 1, 1),
(10589, 19, 4, 236, 2, 0),
(10590, 19, 4, 1874, 3, 0),
(10591, 19, 4, 857, 4, 0),
(10592, 19, 4, 333, 5, 0),
(10593, 19, 4, 2156, 6, 0),
(10594, 19, 4, 676, 7, 0),
(10595, 19, 4, 266, 8, 0),
(10596, 19, 4, 396, 9, 0),
(10597, 20, 1, 537, 1, 1),
(10598, 20, 1, 281, 2, 0),
(10599, 20, 1, 373, 3, 0),
(10600, 20, 1, 1816, 4, 0),
(10601, 20, 1, 658, 5, 0),
(10602, 20, 1, 271, 6, 0),
(10603, 20, 1, 1038, 7, 0),
(10604, 20, 1, 1492, 8, 0),
(10605, 20, 1, 1265, 9, 0),
(10606, 20, 2, 1212, 1, 0),
(10607, 20, 2, 2049, 2, 0),
(10608, 20, 2, 828, 3, 0),
(10609, 20, 2, 2378, 4, 0),
(10610, 20, 2, 1873, 5, 0),
(10611, 20, 2, 542, 6, 1),
(10612, 20, 2, 1757, 7, 0),
(10613, 20, 2, 1060, 8, 0),
(10614, 20, 2, 141, 9, 0),
(10615, 20, 3, 531, 1, 1),
(10616, 20, 3, 2260, 2, 0),
(10617, 20, 3, 575, 3, 0),
(10618, 20, 3, 681, 4, 0),
(10619, 20, 3, 1369, 5, 0),
(10620, 20, 3, 2209, 6, 0),
(10621, 20, 3, 734, 7, 0),
(10622, 20, 3, 2331, 8, 0),
(10623, 20, 3, 655, 9, 0),
(10624, 20, 4, 1783, 1, 0),
(10625, 20, 4, 533, 2, 1),
(10626, 20, 4, 544, 3, 0),
(10627, 20, 4, 1948, 4, 0),
(10628, 20, 4, 1262, 5, 0),
(10629, 20, 4, 1193, 6, 0),
(10630, 20, 4, 1493, 7, 0),
(10631, 20, 4, 1150, 8, 0),
(10632, 20, 4, 1120, 9, 0),
(10633, 21, 1, 535, 1, 1),
(10634, 21, 1, 1806, 2, 0),
(10635, 21, 1, 1590, 3, 0),
(10636, 21, 1, 600, 4, 0),
(10637, 21, 1, 890, 5, 0),
(10638, 21, 1, 653, 6, 0),
(10639, 21, 1, 1995, 7, 0),
(10640, 21, 1, 1615, 8, 0),
(10641, 21, 1, 1957, 9, 0),
(10642, 21, 2, 444, 1, 0),
(10643, 21, 2, 1070, 2, 1),
(10644, 21, 2, 2341, 3, 0),
(10645, 21, 2, 332, 4, 0),
(10646, 21, 2, 146, 5, 0),
(10647, 21, 2, 242, 6, 0),
(10648, 21, 2, 2136, 7, 0),
(10649, 21, 2, 212, 8, 0),
(10650, 21, 2, 2106, 9, 0),
(10651, 21, 3, 1088, 1, 0),
(10652, 21, 3, 292, 2, 0),
(10653, 21, 3, 49, 3, 0),
(10654, 21, 3, 694, 4, 0),
(10655, 21, 3, 1156, 5, 0),
(10656, 21, 3, 2368, 6, 0),
(10657, 21, 3, 531, 7, 1),
(10658, 21, 3, 1777, 8, 0),
(10659, 21, 3, 2229, 9, 0),
(10660, 21, 4, 538, 1, 1),
(10661, 21, 4, 1651, 2, 0),
(10662, 21, 4, 1429, 3, 0),
(10663, 21, 4, 800, 4, 0),
(10664, 21, 4, 2145, 5, 0),
(10665, 21, 4, 1789, 6, 0),
(10666, 21, 4, 1018, 7, 0),
(10667, 21, 4, 1434, 8, 0),
(10668, 21, 4, 1878, 9, 0),
(10669, 22, 1, 2152, 1, 0),
(10670, 22, 1, 1644, 2, 0),
(10671, 22, 1, 1489, 3, 0),
(10672, 22, 1, 1945, 4, 0),
(10673, 22, 1, 1969, 5, 1),
(10674, 22, 1, 1859, 6, 0),
(10675, 22, 1, 619, 7, 0),
(10676, 22, 1, 199, 8, 0),
(10677, 22, 1, 1709, 9, 0),
(10678, 22, 2, 2112, 1, 0),
(10679, 22, 2, 1172, 2, 0),
(10680, 22, 2, 125, 3, 0),
(10681, 22, 2, 1964, 4, 1),
(10682, 22, 2, 947, 5, 0),
(10683, 22, 2, 1841, 6, 0),
(10684, 22, 2, 574, 7, 0),
(10685, 22, 2, 1125, 8, 0),
(10686, 22, 2, 1237, 9, 0),
(10687, 22, 3, 2068, 1, 0),
(10688, 22, 3, 1166, 2, 0),
(10689, 22, 3, 9, 3, 0),
(10690, 22, 3, 1962, 4, 1),
(10691, 22, 3, 1824, 5, 0),
(10692, 22, 3, 344, 6, 0),
(10693, 22, 3, 1662, 7, 0),
(10694, 22, 3, 1090, 8, 0),
(10695, 22, 3, 787, 9, 0),
(10696, 22, 4, 2290, 1, 0),
(10697, 22, 4, 614, 2, 0),
(10698, 22, 4, 1084, 3, 0),
(10699, 22, 4, 2116, 4, 0),
(10700, 22, 4, 1759, 5, 0),
(10701, 22, 4, 1956, 6, 1),
(10702, 22, 4, 171, 7, 0),
(10703, 22, 4, 758, 8, 0),
(10704, 22, 4, 1885, 9, 0),
(10705, 23, 1, 963, 1, 0),
(10706, 23, 1, 357, 2, 0),
(10707, 23, 1, 1456, 3, 0),
(10708, 23, 1, 93, 4, 0),
(10709, 23, 1, 1675, 5, 0),
(10710, 23, 1, 1964, 6, 1),
(10711, 23, 1, 46, 7, 0),
(10712, 23, 1, 1760, 8, 0),
(10713, 23, 1, 1353, 9, 0),
(10714, 23, 2, 1971, 1, 1),
(10715, 23, 2, 1746, 2, 0),
(10716, 23, 2, 2206, 3, 0),
(10717, 23, 2, 1734, 4, 0),
(10718, 23, 2, 2056, 5, 0),
(10719, 23, 2, 202, 6, 0),
(10720, 23, 2, 1031, 7, 0),
(10721, 23, 2, 770, 8, 0),
(10722, 23, 2, 1519, 9, 0),
(10723, 23, 3, 2375, 1, 0),
(10724, 23, 3, 1115, 2, 0),
(10725, 23, 3, 1802, 3, 0),
(10726, 23, 3, 890, 4, 0),
(10727, 23, 3, 491, 5, 0),
(10728, 23, 3, 1678, 6, 0),
(10729, 23, 3, 1402, 7, 0),
(10730, 23, 3, 1958, 8, 1),
(10731, 23, 3, 2142, 9, 0),
(10732, 23, 4, 1076, 1, 0),
(10733, 23, 4, 423, 2, 0),
(10734, 23, 4, 1347, 3, 0),
(10735, 23, 4, 767, 4, 0),
(10736, 23, 4, 1637, 5, 0),
(10737, 23, 4, 1960, 6, 1),
(10738, 23, 4, 703, 7, 0),
(10739, 23, 4, 1738, 8, 0),
(10740, 23, 4, 28, 9, 0),
(10741, 24, 1, 256, 1, 0),
(10742, 24, 1, 306, 2, 0),
(10743, 24, 1, 1915, 3, 0),
(10744, 24, 1, 1285, 4, 0),
(10745, 24, 1, 418, 5, 1),
(10746, 24, 1, 122, 6, 0),
(10747, 24, 1, 1918, 7, 0),
(10748, 24, 1, 1411, 8, 0),
(10749, 24, 1, 710, 9, 0),
(10750, 24, 2, 159, 1, 0),
(10751, 24, 2, 1729, 2, 0),
(10752, 24, 2, 2047, 3, 0),
(10753, 24, 2, 2299, 4, 0),
(10754, 24, 2, 441, 5, 1),
(10755, 24, 2, 273, 6, 0),
(10756, 24, 2, 2075, 7, 0),
(10757, 24, 2, 1426, 8, 0),
(10758, 24, 2, 2304, 9, 0),
(10759, 24, 3, 1306, 1, 0),
(10760, 24, 3, 864, 2, 0),
(10761, 24, 3, 437, 3, 1),
(10762, 24, 3, 1636, 4, 0),
(10763, 24, 3, 1973, 5, 0),
(10764, 24, 3, 1608, 6, 0),
(10765, 24, 3, 1618, 7, 0),
(10766, 24, 3, 1839, 8, 0),
(10767, 24, 3, 2266, 9, 0),
(10768, 24, 4, 1462, 1, 0),
(10769, 24, 4, 81, 2, 0),
(10770, 24, 4, 31, 3, 0),
(10771, 24, 4, 937, 4, 0),
(10772, 24, 4, 1667, 5, 0),
(10773, 24, 4, 2115, 6, 0),
(10774, 24, 4, 1936, 7, 0),
(10775, 24, 4, 844, 8, 0),
(10776, 24, 4, 432, 9, 1),
(10777, 25, 1, 89, 1, 0),
(10778, 25, 1, 1132, 2, 0),
(10779, 25, 1, 302, 3, 0),
(10780, 25, 1, 2354, 4, 1),
(10781, 25, 1, 1609, 5, 0),
(10782, 25, 1, 1936, 6, 0),
(10783, 25, 1, 565, 7, 0),
(10784, 25, 1, 2393, 8, 0),
(10785, 25, 1, 853, 9, 0),
(10786, 25, 2, 163, 1, 0),
(10787, 25, 2, 1896, 2, 0),
(10788, 25, 2, 1696, 3, 0),
(10789, 25, 2, 1710, 4, 0),
(10790, 25, 2, 2360, 5, 1),
(10791, 25, 2, 2040, 6, 0),
(10792, 25, 2, 617, 7, 0),
(10793, 25, 2, 2294, 8, 0),
(10794, 25, 2, 1018, 9, 0),
(10795, 25, 3, 1577, 1, 0),
(10796, 25, 3, 2348, 2, 1),
(10797, 25, 3, 351, 3, 0),
(10798, 25, 3, 862, 4, 0),
(10799, 25, 3, 784, 5, 0),
(10800, 25, 3, 1386, 6, 0),
(10801, 25, 3, 1526, 7, 0),
(10802, 25, 3, 1479, 8, 0),
(10803, 25, 3, 547, 9, 0),
(10804, 25, 4, 253, 1, 0),
(10805, 25, 4, 1732, 2, 0),
(10806, 25, 4, 1757, 3, 0),
(10807, 25, 4, 1368, 4, 0),
(10808, 25, 4, 1043, 5, 0),
(10809, 25, 4, 1417, 6, 0),
(10810, 25, 4, 420, 7, 0),
(10811, 25, 4, 2186, 8, 0),
(10812, 25, 4, 2352, 9, 1),
(10813, 26, 1, 47, 1, 1),
(10814, 26, 1, 566, 2, 0),
(10815, 26, 1, 872, 3, 0),
(10816, 26, 1, 1591, 4, 0),
(10817, 26, 1, 2025, 5, 0),
(10818, 26, 1, 2393, 6, 0),
(10819, 26, 1, 2282, 7, 0),
(10820, 26, 1, 2134, 8, 0),
(10821, 26, 1, 1938, 9, 0),
(10822, 26, 2, 67, 1, 1),
(10823, 26, 2, 1992, 2, 0),
(10824, 26, 2, 2084, 3, 0),
(10825, 26, 2, 848, 4, 0),
(10826, 26, 2, 2267, 5, 0),
(10827, 26, 2, 1201, 6, 0),
(10828, 26, 2, 1540, 7, 0),
(10829, 26, 2, 2225, 8, 0),
(10830, 26, 2, 1623, 9, 0),
(10831, 26, 3, 238, 1, 0),
(10832, 26, 3, 372, 2, 0),
(10833, 26, 3, 391, 3, 0),
(10834, 26, 3, 54, 4, 1),
(10835, 26, 3, 216, 5, 0),
(10836, 26, 3, 1857, 6, 0),
(10837, 26, 3, 770, 7, 0),
(10838, 26, 3, 1562, 8, 0),
(10839, 26, 3, 142, 9, 0),
(10840, 26, 4, 1072, 1, 0),
(10841, 26, 4, 397, 2, 0),
(10842, 26, 4, 1173, 3, 0),
(10843, 26, 4, 1894, 4, 0),
(10844, 26, 4, 1426, 5, 0),
(10845, 26, 4, 144, 6, 0),
(10846, 26, 4, 1059, 7, 0),
(10847, 26, 4, 63, 8, 1),
(10848, 26, 4, 1032, 9, 0),
(10849, 27, 1, 490, 1, 1),
(10850, 27, 1, 321, 2, 0),
(10851, 27, 1, 622, 3, 0),
(10852, 27, 1, 993, 4, 0),
(10853, 27, 1, 809, 5, 0),
(10854, 27, 1, 434, 6, 0),
(10855, 27, 1, 846, 7, 0),
(10856, 27, 1, 586, 8, 0),
(10857, 27, 1, 1958, 9, 0),
(10858, 27, 2, 1140, 1, 0),
(10859, 27, 2, 2278, 2, 0),
(10860, 27, 2, 1566, 3, 0),
(10861, 27, 2, 1725, 4, 0),
(10862, 27, 2, 481, 5, 1),
(10863, 27, 2, 2166, 6, 0),
(10864, 27, 2, 1601, 7, 0),
(10865, 27, 2, 1952, 8, 0),
(10866, 27, 2, 1239, 9, 0),
(10867, 27, 3, 328, 1, 0),
(10868, 27, 3, 1099, 2, 0),
(10869, 27, 3, 1782, 3, 0),
(10870, 27, 3, 2364, 4, 0),
(10871, 27, 3, 259, 5, 0),
(10872, 27, 3, 1109, 6, 0),
(10873, 27, 3, 484, 7, 1),
(10874, 27, 3, 1703, 8, 0),
(10875, 27, 3, 959, 9, 0),
(10876, 28, 1, 766, 1, 0),
(10877, 28, 1, 50, 2, 1),
(10878, 28, 1, 1108, 3, 0),
(10879, 28, 1, 1623, 4, 0),
(10880, 28, 1, 2052, 5, 0),
(10881, 28, 1, 746, 6, 0),
(10882, 28, 1, 774, 7, 0),
(10883, 28, 1, 755, 8, 0),
(10884, 28, 1, 2211, 9, 0),
(10885, 28, 2, 1350, 1, 0),
(10886, 28, 2, 1722, 2, 0),
(10887, 28, 2, 79, 3, 1),
(10888, 28, 2, 1030, 4, 0),
(10889, 28, 2, 32, 5, 0),
(10890, 28, 2, 545, 6, 0),
(10891, 28, 2, 385, 7, 0),
(10892, 28, 2, 711, 8, 0),
(10893, 28, 2, 2070, 9, 0),
(10894, 28, 3, 191, 1, 0),
(10895, 28, 3, 2144, 2, 0),
(10896, 28, 3, 2154, 3, 0),
(10897, 28, 3, 2156, 4, 0),
(10898, 28, 3, 54, 5, 1),
(10899, 28, 3, 1048, 6, 0),
(10900, 28, 3, 268, 7, 0),
(10901, 28, 3, 245, 8, 0),
(10902, 28, 3, 2176, 9, 0),
(10903, 28, 4, 682, 1, 0),
(10904, 28, 4, 1597, 2, 0),
(10905, 28, 4, 1354, 3, 0),
(10906, 28, 4, 2393, 4, 0),
(10907, 28, 4, 2246, 5, 0),
(10908, 28, 4, 652, 6, 0),
(10909, 28, 4, 73, 7, 1),
(10910, 28, 4, 1407, 8, 0),
(10911, 28, 4, 123, 9, 0),
(10912, 29, 1, 111, 1, 0),
(10913, 29, 1, 1006, 2, 0),
(10914, 29, 1, 1914, 3, 0),
(10915, 29, 1, 1609, 4, 0),
(10916, 29, 1, 52, 5, 1),
(10917, 29, 1, 862, 6, 0),
(10918, 29, 1, 385, 7, 0),
(10919, 29, 1, 346, 8, 0),
(10920, 29, 1, 1291, 9, 0),
(10921, 29, 2, 2175, 1, 0),
(10922, 29, 2, 1676, 2, 0),
(10923, 29, 2, 313, 3, 0),
(10924, 29, 2, 255, 4, 0),
(10925, 29, 2, 1326, 5, 0),
(10926, 29, 2, 533, 6, 0),
(10927, 29, 2, 1867, 7, 0),
(10928, 29, 2, 1821, 8, 0),
(10929, 29, 2, 58, 9, 1),
(10930, 29, 3, 1436, 1, 0),
(10931, 29, 3, 623, 2, 0),
(10932, 29, 3, 436, 3, 0),
(10933, 29, 3, 1495, 4, 0),
(10934, 29, 3, 45, 5, 1),
(10935, 29, 3, 599, 6, 0),
(10936, 29, 3, 1760, 7, 0),
(10937, 29, 3, 95, 8, 0),
(10938, 29, 3, 2007, 9, 0),
(10939, 29, 4, 1432, 1, 0),
(10940, 29, 4, 201, 2, 0),
(10941, 29, 4, 230, 3, 0),
(10942, 29, 4, 240, 4, 0),
(10943, 29, 4, 438, 5, 0),
(10944, 29, 4, 63, 6, 1),
(10945, 29, 4, 1944, 7, 0),
(10946, 29, 4, 443, 8, 0),
(10947, 29, 4, 2146, 9, 0),
(10948, 30, 1, 866, 1, 0),
(10949, 30, 1, 1611, 2, 0),
(10950, 30, 1, 1888, 3, 0),
(10951, 30, 1, 2007, 4, 1),
(10952, 30, 1, 1884, 5, 0),
(10953, 30, 1, 1803, 6, 0),
(10954, 30, 1, 1104, 7, 0),
(10955, 30, 1, 1902, 8, 0),
(10956, 30, 1, 1303, 9, 0),
(10957, 30, 2, 1476, 1, 0),
(10958, 30, 2, 888, 2, 0),
(10959, 30, 2, 1996, 3, 1),
(10960, 30, 2, 670, 4, 0),
(10961, 30, 2, 1954, 5, 0),
(10962, 30, 2, 462, 6, 0),
(10963, 30, 2, 304, 7, 0),
(10964, 30, 2, 109, 8, 0),
(10965, 30, 2, 1904, 9, 0),
(10966, 30, 3, 917, 1, 0),
(10967, 30, 3, 2171, 2, 0),
(10968, 30, 3, 67, 3, 0),
(10969, 30, 3, 384, 4, 0),
(10970, 30, 3, 827, 5, 0),
(10971, 30, 3, 1993, 6, 1),
(10972, 30, 3, 1016, 7, 0),
(10973, 30, 3, 876, 8, 0),
(10974, 30, 3, 2344, 9, 0),
(10975, 30, 4, 321, 1, 0),
(10976, 30, 4, 2009, 2, 1),
(10977, 30, 4, 926, 3, 0),
(10978, 30, 4, 753, 4, 0),
(10979, 30, 4, 754, 5, 0),
(10980, 30, 4, 1356, 6, 0),
(10981, 30, 4, 1861, 7, 0),
(10982, 30, 4, 1724, 8, 0),
(10983, 30, 4, 637, 9, 0),
(10984, 31, 1, 890, 1, 0),
(10985, 31, 1, 2171, 2, 0),
(10986, 31, 1, 434, 3, 0),
(10987, 31, 1, 2033, 4, 0),
(10988, 31, 1, 544, 5, 0),
(10989, 31, 1, 1400, 6, 0),
(10990, 31, 1, 2008, 7, 1),
(10991, 31, 1, 600, 8, 0),
(10992, 31, 1, 1094, 9, 0),
(10993, 31, 2, 2398, 1, 0),
(10994, 31, 2, 1472, 2, 0),
(10995, 31, 2, 1618, 3, 0),
(10996, 31, 2, 92, 4, 0),
(10997, 31, 2, 1546, 5, 0),
(10998, 31, 2, 97, 6, 0),
(10999, 31, 2, 338, 7, 0),
(11000, 31, 2, 1993, 8, 1),
(11001, 31, 2, 652, 9, 0),
(11002, 31, 3, 1438, 1, 0),
(11003, 31, 3, 2241, 2, 0),
(11004, 31, 3, 736, 3, 0),
(11005, 31, 3, 1198, 4, 0),
(11006, 31, 3, 1356, 5, 0),
(11007, 31, 3, 1990, 6, 1),
(11008, 31, 3, 1325, 7, 0),
(11009, 31, 3, 1708, 8, 0),
(11010, 31, 3, 2113, 9, 0),
(11011, 31, 4, 383, 1, 0),
(11012, 31, 4, 2005, 2, 1),
(11013, 31, 4, 1239, 3, 0),
(11014, 31, 4, 1769, 4, 0),
(11015, 31, 4, 321, 5, 0),
(11016, 31, 4, 1274, 6, 0),
(11017, 31, 4, 2245, 7, 0),
(11018, 31, 4, 2029, 8, 0),
(11019, 31, 4, 2192, 9, 0),
(11020, 32, 1, 1916, 1, 0),
(11021, 32, 1, 2248, 2, 1),
(11022, 32, 1, 1591, 3, 0),
(11023, 32, 1, 2158, 4, 0),
(11024, 32, 1, 1881, 5, 0),
(11025, 32, 1, 1347, 6, 0),
(11026, 32, 1, 1024, 7, 0),
(11027, 32, 1, 2269, 8, 0),
(11028, 32, 1, 1352, 9, 0),
(11029, 32, 2, 1554, 1, 0),
(11030, 32, 2, 1469, 2, 0),
(11031, 32, 2, 2030, 3, 0),
(11032, 32, 2, 324, 4, 0),
(11033, 32, 2, 1846, 5, 0),
(11034, 32, 2, 1289, 6, 0),
(11035, 32, 2, 59, 7, 0),
(11036, 32, 2, 853, 8, 0),
(11037, 32, 2, 2257, 9, 1),
(11038, 32, 3, 1237, 1, 0),
(11039, 32, 3, 2251, 2, 1),
(11040, 32, 3, 1420, 3, 0),
(11041, 32, 3, 882, 4, 0),
(11042, 32, 3, 1993, 5, 0),
(11043, 32, 3, 1950, 6, 0),
(11044, 32, 3, 2115, 7, 0),
(11045, 32, 3, 1996, 8, 0),
(11046, 32, 3, 298, 9, 0),
(11047, 32, 4, 2124, 1, 0),
(11048, 32, 4, 1581, 2, 0),
(11049, 32, 4, 838, 3, 0),
(11050, 32, 4, 1738, 4, 0),
(11051, 32, 4, 1518, 5, 0),
(11052, 32, 4, 962, 6, 0),
(11053, 32, 4, 377, 7, 0),
(11054, 32, 4, 2243, 8, 1),
(11055, 32, 4, 2150, 9, 0),
(11056, 33, 1, 2023, 1, 0),
(11057, 33, 1, 1773, 2, 0),
(11058, 33, 1, 1965, 3, 0),
(11059, 33, 1, 625, 4, 0),
(11060, 33, 1, 1251, 5, 0),
(11061, 33, 1, 1006, 6, 0),
(11062, 33, 1, 1076, 7, 1),
(11063, 33, 1, 1768, 8, 0),
(11064, 33, 1, 1960, 9, 0),
(11065, 33, 2, 1433, 1, 0),
(11066, 33, 2, 1417, 2, 0),
(11067, 33, 2, 941, 3, 0),
(11068, 33, 2, 722, 4, 0),
(11069, 33, 2, 1072, 5, 1),
(11070, 33, 2, 453, 6, 0),
(11071, 33, 2, 13, 7, 0),
(11072, 33, 2, 2187, 8, 0),
(11073, 33, 2, 162, 9, 0),
(11074, 33, 3, 1577, 1, 0),
(11075, 33, 3, 1422, 2, 0),
(11076, 33, 3, 2169, 3, 0),
(11077, 33, 3, 993, 4, 0),
(11078, 33, 3, 125, 5, 0),
(11079, 33, 3, 918, 6, 0),
(11080, 33, 3, 1959, 7, 0),
(11081, 33, 3, 1087, 8, 1),
(11082, 33, 3, 693, 9, 0),
(11083, 33, 4, 925, 1, 0),
(11084, 33, 4, 1084, 2, 1),
(11085, 33, 4, 1892, 3, 0),
(11086, 33, 4, 1996, 4, 0),
(11087, 33, 4, 599, 5, 0),
(11088, 33, 4, 1098, 6, 0),
(11089, 33, 4, 773, 7, 0),
(11090, 33, 4, 1591, 8, 0),
(11091, 33, 4, 1445, 9, 0),
(11092, 34, 1, 1383, 1, 0),
(11093, 34, 1, 1076, 2, 0),
(11094, 34, 1, 842, 3, 0),
(11095, 34, 1, 1903, 4, 1),
(11096, 34, 1, 1011, 5, 0),
(11097, 34, 1, 75, 6, 0),
(11098, 34, 1, 1943, 7, 0),
(11099, 34, 1, 1967, 8, 0),
(11100, 34, 1, 2091, 9, 0),
(11101, 34, 2, 1037, 1, 0),
(11102, 34, 2, 1587, 2, 0),
(11103, 34, 2, 452, 3, 0),
(11104, 34, 2, 1489, 4, 0),
(11105, 34, 2, 1112, 5, 0),
(11106, 34, 2, 400, 6, 0),
(11107, 34, 2, 147, 7, 0),
(11108, 34, 2, 1894, 8, 1),
(11109, 34, 2, 8, 9, 0),
(11110, 34, 3, 1502, 1, 0),
(11111, 34, 3, 409, 2, 0),
(11112, 34, 3, 1871, 3, 0),
(11113, 34, 3, 2152, 4, 0),
(11114, 34, 3, 1064, 5, 0),
(11115, 34, 3, 975, 6, 0),
(11116, 34, 3, 1879, 7, 0),
(11117, 34, 3, 1899, 8, 1),
(11118, 34, 3, 209, 9, 0),
(11119, 35, 1, 1732, 1, 0),
(11120, 35, 1, 1898, 2, 1),
(11121, 35, 1, 1490, 3, 0),
(11122, 35, 1, 216, 4, 0),
(11123, 35, 1, 648, 5, 0),
(11124, 35, 1, 151, 6, 0),
(11125, 35, 1, 661, 7, 0),
(11126, 35, 1, 731, 8, 0),
(11127, 35, 1, 1883, 9, 0),
(11128, 35, 2, 1230, 1, 0),
(11129, 35, 2, 2147, 2, 0),
(11130, 35, 2, 1059, 3, 0),
(11131, 35, 2, 1281, 4, 0),
(11132, 35, 2, 705, 5, 0),
(11133, 35, 2, 2061, 6, 0),
(11134, 35, 2, 1265, 7, 0),
(11135, 35, 2, 1894, 8, 1),
(11136, 35, 2, 191, 9, 0),
(11137, 35, 3, 1861, 1, 0),
(11138, 35, 3, 764, 2, 0),
(11139, 35, 3, 2099, 3, 0),
(11140, 35, 3, 968, 4, 0),
(11141, 35, 3, 1636, 5, 0),
(11142, 35, 3, 1901, 6, 1),
(11143, 35, 3, 547, 7, 0),
(11144, 35, 3, 862, 8, 0),
(11145, 35, 3, 2031, 9, 0),
(11146, 36, 1, 1870, 1, 0),
(11147, 36, 1, 1671, 2, 0),
(11148, 36, 1, 1893, 3, 1),
(11149, 36, 1, 1947, 4, 0),
(11150, 36, 1, 1211, 5, 0),
(11151, 36, 1, 1734, 6, 0),
(11152, 36, 1, 208, 7, 0),
(11153, 36, 1, 2177, 8, 0),
(11154, 36, 1, 1050, 9, 0),
(11155, 36, 2, 1434, 1, 0),
(11156, 36, 2, 194, 2, 0),
(11157, 36, 2, 1731, 3, 0),
(11158, 36, 2, 215, 4, 0),
(11159, 36, 2, 452, 5, 0),
(11160, 36, 2, 367, 6, 0),
(11161, 36, 2, 1710, 7, 0),
(11162, 36, 2, 1522, 8, 0),
(11163, 36, 2, 1899, 9, 1),
(11164, 36, 3, 1537, 1, 0),
(11165, 36, 3, 1918, 2, 0),
(11166, 36, 3, 486, 3, 0),
(11167, 36, 3, 2263, 4, 0),
(11168, 36, 3, 1099, 5, 0),
(11169, 36, 3, 1902, 6, 1),
(11170, 36, 3, 967, 7, 0),
(11171, 36, 3, 2338, 8, 0),
(11172, 36, 3, 26, 9, 0),
(11173, 37, 1, 1495, 1, 0),
(11174, 37, 1, 2361, 2, 0),
(11175, 37, 1, 1488, 3, 0),
(11176, 37, 1, 748, 4, 0),
(11177, 37, 1, 1163, 5, 0),
(11178, 37, 1, 2344, 6, 0),
(11179, 37, 1, 1960, 7, 0),
(11180, 37, 1, 1515, 8, 0),
(11181, 37, 1, 1841, 9, 1),
(11182, 37, 2, 1878, 1, 0),
(11183, 37, 2, 2072, 2, 0),
(11184, 37, 2, 2205, 3, 0),
(11185, 37, 2, 619, 4, 0),
(11186, 37, 2, 457, 5, 0),
(11187, 37, 2, 1833, 6, 1),
(11188, 37, 2, 1045, 7, 0),
(11189, 37, 2, 141, 8, 0),
(11190, 37, 2, 1336, 9, 0),
(11191, 37, 3, 2288, 1, 0),
(11192, 37, 3, 1354, 2, 0),
(11193, 37, 3, 1836, 3, 1),
(11194, 37, 3, 2191, 4, 0),
(11195, 37, 3, 1722, 5, 0),
(11196, 37, 3, 753, 6, 0),
(11197, 37, 3, 125, 7, 0),
(11198, 37, 3, 1208, 8, 0),
(11199, 37, 3, 1512, 9, 0),
(11200, 38, 1, 1887, 1, 0),
(11201, 38, 1, 2171, 2, 0),
(11202, 38, 1, 1765, 3, 0),
(11203, 38, 1, 1359, 4, 0),
(11204, 38, 1, 2243, 5, 0),
(11205, 38, 1, 888, 6, 1),
(11206, 38, 1, 1078, 7, 0),
(11207, 38, 1, 1963, 8, 0),
(11208, 38, 1, 662, 9, 0),
(11209, 38, 2, 767, 1, 0),
(11210, 38, 2, 1103, 2, 0),
(11211, 38, 2, 1276, 3, 0),
(11212, 38, 2, 1136, 4, 0),
(11213, 38, 2, 1084, 5, 0),
(11214, 38, 2, 357, 6, 0),
(11215, 38, 2, 879, 7, 1),
(11216, 38, 2, 115, 8, 0),
(11217, 38, 2, 388, 9, 0),
(11218, 38, 3, 736, 1, 0),
(11219, 38, 3, 67, 2, 0),
(11220, 38, 3, 1493, 3, 0),
(11221, 38, 3, 880, 4, 1),
(11222, 38, 3, 4, 5, 0),
(11223, 38, 3, 47, 6, 0),
(11224, 38, 3, 1408, 7, 0),
(11225, 38, 3, 1685, 8, 0),
(11226, 38, 3, 602, 9, 0),
(11227, 38, 4, 2393, 1, 0),
(11228, 38, 4, 962, 2, 0),
(11229, 38, 4, 9, 3, 0),
(11230, 38, 4, 1495, 4, 0),
(11231, 38, 4, 558, 5, 0),
(11232, 38, 4, 1087, 6, 0),
(11233, 38, 4, 884, 7, 1),
(11234, 38, 4, 1025, 8, 0),
(11235, 38, 4, 1889, 9, 0),
(11236, 39, 1, 1061, 1, 1),
(11237, 39, 1, 275, 2, 0),
(11238, 39, 1, 249, 3, 0),
(11239, 39, 1, 1281, 4, 0),
(11240, 39, 1, 214, 5, 0),
(11241, 39, 1, 232, 6, 0),
(11242, 39, 1, 1229, 7, 0),
(11243, 39, 1, 617, 8, 0),
(11244, 39, 1, 1433, 9, 0),
(11245, 39, 2, 1498, 1, 0),
(11246, 39, 2, 45, 2, 0),
(11247, 39, 2, 470, 3, 0),
(11248, 39, 2, 70, 4, 0),
(11249, 39, 2, 1053, 5, 1),
(11250, 39, 2, 826, 6, 0),
(11251, 39, 2, 1482, 7, 0),
(11252, 39, 2, 74, 8, 0),
(11253, 39, 2, 884, 9, 0),
(11254, 39, 3, 2050, 1, 0),
(11255, 39, 3, 650, 2, 0),
(11256, 39, 3, 240, 3, 0),
(11257, 39, 3, 1064, 4, 1),
(11258, 39, 3, 2314, 5, 0),
(11259, 39, 3, 373, 6, 0),
(11260, 39, 3, 2077, 7, 0),
(11261, 39, 3, 194, 8, 0),
(11262, 39, 3, 1426, 9, 0),
(11263, 40, 1, 1426, 1, 0),
(11264, 40, 1, 441, 2, 0),
(11265, 40, 1, 1749, 3, 0),
(11266, 40, 1, 2062, 4, 0),
(11267, 40, 1, 1060, 5, 1),
(11268, 40, 1, 1982, 6, 0),
(11269, 40, 1, 276, 7, 0),
(11270, 40, 1, 335, 8, 0),
(11271, 40, 1, 2326, 9, 0),
(11272, 40, 2, 1054, 1, 1),
(11273, 40, 2, 423, 2, 0),
(11274, 40, 2, 263, 3, 0),
(11275, 40, 2, 1403, 4, 0),
(11276, 40, 2, 1161, 5, 0),
(11277, 40, 2, 741, 6, 0),
(11278, 40, 2, 1039, 7, 0),
(11279, 40, 2, 1625, 8, 0),
(11280, 40, 2, 447, 9, 0),
(11281, 40, 3, 181, 1, 0),
(11282, 40, 3, 1212, 2, 0),
(11283, 40, 3, 1064, 3, 1),
(11284, 40, 3, 2298, 4, 0),
(11285, 40, 3, 717, 5, 0),
(11286, 40, 3, 1874, 6, 0),
(11287, 40, 3, 1075, 7, 0),
(11288, 40, 3, 143, 8, 0),
(11289, 40, 3, 2307, 9, 0),
(11290, 41, 1, 196, 1, 0),
(11291, 41, 1, 2206, 2, 0),
(11292, 41, 1, 141, 3, 0),
(11293, 41, 1, 443, 4, 0),
(11294, 41, 1, 721, 5, 0),
(11295, 41, 1, 1017, 6, 0),
(11296, 41, 1, 2301, 7, 0),
(11297, 41, 1, 1065, 8, 1),
(11298, 41, 1, 2154, 9, 0),
(11299, 41, 2, 1750, 1, 0),
(11300, 41, 2, 1062, 2, 1),
(11301, 41, 2, 392, 3, 0),
(11302, 41, 2, 271, 4, 0),
(11303, 41, 2, 1857, 5, 0),
(11304, 41, 2, 1001, 6, 0),
(11305, 41, 2, 540, 7, 0),
(11306, 41, 2, 1669, 8, 0),
(11307, 41, 2, 210, 9, 0),
(11308, 41, 3, 1015, 1, 0),
(11309, 41, 3, 355, 2, 0),
(11310, 41, 3, 1770, 3, 0),
(11311, 41, 3, 294, 4, 0),
(11312, 41, 3, 1051, 5, 1),
(11313, 41, 3, 2090, 6, 0),
(11314, 41, 3, 2209, 7, 0),
(11315, 41, 3, 2199, 8, 0),
(11316, 41, 3, 1498, 9, 0),
(11317, 42, 1, 1744, 1, 0),
(11318, 42, 1, 303, 2, 0),
(11319, 42, 1, 531, 3, 0),
(11320, 42, 1, 2036, 4, 0),
(11321, 42, 1, 2339, 5, 0),
(11322, 42, 1, 1529, 6, 0),
(11323, 42, 1, 1624, 7, 0),
(11324, 42, 1, 657, 8, 1),
(11325, 42, 1, 1481, 9, 0),
(11326, 42, 2, 137, 1, 0),
(11327, 42, 2, 901, 2, 0),
(11328, 42, 2, 1373, 3, 0),
(11329, 42, 2, 664, 4, 1),
(11330, 42, 2, 336, 5, 0),
(11331, 42, 2, 2353, 6, 0),
(11332, 42, 2, 1127, 7, 0),
(11333, 42, 2, 1122, 8, 0),
(11334, 42, 2, 888, 9, 0),
(11335, 42, 3, 652, 1, 1),
(11336, 42, 3, 533, 2, 0),
(11337, 42, 3, 2247, 3, 0),
(11338, 42, 3, 1015, 4, 0),
(11339, 42, 3, 358, 5, 0),
(11340, 42, 3, 1842, 6, 0),
(11341, 42, 3, 817, 7, 0),
(11342, 42, 3, 892, 8, 0),
(11343, 42, 3, 1780, 9, 0),
(11344, 42, 4, 1280, 1, 0),
(11345, 42, 4, 1490, 2, 0),
(11346, 42, 4, 1277, 3, 0),
(11347, 42, 4, 1895, 4, 0),
(11348, 42, 4, 660, 5, 1),
(11349, 42, 4, 279, 6, 0),
(11350, 42, 4, 1419, 7, 0),
(11351, 42, 4, 409, 8, 0),
(11352, 42, 4, 1747, 9, 0),
(11353, 43, 1, 1147, 1, 0),
(11354, 43, 1, 1714, 2, 0),
(11355, 43, 1, 1107, 3, 0),
(11356, 43, 1, 2006, 4, 0),
(11357, 43, 1, 1052, 5, 1),
(11358, 43, 1, 1719, 6, 0),
(11359, 43, 1, 1880, 7, 0),
(11360, 43, 1, 2124, 8, 0),
(11361, 43, 1, 1689, 9, 0),
(11362, 43, 2, 1908, 1, 0),
(11363, 43, 2, 1971, 2, 0),
(11364, 43, 2, 399, 3, 0),
(11365, 43, 2, 186, 4, 0),
(11366, 43, 2, 2297, 5, 0),
(11367, 43, 2, 717, 6, 0),
(11368, 43, 2, 1063, 7, 1),
(11369, 43, 2, 831, 8, 0),
(11370, 43, 2, 365, 9, 0),
(11371, 43, 3, 2144, 1, 0),
(11372, 43, 3, 454, 2, 0),
(11373, 43, 3, 2222, 3, 0),
(11374, 43, 3, 2154, 4, 0),
(11375, 43, 3, 222, 5, 0),
(11376, 43, 3, 1061, 6, 1),
(11377, 43, 3, 1183, 7, 0),
(11378, 43, 3, 1872, 8, 0),
(11379, 43, 3, 1570, 9, 0),
(11380, 44, 1, 84, 1, 0),
(11381, 44, 1, 459, 2, 0),
(11382, 44, 1, 1160, 3, 0),
(11383, 44, 1, 1976, 4, 0),
(11384, 44, 1, 880, 5, 0),
(11385, 44, 1, 1051, 6, 1),
(11386, 44, 1, 1446, 7, 0),
(11387, 44, 1, 1892, 8, 0),
(11388, 44, 1, 1575, 9, 0),
(11389, 44, 2, 1490, 1, 0),
(11390, 44, 2, 1757, 2, 0),
(11391, 44, 2, 1066, 3, 1),
(11392, 44, 2, 332, 4, 0),
(11393, 44, 2, 193, 5, 0),
(11394, 44, 2, 975, 6, 0),
(11395, 44, 2, 1074, 7, 0),
(11396, 44, 2, 797, 8, 0),
(11397, 44, 2, 1879, 9, 0),
(11398, 44, 3, 1062, 1, 1),
(11399, 44, 3, 250, 2, 0),
(11400, 44, 3, 2153, 3, 0),
(11401, 44, 3, 706, 4, 0),
(11402, 44, 3, 2060, 5, 0),
(11403, 44, 3, 360, 6, 0),
(11404, 44, 3, 281, 7, 0),
(11405, 44, 3, 8, 8, 0),
(11406, 44, 3, 1983, 9, 0),
(11407, 45, 1, 1256, 1, 0),
(11408, 45, 1, 2281, 2, 0),
(11409, 45, 1, 877, 3, 0),
(11410, 45, 1, 646, 4, 0),
(11411, 45, 1, 2231, 5, 0),
(11412, 45, 1, 567, 6, 0),
(11413, 45, 1, 1373, 7, 0),
(11414, 45, 1, 2318, 8, 1),
(11415, 45, 1, 1107, 9, 0),
(11416, 45, 2, 723, 1, 0),
(11417, 45, 2, 1896, 2, 0),
(11418, 45, 2, 1730, 3, 0),
(11419, 45, 2, 1020, 4, 0),
(11420, 45, 2, 2301, 5, 1),
(11421, 45, 2, 2224, 6, 0),
(11422, 45, 2, 149, 7, 0),
(11423, 45, 2, 367, 8, 0),
(11424, 45, 2, 392, 9, 0),
(11425, 45, 3, 1626, 1, 0),
(11426, 45, 3, 597, 2, 0),
(11427, 45, 3, 2313, 3, 1),
(11428, 45, 3, 702, 4, 0),
(11429, 45, 3, 1527, 5, 0),
(11430, 45, 3, 1421, 6, 0),
(11431, 45, 3, 1804, 7, 0),
(11432, 45, 3, 1282, 8, 0),
(11433, 45, 3, 815, 9, 0),
(11434, 45, 4, 989, 1, 0),
(11435, 45, 4, 2044, 2, 0),
(11436, 45, 4, 2314, 3, 1),
(11437, 45, 4, 1176, 4, 0),
(11438, 45, 4, 1060, 5, 0),
(11439, 45, 4, 1893, 6, 0),
(11440, 45, 4, 222, 7, 0),
(11441, 45, 4, 164, 8, 0),
(11442, 45, 4, 1433, 9, 0),
(11443, 46, 1, 1564, 1, 1),
(11444, 46, 1, 2263, 2, 0),
(11445, 46, 1, 1901, 3, 0),
(11446, 46, 1, 862, 4, 0),
(11447, 46, 1, 1993, 5, 0),
(11448, 46, 1, 812, 6, 0),
(11449, 46, 1, 2159, 7, 0),
(11450, 46, 1, 34, 8, 0),
(11451, 46, 1, 1359, 9, 0),
(11452, 46, 2, 1568, 1, 1),
(11453, 46, 2, 1064, 2, 0),
(11454, 46, 2, 135, 3, 0),
(11455, 46, 2, 2377, 4, 0),
(11456, 46, 2, 2075, 5, 0),
(11457, 46, 2, 363, 6, 0),
(11458, 46, 2, 2298, 7, 0),
(11459, 46, 2, 2063, 8, 0),
(11460, 46, 2, 1874, 9, 0),
(11461, 46, 3, 848, 1, 0),
(11462, 46, 3, 1015, 2, 0),
(11463, 46, 3, 341, 3, 0),
(11464, 46, 3, 926, 4, 0),
(11465, 46, 3, 1573, 5, 1),
(11466, 46, 3, 2242, 6, 0),
(11467, 46, 3, 1973, 7, 0),
(11468, 46, 3, 1600, 8, 0),
(11469, 46, 3, 1677, 9, 0),
(11470, 46, 4, 1575, 1, 1),
(11471, 46, 4, 1282, 2, 0),
(11472, 46, 4, 1021, 3, 0),
(11473, 46, 4, 1440, 4, 0),
(11474, 46, 4, 2071, 5, 0),
(11475, 46, 4, 2128, 6, 0),
(11476, 46, 4, 1244, 7, 0),
(11477, 46, 4, 1611, 8, 0),
(11478, 46, 4, 1353, 9, 0),
(11479, 47, 1, 1568, 1, 0),
(11480, 47, 1, 1366, 2, 0),
(11481, 47, 1, 250, 3, 0),
(11482, 47, 1, 1852, 4, 0),
(11483, 47, 1, 421, 5, 0),
(11484, 47, 1, 365, 6, 1),
(11485, 47, 1, 980, 7, 0),
(11486, 47, 1, 724, 8, 0),
(11487, 47, 1, 1896, 9, 0),
(11488, 47, 2, 537, 1, 0),
(11489, 47, 2, 1415, 2, 0),
(11490, 47, 2, 279, 3, 0),
(11491, 47, 2, 1873, 4, 0),
(11492, 47, 2, 235, 5, 0),
(11493, 47, 2, 375, 6, 1),
(11494, 47, 2, 1646, 7, 0),
(11495, 47, 2, 2358, 8, 0),
(11496, 47, 2, 1234, 9, 0),
(11497, 47, 3, 2339, 1, 0),
(11498, 47, 3, 809, 2, 0),
(11499, 47, 3, 2368, 3, 0),
(11500, 47, 3, 435, 4, 0),
(11501, 47, 3, 2131, 5, 0),
(11502, 47, 3, 2031, 6, 0),
(11503, 47, 3, 352, 7, 1),
(11504, 47, 3, 1547, 8, 0),
(11505, 47, 3, 736, 9, 0),
(11506, 47, 4, 2119, 1, 0),
(11507, 47, 4, 837, 2, 0),
(11508, 47, 4, 1483, 3, 0),
(11509, 47, 4, 1023, 4, 0),
(11510, 47, 4, 91, 5, 0),
(11511, 47, 4, 370, 6, 1),
(11512, 47, 4, 681, 7, 0),
(11513, 47, 4, 1942, 8, 0),
(11514, 47, 4, 1702, 9, 0),
(11515, 48, 1, 887, 1, 0),
(11516, 48, 1, 368, 2, 1),
(11517, 48, 1, 44, 3, 0),
(11518, 48, 1, 1131, 4, 0),
(11519, 48, 1, 897, 5, 0),
(11520, 48, 1, 2149, 6, 0),
(11521, 48, 1, 1754, 7, 0),
(11522, 48, 1, 120, 8, 0),
(11523, 48, 1, 1269, 9, 0),
(11524, 48, 2, 991, 1, 0),
(11525, 48, 2, 817, 2, 0),
(11526, 48, 2, 1592, 3, 0),
(11527, 48, 2, 67, 4, 0),
(11528, 48, 2, 346, 5, 1),
(11529, 48, 2, 1288, 6, 0),
(11530, 48, 2, 747, 7, 0),
(11531, 48, 2, 1388, 8, 0),
(11532, 48, 2, 2082, 9, 0),
(11533, 48, 3, 192, 1, 0),
(11534, 48, 3, 576, 2, 0),
(11535, 48, 3, 5, 3, 0),
(11536, 48, 3, 1017, 4, 0),
(11537, 48, 3, 2326, 5, 0),
(11538, 48, 3, 1059, 6, 0),
(11539, 48, 3, 367, 7, 1),
(11540, 48, 3, 1112, 8, 0),
(11541, 48, 3, 419, 9, 0),
(11542, 48, 4, 2056, 1, 0),
(11543, 48, 4, 226, 2, 0),
(11544, 48, 4, 275, 3, 0),
(11545, 48, 4, 941, 4, 0),
(11546, 48, 4, 181, 5, 0),
(11547, 48, 4, 363, 6, 1),
(11548, 48, 4, 648, 7, 0),
(11549, 48, 4, 1413, 8, 0),
(11550, 48, 4, 195, 9, 0),
(11551, 49, 1, 1837, 1, 0),
(11552, 49, 1, 2339, 2, 0),
(11553, 49, 1, 1250, 3, 0),
(11554, 49, 1, 1347, 4, 0),
(11555, 49, 1, 1618, 5, 0),
(11556, 49, 1, 1458, 6, 1),
(11557, 49, 1, 1974, 7, 0),
(11558, 49, 1, 923, 8, 0),
(11559, 49, 1, 174, 9, 0),
(11560, 49, 2, 202, 1, 0),
(11561, 49, 2, 1454, 2, 1),
(11562, 49, 2, 548, 3, 0),
(11563, 49, 2, 976, 4, 0),
(11564, 49, 2, 1786, 5, 0),
(11565, 49, 2, 2188, 6, 0),
(11566, 49, 2, 1060, 7, 0),
(11567, 49, 2, 453, 8, 0),
(11568, 49, 2, 2079, 9, 0),
(11569, 49, 3, 1369, 1, 0),
(11570, 49, 3, 1411, 2, 0),
(11571, 49, 3, 2201, 3, 0),
(11572, 49, 3, 590, 4, 0),
(11573, 49, 3, 1685, 5, 0),
(11574, 49, 3, 1906, 6, 0),
(11575, 49, 3, 1463, 7, 1),
(11576, 49, 3, 1357, 8, 0),
(11577, 49, 3, 1294, 9, 0),
(11578, 49, 4, 489, 1, 0),
(11579, 49, 4, 24, 2, 0),
(11580, 49, 4, 1283, 3, 0),
(11581, 49, 4, 2369, 4, 0),
(11582, 49, 4, 1337, 5, 0),
(11583, 49, 4, 1784, 6, 0),
(11584, 49, 4, 1455, 7, 1),
(11585, 49, 4, 1797, 8, 0),
(11586, 49, 4, 1379, 9, 0),
(11587, 50, 1, 1306, 1, 0),
(11588, 50, 1, 1459, 2, 0),
(11589, 50, 1, 355, 3, 1),
(11590, 50, 1, 93, 4, 0),
(11591, 50, 1, 2271, 5, 0),
(11592, 50, 1, 1529, 6, 0),
(11593, 50, 1, 20, 7, 0),
(11594, 50, 1, 1990, 8, 0),
(11595, 50, 1, 1466, 9, 0),
(11596, 50, 2, 2188, 1, 0),
(11597, 50, 2, 1984, 2, 0),
(11598, 50, 2, 1113, 3, 0),
(11599, 50, 2, 363, 4, 1),
(11600, 50, 2, 310, 5, 0),
(11601, 50, 2, 2075, 6, 0),
(11602, 50, 2, 1968, 7, 0),
(11603, 50, 2, 1894, 8, 0),
(11604, 50, 2, 2056, 9, 0),
(11605, 50, 3, 371, 1, 1),
(11606, 50, 3, 1615, 2, 0),
(11607, 50, 3, 377, 3, 0),
(11608, 50, 3, 696, 4, 0),
(11609, 50, 3, 925, 5, 0),
(11610, 50, 3, 1963, 6, 0),
(11611, 50, 3, 561, 7, 0),
(11612, 50, 3, 2227, 8, 0),
(11613, 50, 3, 1780, 9, 0),
(11614, 50, 4, 1123, 1, 0),
(11615, 50, 4, 1682, 2, 0),
(11616, 50, 4, 1916, 3, 0),
(11617, 50, 4, 1534, 4, 0),
(11618, 50, 4, 899, 5, 0),
(11619, 50, 4, 1703, 6, 0),
(11620, 50, 4, 743, 7, 0),
(11621, 50, 4, 486, 8, 0),
(11622, 50, 4, 344, 9, 1),
(11623, 51, 1, 804, 1, 0),
(11624, 51, 1, 689, 2, 0),
(11625, 51, 1, 1580, 3, 0),
(11626, 51, 1, 2035, 4, 0),
(11627, 51, 1, 2292, 5, 0),
(11628, 51, 1, 1071, 6, 1),
(11629, 51, 1, 1244, 7, 0),
(11630, 51, 1, 699, 8, 0),
(11631, 51, 1, 891, 9, 0),
(11632, 51, 2, 245, 1, 0),
(11633, 51, 2, 393, 2, 0),
(11634, 51, 2, 1562, 3, 0),
(11635, 51, 2, 402, 4, 0),
(11636, 51, 2, 1019, 5, 0),
(11637, 51, 2, 1649, 6, 0),
(11638, 51, 2, 1987, 7, 0),
(11639, 51, 2, 135, 8, 0),
(11640, 51, 2, 536, 9, 1),
(11641, 51, 3, 862, 1, 0),
(11642, 51, 3, 69, 2, 0),
(11643, 51, 3, 535, 3, 1),
(11644, 51, 3, 795, 4, 0),
(11645, 51, 3, 1469, 5, 0),
(11646, 51, 3, 767, 6, 0),
(11647, 51, 3, 1222, 7, 0),
(11648, 51, 3, 1393, 8, 0),
(11649, 51, 3, 1158, 9, 0),
(11650, 51, 4, 2051, 1, 0),
(11651, 51, 4, 2224, 2, 0),
(11652, 51, 4, 1361, 3, 0),
(11653, 51, 4, 1334, 4, 0),
(11654, 51, 4, 250, 5, 0),
(11655, 51, 4, 272, 6, 0),
(11656, 51, 4, 1520, 7, 0),
(11657, 51, 4, 1645, 8, 0),
(11658, 51, 4, 540, 9, 1),
(11659, 52, 1, 670, 1, 0),
(11660, 52, 1, 1276, 2, 0),
(11661, 52, 1, 2318, 3, 0),
(11662, 52, 1, 692, 4, 0),
(11663, 52, 1, 2277, 5, 0),
(11664, 52, 1, 1142, 6, 0),
(11665, 52, 1, 1800, 7, 0),
(11666, 52, 1, 1071, 8, 1),
(11667, 52, 1, 1282, 9, 0),
(11668, 52, 2, 199, 1, 0),
(11669, 52, 2, 267, 2, 0),
(11670, 52, 2, 541, 3, 1),
(11671, 52, 2, 395, 4, 0),
(11672, 52, 2, 1895, 5, 0),
(11673, 52, 2, 229, 6, 0),
(11674, 52, 2, 2380, 7, 0),
(11675, 52, 2, 285, 8, 0),
(11676, 52, 2, 133, 9, 0),
(11677, 52, 3, 1729, 1, 0),
(11678, 52, 3, 2152, 2, 0),
(11679, 52, 3, 1434, 3, 0),
(11680, 52, 3, 1897, 4, 0),
(11681, 52, 3, 538, 5, 1),
(11682, 52, 3, 443, 6, 0),
(11683, 52, 3, 453, 7, 0),
(11684, 52, 3, 237, 8, 0),
(11685, 52, 3, 211, 9, 0),
(11686, 52, 4, 390, 1, 0),
(11687, 52, 4, 2006, 2, 0),
(11688, 52, 4, 1546, 3, 0),
(11689, 52, 4, 2275, 4, 0),
(11690, 52, 4, 655, 5, 0),
(11691, 52, 4, 1640, 6, 0),
(11692, 52, 4, 1052, 7, 0),
(11693, 52, 4, 532, 8, 1),
(11694, 52, 4, 889, 9, 0),
(11695, 53, 1, 1786, 1, 0),
(11696, 53, 1, 2335, 2, 0),
(11697, 53, 1, 2308, 3, 0),
(11698, 53, 1, 1980, 4, 0),
(11699, 53, 1, 2046, 5, 0),
(11700, 53, 1, 1452, 6, 0),
(11701, 53, 1, 2194, 7, 1),
(11702, 53, 1, 1946, 8, 0),
(11703, 53, 1, 1870, 9, 0),
(11704, 53, 2, 142, 1, 0),
(11705, 53, 2, 576, 2, 0),
(11706, 53, 2, 650, 3, 0),
(11707, 53, 2, 396, 4, 0),
(11708, 53, 2, 2221, 5, 0),
(11709, 53, 2, 208, 6, 0),
(11710, 53, 2, 2188, 7, 1),
(11711, 53, 2, 1415, 8, 0),
(11712, 53, 2, 616, 9, 0),
(11713, 53, 3, 1104, 1, 0),
(11714, 53, 3, 1549, 2, 0),
(11715, 53, 3, 1494, 3, 0),
(11716, 53, 3, 2198, 4, 1),
(11717, 53, 3, 1447, 5, 0),
(11718, 53, 3, 152, 6, 0),
(11719, 53, 3, 2002, 7, 0),
(11720, 53, 3, 299, 8, 0),
(11721, 53, 3, 1876, 9, 0),
(11722, 53, 4, 1611, 1, 0),
(11723, 53, 4, 2182, 2, 1),
(11724, 53, 4, 403, 3, 0),
(11725, 53, 4, 368, 4, 0),
(11726, 53, 4, 888, 5, 0),
(11727, 53, 4, 1886, 6, 0),
(11728, 53, 4, 1009, 7, 0),
(11729, 53, 4, 1477, 8, 0),
(11730, 53, 4, 743, 9, 0),
(11731, 54, 1, 1285, 1, 0),
(11732, 54, 1, 1830, 2, 0),
(11733, 54, 1, 2118, 3, 0),
(11734, 54, 1, 17, 4, 0),
(11735, 54, 1, 795, 5, 0),
(11736, 54, 1, 1918, 6, 0),
(11737, 54, 1, 1159, 7, 0),
(11738, 54, 1, 2180, 8, 1),
(11739, 54, 1, 331, 9, 0),
(11740, 54, 2, 732, 1, 0),
(11741, 54, 2, 2178, 2, 1),
(11742, 54, 2, 537, 3, 0),
(11743, 54, 2, 2045, 4, 0),
(11744, 54, 2, 1894, 5, 0),
(11745, 54, 2, 677, 6, 0),
(11746, 54, 2, 1749, 7, 0),
(11747, 54, 2, 162, 8, 0),
(11748, 54, 2, 1648, 9, 0),
(11749, 54, 3, 2324, 1, 0),
(11750, 54, 3, 2270, 2, 0),
(11751, 54, 3, 1178, 3, 0),
(11752, 54, 3, 2164, 4, 0),
(11753, 54, 3, 607, 5, 0),
(11754, 54, 3, 1124, 6, 0),
(11755, 54, 3, 1967, 7, 0),
(11756, 54, 3, 2190, 8, 1),
(11757, 54, 3, 1154, 9, 0),
(11758, 54, 4, 1417, 1, 0),
(11759, 54, 4, 2186, 2, 1),
(11760, 54, 4, 2390, 3, 0),
(11761, 54, 4, 216, 4, 0),
(11762, 54, 4, 64, 5, 0),
(11763, 54, 4, 619, 6, 0),
(11764, 54, 4, 2314, 7, 0),
(11765, 54, 4, 1695, 8, 0),
(11766, 54, 4, 1279, 9, 0),
(11767, 55, 1, 1943, 1, 0),
(11768, 55, 1, 2009, 2, 0),
(11769, 55, 1, 2370, 3, 0),
(11770, 55, 1, 414, 4, 0),
(11771, 55, 1, 2282, 5, 1),
(11772, 55, 1, 1542, 6, 0),
(11773, 55, 1, 1329, 7, 0),
(11774, 55, 1, 293, 8, 0),
(11775, 55, 1, 1585, 9, 0),
(11776, 55, 2, 2260, 1, 0),
(11777, 55, 2, 1620, 2, 0),
(11778, 55, 2, 848, 3, 0),
(11779, 55, 2, 1753, 4, 0),
(11780, 55, 2, 1141, 5, 0),
(11781, 55, 2, 1936, 6, 0),
(11782, 55, 2, 2273, 7, 1),
(11783, 55, 2, 1626, 8, 0),
(11784, 55, 2, 1471, 9, 0),
(11785, 55, 3, 1919, 1, 0),
(11786, 55, 3, 2163, 2, 0),
(11787, 55, 3, 2281, 3, 1),
(11788, 55, 3, 1842, 4, 0),
(11789, 55, 3, 742, 5, 0),
(11790, 55, 3, 656, 6, 0),
(11791, 55, 3, 1042, 7, 0),
(11792, 55, 3, 1546, 8, 0),
(11793, 55, 3, 666, 9, 0),
(11794, 55, 4, 1999, 1, 0),
(11795, 55, 4, 1241, 2, 0),
(11796, 55, 4, 2127, 3, 0),
(11797, 55, 4, 2279, 4, 1),
(11798, 55, 4, 390, 5, 0),
(11799, 55, 4, 2037, 6, 0),
(11800, 55, 4, 922, 7, 0),
(11801, 55, 4, 2200, 8, 0),
(11802, 55, 4, 880, 9, 0),
(11803, 56, 1, 2177, 1, 1),
(11804, 56, 1, 1174, 2, 0),
(11805, 56, 1, 722, 3, 0),
(11806, 56, 1, 1559, 4, 0),
(11807, 56, 1, 407, 5, 0),
(11808, 56, 1, 398, 6, 0),
(11809, 56, 1, 538, 7, 0),
(11810, 56, 1, 1210, 8, 0),
(11811, 56, 1, 1038, 9, 0),
(11812, 56, 2, 2245, 1, 0),
(11813, 56, 2, 1487, 2, 0),
(11814, 56, 2, 1142, 3, 0),
(11815, 56, 2, 1227, 4, 0),
(11816, 56, 2, 2337, 5, 0),
(11817, 56, 2, 2291, 6, 0),
(11818, 56, 2, 2199, 7, 1),
(11819, 56, 2, 463, 8, 0),
(11820, 56, 2, 1469, 9, 0),
(11821, 56, 3, 1702, 1, 0),
(11822, 56, 3, 1629, 2, 0),
(11823, 56, 3, 1332, 3, 0),
(11824, 56, 3, 468, 4, 0),
(11825, 56, 3, 2096, 5, 0),
(11826, 56, 3, 961, 6, 0),
(11827, 56, 3, 993, 7, 0),
(11828, 56, 3, 670, 8, 0),
(11829, 56, 3, 2192, 9, 1),
(11830, 56, 4, 2195, 1, 1),
(11831, 56, 4, 56, 2, 0),
(11832, 56, 4, 149, 3, 0),
(11833, 56, 4, 227, 4, 0),
(11834, 56, 4, 1894, 5, 0),
(11835, 56, 4, 2049, 6, 0),
(11836, 56, 4, 2073, 7, 0),
(11837, 56, 4, 1429, 8, 0),
(11838, 56, 4, 280, 9, 0),
(11839, 57, 1, 340, 1, 0),
(11840, 57, 1, 1304, 2, 0),
(11841, 57, 1, 1764, 3, 0),
(11842, 57, 1, 1701, 4, 0),
(11843, 57, 1, 1252, 5, 0),
(11844, 57, 1, 108, 6, 1),
(11845, 57, 1, 1041, 7, 0),
(11846, 57, 1, 482, 8, 0),
(11847, 57, 1, 1621, 9, 0),
(11848, 57, 2, 352, 1, 0),
(11849, 57, 2, 2097, 2, 0),
(11850, 57, 2, 1830, 3, 0),
(11851, 57, 2, 112, 4, 1),
(11852, 57, 2, 36, 5, 0),
(11853, 57, 2, 469, 6, 0),
(11854, 57, 2, 687, 7, 0),
(11855, 57, 2, 635, 8, 0),
(11856, 57, 2, 1084, 9, 0),
(11857, 57, 3, 327, 1, 0),
(11858, 57, 3, 1455, 2, 0),
(11859, 57, 3, 2393, 3, 0),
(11860, 57, 3, 100, 4, 1),
(11861, 57, 3, 1089, 5, 0),
(11862, 57, 3, 2162, 6, 0),
(11863, 57, 3, 1448, 7, 0),
(11864, 57, 3, 1391, 8, 0),
(11865, 57, 3, 359, 9, 0),
(11866, 57, 4, 2229, 1, 0),
(11867, 57, 4, 1534, 2, 0),
(11868, 57, 4, 1101, 3, 0),
(11869, 57, 4, 533, 4, 0),
(11870, 57, 4, 261, 5, 0),
(11871, 57, 4, 1109, 6, 0),
(11872, 57, 4, 1351, 7, 0),
(11873, 57, 4, 103, 8, 1),
(11874, 57, 4, 832, 9, 0),
(11875, 58, 1, 2025, 1, 0),
(11876, 58, 1, 1401, 2, 0),
(11877, 58, 1, 317, 3, 0),
(11878, 58, 1, 1291, 4, 0),
(11879, 58, 1, 622, 5, 0),
(11880, 58, 1, 124, 6, 0),
(11881, 58, 1, 603, 7, 1),
(11882, 58, 1, 472, 8, 0),
(11883, 58, 1, 629, 9, 0),
(11884, 58, 2, 653, 1, 0),
(11885, 58, 2, 1337, 2, 1),
(11886, 58, 2, 1686, 3, 0),
(11887, 58, 2, 2172, 4, 0),
(11888, 58, 2, 2391, 5, 0),
(11889, 58, 2, 876, 6, 0),
(11890, 58, 2, 93, 7, 0),
(11891, 58, 2, 58, 8, 0),
(11892, 58, 2, 1207, 9, 0),
(11893, 58, 3, 560, 1, 0),
(11894, 58, 3, 1737, 2, 0),
(11895, 58, 3, 33, 3, 0),
(11896, 58, 3, 1803, 4, 0),
(11897, 58, 3, 596, 5, 1),
(11898, 58, 3, 1397, 6, 0),
(11899, 58, 3, 2236, 7, 0),
(11900, 58, 3, 1887, 8, 0),
(11901, 58, 3, 1150, 9, 0),
(11902, 58, 4, 607, 1, 1),
(11903, 58, 4, 343, 2, 0),
(11904, 58, 4, 483, 3, 0),
(11905, 58, 4, 1657, 4, 0),
(11906, 58, 4, 2055, 5, 0),
(11907, 58, 4, 2094, 6, 0),
(11908, 58, 4, 345, 7, 0),
(11909, 58, 4, 2129, 8, 0),
(11910, 58, 4, 1814, 9, 0),
(11911, 59, 1, 1824, 1, 0),
(11912, 59, 1, 1633, 2, 0),
(11913, 59, 1, 951, 3, 0),
(11914, 59, 1, 124, 4, 0),
(11915, 59, 1, 918, 5, 1),
(11916, 59, 1, 1422, 6, 0),
(11917, 59, 1, 2004, 7, 0),
(11918, 59, 1, 1806, 8, 0),
(11919, 59, 1, 1225, 9, 0),
(11920, 59, 2, 625, 1, 0),
(11921, 59, 2, 1130, 2, 0),
(11922, 59, 2, 1957, 3, 0),
(11923, 59, 2, 1752, 4, 0),
(11924, 59, 2, 928, 5, 1),
(11925, 59, 2, 1383, 6, 0),
(11926, 59, 2, 23, 7, 0),
(11927, 59, 2, 1325, 8, 0),
(11928, 59, 2, 691, 9, 0),
(11929, 59, 3, 168, 1, 0),
(11930, 59, 3, 1186, 2, 0),
(11931, 59, 3, 2291, 3, 0),
(11932, 59, 3, 28, 4, 0),
(11933, 59, 3, 1583, 5, 0),
(11934, 59, 3, 916, 6, 1),
(11935, 59, 3, 1247, 7, 0),
(11936, 59, 3, 2354, 8, 0),
(11937, 59, 3, 2235, 9, 0),
(11938, 59, 4, 1600, 1, 0),
(11939, 59, 4, 958, 2, 0),
(11940, 59, 4, 378, 3, 0),
(11941, 59, 4, 2100, 4, 0),
(11942, 59, 4, 1442, 5, 0),
(11943, 59, 4, 923, 6, 1),
(11944, 59, 4, 1999, 7, 0),
(11945, 59, 4, 583, 8, 0),
(11946, 59, 4, 1370, 9, 0),
(11947, 60, 1, 1806, 1, 0),
(11948, 60, 1, 1396, 2, 0),
(11949, 60, 1, 1170, 3, 0),
(11950, 60, 1, 26, 4, 0),
(11951, 60, 1, 1915, 5, 0),
(11952, 60, 1, 1303, 6, 0),
(11953, 60, 1, 2398, 7, 0),
(11954, 60, 1, 1626, 8, 0),
(11955, 60, 1, 923, 9, 1),
(11956, 60, 2, 4, 1, 0),
(11957, 60, 2, 2267, 2, 0),
(11958, 60, 2, 1869, 3, 0),
(11959, 60, 2, 2353, 4, 0),
(11960, 60, 2, 1167, 5, 0),
(11961, 60, 2, 2131, 6, 0),
(11962, 60, 2, 915, 7, 1),
(11963, 60, 2, 1827, 8, 0),
(11964, 60, 2, 2338, 9, 0),
(11965, 60, 3, 1700, 1, 0),
(11966, 60, 3, 918, 2, 1),
(11967, 60, 3, 1376, 3, 0),
(11968, 60, 3, 122, 4, 0),
(11969, 60, 3, 1703, 5, 0),
(11970, 60, 3, 2116, 6, 0),
(11971, 60, 3, 1355, 7, 0),
(11972, 60, 3, 1684, 8, 0),
(11973, 60, 3, 1242, 9, 0),
(11974, 60, 4, 2369, 1, 0),
(11975, 60, 4, 152, 2, 0),
(11976, 60, 4, 2100, 3, 0),
(11977, 60, 4, 702, 4, 0);
INSERT INTO `faceattackitem` (`id`, `attemptid`, `stage`, `location`, `pos`, `istarget`) VALUES
(11978, 60, 4, 1603, 5, 0),
(11979, 60, 4, 1126, 6, 0),
(11980, 60, 4, 1016, 7, 0),
(11981, 60, 4, 927, 8, 1),
(11982, 60, 4, 1992, 9, 0),
(11983, 61, 1, 316, 1, 0),
(11984, 61, 1, 1339, 2, 1),
(11985, 61, 1, 2089, 3, 0),
(11986, 61, 1, 1264, 4, 0),
(11987, 61, 1, 642, 5, 0),
(11988, 61, 1, 704, 6, 0),
(11989, 61, 1, 1759, 7, 0),
(11990, 61, 1, 1292, 8, 0),
(11991, 61, 1, 728, 9, 0),
(11992, 61, 2, 431, 1, 0),
(11993, 61, 2, 1282, 2, 0),
(11994, 61, 2, 739, 3, 0),
(11995, 61, 2, 771, 4, 0),
(11996, 61, 2, 1625, 5, 0),
(11997, 61, 2, 599, 6, 1),
(11998, 61, 2, 302, 7, 0),
(11999, 61, 2, 919, 8, 0),
(12000, 61, 2, 59, 9, 0),
(12001, 61, 3, 608, 1, 1),
(12002, 61, 3, 705, 2, 0),
(12003, 61, 3, 242, 3, 0),
(12004, 61, 3, 2179, 4, 0),
(12005, 61, 3, 1894, 5, 0),
(12006, 61, 3, 1060, 6, 0),
(12007, 61, 3, 579, 7, 0),
(12008, 61, 3, 1362, 8, 0),
(12009, 61, 3, 1070, 9, 0),
(12010, 61, 4, 1770, 1, 0),
(12011, 61, 4, 1580, 2, 0),
(12012, 61, 4, 1528, 3, 0),
(12013, 61, 4, 91, 4, 0),
(12014, 61, 4, 742, 5, 0),
(12015, 61, 4, 595, 6, 1),
(12016, 61, 4, 1779, 7, 0),
(12017, 61, 4, 1161, 8, 0),
(12018, 61, 4, 878, 9, 0),
(12019, 62, 1, 486, 1, 0),
(12020, 62, 1, 463, 2, 0),
(12021, 62, 1, 1450, 3, 1),
(12022, 62, 1, 1785, 4, 0),
(12023, 62, 1, 58, 5, 0),
(12024, 62, 1, 2027, 6, 0),
(12025, 62, 1, 2350, 7, 0),
(12026, 62, 1, 2368, 8, 0),
(12027, 62, 1, 1009, 9, 0),
(12028, 62, 2, 2293, 1, 0),
(12029, 62, 2, 2341, 2, 0),
(12030, 62, 2, 619, 3, 0),
(12031, 62, 2, 1945, 4, 0),
(12032, 62, 2, 201, 5, 0),
(12033, 62, 2, 650, 6, 0),
(12034, 62, 2, 228, 7, 0),
(12035, 62, 2, 608, 8, 1),
(12036, 62, 2, 165, 9, 0),
(12037, 62, 3, 1290, 1, 0),
(12038, 62, 3, 826, 2, 0),
(12039, 62, 3, 41, 3, 0),
(12040, 62, 3, 2028, 4, 0),
(12041, 62, 3, 127, 5, 0),
(12042, 62, 3, 1102, 6, 0),
(12043, 62, 3, 490, 7, 0),
(12044, 62, 3, 2242, 8, 0),
(12045, 62, 3, 1342, 9, 1),
(12046, 62, 4, 1738, 1, 0),
(12047, 62, 4, 1096, 2, 0),
(12048, 62, 4, 1937, 3, 0),
(12049, 62, 4, 1337, 4, 1),
(12050, 62, 4, 2068, 5, 0),
(12051, 62, 4, 1483, 6, 0),
(12052, 62, 4, 735, 7, 0),
(12053, 62, 4, 1794, 8, 0),
(12054, 62, 4, 1512, 9, 0),
(12055, 63, 1, 2393, 1, 0),
(12056, 63, 1, 59, 2, 0),
(12057, 63, 1, 355, 3, 0),
(12058, 63, 1, 1306, 4, 0),
(12059, 63, 1, 302, 5, 0),
(12060, 63, 1, 1141, 6, 0),
(12061, 63, 1, 1989, 7, 0),
(12062, 63, 1, 461, 8, 1),
(12063, 63, 1, 2386, 9, 0),
(12064, 63, 2, 1373, 1, 0),
(12065, 63, 2, 2234, 2, 0),
(12066, 63, 2, 1518, 3, 0),
(12067, 63, 2, 462, 4, 1),
(12068, 63, 2, 1129, 5, 0),
(12069, 63, 2, 379, 6, 0),
(12070, 63, 2, 2271, 7, 0),
(12071, 63, 2, 1448, 8, 0),
(12072, 63, 2, 126, 9, 0),
(12073, 63, 3, 2343, 1, 0),
(12074, 63, 3, 2195, 2, 0),
(12075, 63, 3, 1492, 3, 0),
(12076, 63, 3, 180, 4, 0),
(12077, 63, 3, 1019, 5, 0),
(12078, 63, 3, 1987, 6, 0),
(12079, 63, 3, 1048, 7, 0),
(12080, 63, 3, 235, 8, 0),
(12081, 63, 3, 456, 9, 1),
(12082, 63, 4, 1783, 1, 0),
(12083, 63, 4, 1391, 2, 0),
(12084, 63, 4, 467, 3, 1),
(12085, 63, 4, 1805, 4, 0),
(12086, 63, 4, 1938, 5, 0),
(12087, 63, 4, 1743, 6, 0),
(12088, 63, 4, 2026, 7, 0),
(12089, 63, 4, 1254, 8, 0),
(12090, 63, 4, 315, 9, 0),
(12091, 64, 1, 1910, 1, 0),
(12092, 64, 1, 1729, 2, 0),
(12093, 64, 1, 539, 3, 0),
(12094, 64, 1, 1870, 4, 0),
(12095, 64, 1, 237, 5, 0),
(12096, 64, 1, 410, 6, 0),
(12097, 64, 1, 2284, 7, 0),
(12098, 64, 1, 1832, 8, 0),
(12099, 64, 1, 456, 9, 1),
(12100, 64, 2, 128, 1, 0),
(12101, 64, 2, 962, 2, 0),
(12102, 64, 2, 2092, 3, 0),
(12103, 64, 2, 1599, 4, 0),
(12104, 64, 2, 1535, 5, 0),
(12105, 64, 2, 1285, 6, 0),
(12106, 64, 2, 1392, 7, 0),
(12107, 64, 2, 1952, 8, 0),
(12108, 64, 2, 467, 9, 1),
(12109, 64, 3, 1628, 1, 0),
(12110, 64, 3, 1015, 2, 0),
(12111, 64, 3, 27, 3, 0),
(12112, 64, 3, 1674, 4, 0),
(12113, 64, 3, 1087, 5, 0),
(12114, 64, 3, 1294, 6, 0),
(12115, 64, 3, 2037, 7, 0),
(12116, 64, 3, 463, 8, 1),
(12117, 64, 3, 1681, 9, 0),
(12118, 64, 4, 417, 1, 0),
(12119, 64, 4, 1607, 2, 0),
(12120, 64, 4, 2081, 3, 0),
(12121, 64, 4, 2026, 4, 0),
(12122, 64, 4, 875, 5, 0),
(12123, 64, 4, 258, 6, 0),
(12124, 64, 4, 630, 7, 0),
(12125, 64, 4, 715, 8, 0),
(12126, 64, 4, 459, 9, 1),
(12127, 65, 1, 1899, 1, 0),
(12128, 65, 1, 707, 2, 1),
(12129, 65, 1, 267, 3, 0),
(12130, 65, 1, 2332, 4, 0),
(12131, 65, 1, 1982, 5, 0),
(12132, 65, 1, 63, 6, 0),
(12133, 65, 1, 1072, 7, 0),
(12134, 65, 1, 225, 8, 0),
(12135, 65, 1, 1711, 9, 0),
(12136, 65, 2, 1525, 1, 0),
(12137, 65, 2, 652, 2, 0),
(12138, 65, 2, 1206, 3, 0),
(12139, 65, 2, 702, 4, 1),
(12140, 65, 2, 1891, 5, 0),
(12141, 65, 2, 835, 6, 0),
(12142, 65, 2, 937, 7, 0),
(12143, 65, 2, 463, 8, 0),
(12144, 65, 2, 1441, 9, 0),
(12145, 65, 3, 898, 1, 0),
(12146, 65, 3, 1360, 2, 0),
(12147, 65, 3, 1962, 3, 0),
(12148, 65, 3, 1594, 4, 0),
(12149, 65, 3, 716, 5, 1),
(12150, 65, 3, 343, 6, 0),
(12151, 65, 3, 380, 7, 0),
(12152, 65, 3, 744, 8, 0),
(12153, 65, 3, 1026, 9, 0),
(12154, 65, 4, 1529, 1, 0),
(12155, 65, 4, 1614, 2, 0),
(12156, 65, 4, 2020, 3, 0),
(12157, 65, 4, 2220, 4, 0),
(12158, 65, 4, 351, 5, 0),
(12159, 65, 4, 1637, 6, 0),
(12160, 65, 4, 1992, 7, 0),
(12161, 65, 4, 2337, 8, 0),
(12162, 65, 4, 710, 9, 1),
(12163, 66, 1, 935, 1, 0),
(12164, 66, 1, 2317, 2, 0),
(12165, 66, 1, 484, 3, 0),
(12166, 66, 1, 790, 4, 0),
(12167, 66, 1, 1506, 5, 0),
(12168, 66, 1, 990, 6, 0),
(12169, 66, 1, 2112, 7, 0),
(12170, 66, 1, 35, 8, 0),
(12171, 66, 1, 2233, 9, 1),
(12172, 66, 2, 1915, 1, 0),
(12173, 66, 2, 671, 2, 0),
(12174, 66, 2, 127, 3, 0),
(12175, 66, 2, 2238, 4, 1),
(12176, 66, 2, 1294, 5, 0),
(12177, 66, 2, 1475, 6, 0),
(12178, 66, 2, 1293, 7, 0),
(12179, 66, 2, 2035, 8, 0),
(12180, 66, 2, 1403, 9, 0),
(12181, 66, 3, 2241, 1, 1),
(12182, 66, 3, 2210, 2, 0),
(12183, 66, 3, 1742, 3, 0),
(12184, 66, 3, 1177, 4, 0),
(12185, 66, 3, 1025, 5, 0),
(12186, 66, 3, 1142, 6, 0),
(12187, 66, 3, 1372, 7, 0),
(12188, 66, 3, 1441, 8, 0),
(12189, 66, 3, 119, 9, 0),
(12190, 67, 1, 715, 1, 1),
(12191, 67, 1, 1613, 2, 0),
(12192, 67, 1, 2226, 3, 0),
(12193, 67, 1, 346, 4, 0),
(12194, 67, 1, 2237, 5, 0),
(12195, 67, 1, 1504, 6, 0),
(12196, 67, 1, 1194, 7, 0),
(12197, 67, 1, 1578, 8, 0),
(12198, 67, 1, 390, 9, 0),
(12199, 67, 2, 1162, 1, 0),
(12200, 67, 2, 531, 2, 0),
(12201, 67, 2, 886, 3, 0),
(12202, 67, 2, 972, 4, 0),
(12203, 67, 2, 1207, 5, 0),
(12204, 67, 2, 709, 6, 1),
(12205, 67, 2, 288, 7, 0),
(12206, 67, 2, 1545, 8, 0),
(12207, 67, 2, 1306, 9, 0),
(12208, 67, 3, 1147, 1, 0),
(12209, 67, 3, 2348, 2, 0),
(12210, 67, 3, 1785, 3, 0),
(12211, 67, 3, 702, 4, 1),
(12212, 67, 3, 1022, 5, 0),
(12213, 67, 3, 1977, 6, 0),
(12214, 67, 3, 72, 7, 0),
(12215, 67, 3, 1025, 8, 0),
(12216, 67, 3, 2121, 9, 0),
(12217, 67, 4, 442, 1, 0),
(12218, 67, 4, 1427, 2, 0),
(12219, 67, 4, 1832, 3, 0),
(12220, 67, 4, 2206, 4, 0),
(12221, 67, 4, 1875, 5, 0),
(12222, 67, 4, 1749, 6, 0),
(12223, 67, 4, 705, 7, 1),
(12224, 67, 4, 717, 8, 0),
(12225, 67, 4, 2343, 9, 0),
(12226, 68, 1, 891, 1, 1),
(12227, 68, 1, 1542, 2, 0),
(12228, 68, 1, 1814, 3, 0),
(12229, 68, 1, 1566, 4, 0),
(12230, 68, 1, 1440, 5, 0),
(12231, 68, 1, 2150, 6, 0),
(12232, 68, 1, 2068, 7, 0),
(12233, 68, 1, 1423, 8, 0),
(12234, 68, 1, 1026, 9, 0),
(12235, 68, 2, 2160, 1, 0),
(12236, 68, 2, 319, 2, 0),
(12237, 68, 2, 1914, 3, 0),
(12238, 68, 2, 2386, 4, 0),
(12239, 68, 2, 1766, 5, 0),
(12240, 68, 2, 1355, 6, 0),
(12241, 68, 2, 1881, 7, 0),
(12242, 68, 2, 895, 8, 1),
(12243, 68, 2, 1785, 9, 0),
(12244, 69, 1, 1206, 1, 0),
(12245, 69, 1, 873, 2, 0),
(12246, 69, 1, 931, 3, 0),
(12247, 69, 1, 2365, 4, 0),
(12248, 69, 1, 2118, 5, 0),
(12249, 69, 1, 893, 6, 1),
(12250, 69, 1, 1349, 7, 0),
(12251, 69, 1, 416, 8, 0),
(12252, 69, 1, 1639, 9, 0),
(12253, 69, 2, 1706, 1, 0),
(12254, 69, 2, 24, 2, 0),
(12255, 69, 2, 754, 3, 0),
(12256, 69, 2, 897, 4, 1),
(12257, 69, 2, 344, 5, 0),
(12258, 69, 2, 1794, 6, 0),
(12259, 69, 2, 1226, 7, 0),
(12260, 69, 2, 1239, 8, 0),
(12261, 69, 2, 1294, 9, 0),
(12262, 70, 1, 710, 1, 0),
(12263, 70, 1, 2276, 2, 0),
(12264, 70, 1, 1682, 3, 0),
(12265, 70, 1, 1495, 4, 0),
(12266, 70, 1, 1407, 5, 0),
(12267, 70, 1, 894, 6, 1),
(12268, 70, 1, 878, 7, 0),
(12269, 70, 1, 1024, 8, 0),
(12270, 70, 1, 1821, 9, 0),
(12271, 70, 2, 963, 1, 0),
(12272, 70, 2, 597, 2, 0),
(12273, 70, 2, 783, 3, 0),
(12274, 70, 2, 72, 4, 0),
(12275, 70, 2, 678, 5, 0),
(12276, 70, 2, 892, 6, 1),
(12277, 70, 2, 752, 7, 0),
(12278, 70, 2, 434, 8, 0),
(12279, 70, 2, 384, 9, 0),
(12280, 71, 1, 2324, 1, 0),
(12281, 71, 1, 561, 2, 0),
(12282, 71, 1, 1, 3, 0),
(12283, 71, 1, 757, 4, 0),
(12284, 71, 1, 1025, 5, 0),
(12285, 71, 1, 2112, 6, 0),
(12286, 71, 1, 1022, 7, 0),
(12287, 71, 1, 896, 8, 1),
(12288, 71, 1, 2311, 9, 0),
(12289, 71, 2, 627, 1, 0),
(12290, 71, 2, 2274, 2, 0),
(12291, 71, 2, 1683, 3, 0),
(12292, 71, 2, 1156, 4, 0),
(12293, 71, 2, 1192, 5, 0),
(12294, 71, 2, 384, 6, 0),
(12295, 71, 2, 1825, 7, 0),
(12296, 71, 2, 893, 8, 1),
(12297, 71, 2, 643, 9, 0),
(12298, 72, 1, 1089, 1, 0),
(12299, 72, 1, 1359, 2, 0),
(12300, 72, 1, 170, 3, 0),
(12301, 72, 1, 892, 4, 1),
(12302, 72, 1, 1692, 5, 0),
(12303, 72, 1, 1514, 6, 0),
(12304, 72, 1, 430, 7, 0),
(12305, 72, 1, 1, 8, 0),
(12306, 72, 1, 1485, 9, 0),
(12307, 72, 2, 888, 1, 0),
(12308, 72, 2, 1884, 2, 0),
(12309, 72, 2, 894, 3, 1),
(12310, 72, 2, 2202, 4, 0),
(12311, 72, 2, 1227, 5, 0),
(12312, 72, 2, 2257, 6, 0),
(12313, 72, 2, 740, 7, 0),
(12314, 72, 2, 2316, 8, 0),
(12315, 72, 2, 2288, 9, 0),
(12316, 73, 1, 1170, 1, 0),
(12317, 73, 1, 891, 2, 1),
(12318, 73, 1, 766, 3, 0),
(12319, 73, 1, 1795, 4, 0),
(12320, 73, 1, 469, 5, 0),
(12321, 73, 1, 714, 6, 0),
(12322, 73, 1, 1124, 7, 0),
(12323, 73, 1, 671, 8, 0),
(12324, 73, 1, 355, 9, 0),
(12325, 73, 2, 2395, 1, 0),
(12326, 73, 2, 10, 2, 0),
(12327, 73, 2, 1185, 3, 0),
(12328, 73, 2, 1760, 4, 0),
(12329, 73, 2, 554, 5, 0),
(12330, 73, 2, 470, 6, 0),
(12331, 73, 2, 881, 7, 0),
(12332, 73, 2, 1406, 8, 0),
(12333, 73, 2, 896, 9, 1),
(12334, 74, 1, 1829, 1, 1),
(12335, 74, 1, 744, 2, 0),
(12336, 74, 1, 2217, 3, 0),
(12337, 74, 1, 357, 4, 0),
(12338, 74, 1, 1474, 5, 0),
(12339, 74, 1, 1288, 6, 0),
(12340, 74, 1, 1794, 7, 0),
(12341, 74, 1, 1084, 8, 0),
(12342, 74, 1, 740, 9, 0),
(12343, 74, 2, 891, 1, 0),
(12344, 74, 2, 1940, 2, 0),
(12345, 74, 2, 2232, 3, 0),
(12346, 74, 2, 1151, 4, 0),
(12347, 74, 2, 2324, 5, 0),
(12348, 74, 2, 1822, 6, 1),
(12349, 74, 2, 1290, 7, 0),
(12350, 74, 2, 1563, 8, 0),
(12351, 74, 2, 2085, 9, 0),
(12352, 74, 3, 1990, 1, 0),
(12353, 74, 3, 753, 2, 0),
(12354, 74, 3, 566, 3, 0),
(12355, 74, 3, 2008, 4, 0),
(12356, 74, 3, 644, 5, 0),
(12357, 74, 3, 1718, 6, 0),
(12358, 74, 3, 1826, 7, 1),
(12359, 74, 3, 1674, 8, 0),
(12360, 74, 3, 1768, 9, 0),
(12361, 74, 4, 163, 1, 0),
(12362, 74, 4, 1735, 2, 0),
(12363, 74, 4, 200, 3, 0),
(12364, 74, 4, 1278, 4, 0),
(12365, 74, 4, 7, 5, 0),
(12366, 74, 4, 1049, 6, 0),
(12367, 74, 4, 1875, 7, 0),
(12368, 74, 4, 1816, 8, 1),
(12369, 74, 4, 1211, 9, 0),
(12370, 75, 1, 1285, 1, 0),
(12371, 75, 1, 1742, 2, 0),
(12372, 75, 1, 873, 3, 0),
(12373, 75, 1, 1665, 4, 0),
(12374, 75, 1, 1827, 5, 1),
(12375, 75, 1, 1572, 6, 0),
(12376, 75, 1, 344, 7, 0),
(12377, 75, 1, 73, 8, 0),
(12378, 75, 1, 1798, 9, 0),
(12379, 75, 2, 837, 1, 0),
(12380, 75, 2, 1662, 2, 0),
(12381, 75, 2, 386, 3, 0),
(12382, 75, 2, 1253, 4, 0),
(12383, 75, 2, 1186, 5, 0),
(12384, 75, 2, 1831, 6, 1),
(12385, 75, 2, 414, 7, 0),
(12386, 75, 2, 430, 8, 0),
(12387, 75, 2, 1079, 9, 0),
(12388, 75, 3, 1820, 1, 1),
(12389, 75, 3, 1950, 2, 0),
(12390, 75, 3, 1200, 3, 0),
(12391, 75, 3, 2281, 4, 0),
(12392, 75, 3, 1130, 5, 0),
(12393, 75, 3, 174, 6, 0),
(12394, 75, 3, 1090, 7, 0),
(12395, 75, 3, 476, 8, 0),
(12396, 75, 3, 101, 9, 0),
(12397, 75, 4, 2206, 1, 0),
(12398, 75, 4, 2379, 2, 0),
(12399, 75, 4, 203, 3, 0),
(12400, 75, 4, 1818, 4, 1),
(12401, 75, 4, 1031, 5, 0),
(12402, 75, 4, 7, 6, 0),
(12403, 75, 4, 1755, 7, 0),
(12404, 75, 4, 1209, 8, 0),
(12405, 75, 4, 1858, 9, 0),
(12406, 76, 1, 1895, 1, 1),
(12407, 76, 1, 1234, 2, 0),
(12408, 76, 1, 1559, 3, 0),
(12409, 76, 1, 1184, 4, 0),
(12410, 76, 1, 226, 5, 0),
(12411, 76, 1, 207, 6, 0),
(12412, 76, 1, 1280, 7, 0),
(12413, 76, 1, 268, 8, 0),
(12414, 76, 1, 2079, 9, 0),
(12415, 76, 2, 677, 1, 0),
(12416, 76, 2, 1879, 2, 0),
(12417, 76, 2, 941, 3, 0),
(12418, 76, 2, 410, 4, 0),
(12419, 76, 2, 399, 5, 0),
(12420, 76, 2, 1899, 6, 1),
(12421, 76, 2, 705, 7, 0),
(12422, 76, 2, 2296, 8, 0),
(12423, 76, 2, 1649, 9, 0),
(12424, 76, 3, 929, 1, 0),
(12425, 76, 3, 963, 2, 0),
(12426, 76, 3, 1494, 3, 0),
(12427, 76, 3, 2290, 4, 0),
(12428, 76, 3, 1903, 5, 1),
(12429, 76, 3, 1615, 6, 0),
(12430, 76, 3, 2026, 7, 0),
(12431, 76, 3, 1179, 8, 0),
(12432, 76, 3, 1125, 9, 0),
(12433, 77, 1, 1141, 1, 0),
(12434, 77, 1, 1887, 2, 0),
(12435, 77, 1, 30, 3, 0),
(12436, 77, 1, 2122, 4, 0),
(12437, 77, 1, 430, 5, 0),
(12438, 77, 1, 1132, 6, 0),
(12439, 77, 1, 1487, 7, 1),
(12440, 77, 1, 651, 8, 0),
(12441, 77, 1, 1776, 9, 0),
(12442, 77, 2, 1866, 1, 0),
(12443, 77, 2, 1042, 2, 0),
(12444, 77, 2, 762, 3, 0),
(12445, 77, 2, 2274, 4, 0),
(12446, 77, 2, 2219, 5, 0),
(12447, 77, 2, 1760, 6, 0),
(12448, 77, 2, 1493, 7, 1),
(12449, 77, 2, 39, 8, 0),
(12450, 77, 2, 1285, 9, 0),
(12451, 77, 3, 2168, 1, 0),
(12452, 77, 3, 1199, 2, 0),
(12453, 77, 3, 1470, 3, 0),
(12454, 77, 3, 2350, 4, 0),
(12455, 77, 3, 2163, 5, 0),
(12456, 77, 3, 1826, 6, 0),
(12457, 77, 3, 1548, 7, 0),
(12458, 77, 3, 2191, 8, 0),
(12459, 77, 3, 1482, 9, 1),
(12460, 77, 4, 2155, 1, 0),
(12461, 77, 4, 1748, 2, 0),
(12462, 77, 4, 1735, 3, 0),
(12463, 77, 4, 1492, 4, 1),
(12464, 77, 4, 243, 5, 0),
(12465, 77, 4, 857, 6, 0),
(12466, 77, 4, 1265, 7, 0),
(12467, 77, 4, 1693, 8, 0),
(12468, 77, 4, 1454, 9, 0),
(12469, 78, 1, 1860, 1, 0),
(12470, 78, 1, 654, 2, 0),
(12471, 78, 1, 2353, 3, 0),
(12472, 78, 1, 1493, 4, 1),
(12473, 78, 1, 57, 5, 0),
(12474, 78, 1, 1250, 6, 0),
(12475, 78, 1, 700, 7, 0),
(12476, 78, 1, 1171, 8, 0),
(12477, 78, 1, 2094, 9, 0),
(12478, 78, 2, 2371, 1, 0),
(12479, 78, 2, 381, 2, 0),
(12480, 78, 2, 1227, 3, 0),
(12481, 78, 2, 747, 4, 0),
(12482, 78, 2, 1024, 5, 0),
(12483, 78, 2, 1484, 6, 1),
(12484, 78, 2, 1803, 7, 0),
(12485, 78, 2, 1810, 8, 0),
(12486, 78, 2, 2096, 9, 0),
(12487, 78, 3, 2032, 1, 0),
(12488, 78, 3, 1590, 2, 0),
(12489, 78, 3, 2313, 3, 0),
(12490, 78, 3, 886, 4, 0),
(12491, 78, 3, 935, 5, 0),
(12492, 78, 3, 1100, 6, 0),
(12493, 78, 3, 1485, 7, 1),
(12494, 78, 3, 1498, 8, 0),
(12495, 78, 3, 600, 9, 0),
(12496, 78, 4, 365, 1, 0),
(12497, 78, 4, 204, 2, 0),
(12498, 78, 4, 1451, 3, 0),
(12499, 78, 4, 442, 4, 0),
(12500, 78, 4, 731, 5, 0),
(12501, 78, 4, 1910, 6, 0),
(12502, 78, 4, 1736, 7, 0),
(12503, 78, 4, 2073, 8, 0),
(12504, 78, 4, 1491, 9, 1),
(12505, 79, 1, 602, 1, 0),
(12506, 79, 1, 124, 2, 0),
(12507, 79, 1, 1481, 3, 0),
(12508, 79, 1, 1525, 4, 0),
(12509, 79, 1, 781, 5, 0),
(12510, 79, 1, 2281, 6, 0),
(12511, 79, 1, 895, 7, 0),
(12512, 79, 1, 806, 8, 1),
(12513, 79, 1, 1974, 9, 0),
(12514, 79, 2, 1723, 1, 0),
(12515, 79, 2, 586, 2, 0),
(12516, 79, 2, 815, 3, 1),
(12517, 79, 2, 1262, 4, 0),
(12518, 79, 2, 1208, 5, 0),
(12519, 79, 2, 121, 6, 0),
(12520, 79, 2, 1374, 7, 0),
(12521, 79, 2, 569, 8, 0),
(12522, 79, 2, 1133, 9, 0),
(12523, 79, 3, 552, 1, 0),
(12524, 79, 3, 2255, 2, 0),
(12525, 79, 3, 826, 3, 0),
(12526, 79, 3, 1071, 4, 0),
(12527, 79, 3, 412, 5, 0),
(12528, 79, 3, 1253, 6, 0),
(12529, 79, 3, 1237, 7, 0),
(12530, 79, 3, 811, 8, 1),
(12531, 79, 3, 936, 9, 0),
(12532, 79, 4, 1448, 1, 0),
(12533, 79, 4, 1690, 2, 0),
(12534, 79, 4, 636, 3, 0),
(12535, 79, 4, 72, 4, 0),
(12536, 79, 4, 349, 5, 0),
(12537, 79, 4, 801, 6, 1),
(12538, 79, 4, 2338, 7, 0),
(12539, 79, 4, 9, 8, 0),
(12540, 79, 4, 1779, 9, 0),
(12541, 80, 1, 728, 1, 0),
(12542, 80, 1, 682, 2, 0),
(12543, 80, 1, 2100, 3, 0),
(12544, 80, 1, 45, 4, 0),
(12545, 80, 1, 59, 5, 0),
(12546, 80, 1, 1810, 6, 0),
(12547, 80, 1, 2395, 7, 0),
(12548, 80, 1, 2241, 8, 0),
(12549, 80, 1, 1494, 9, 1),
(12550, 80, 2, 287, 1, 0),
(12551, 80, 2, 1092, 2, 0),
(12552, 80, 2, 1840, 3, 0),
(12553, 80, 2, 1275, 4, 0),
(12554, 80, 2, 1483, 5, 1),
(12555, 80, 2, 300, 6, 0),
(12556, 80, 2, 2383, 7, 0),
(12557, 80, 2, 1828, 8, 0),
(12558, 80, 2, 2274, 9, 0),
(12559, 80, 3, 2375, 1, 0),
(12560, 80, 3, 1460, 2, 0),
(12561, 80, 3, 1437, 3, 0),
(12562, 80, 3, 1488, 4, 1),
(12563, 80, 3, 1114, 5, 0),
(12564, 80, 3, 2234, 6, 0),
(12565, 80, 3, 1956, 7, 0),
(12566, 80, 3, 710, 8, 0),
(12567, 80, 3, 80, 9, 0),
(12568, 80, 4, 1750, 1, 0),
(12569, 80, 4, 2379, 2, 0),
(12570, 80, 4, 1711, 3, 0),
(12571, 80, 4, 1413, 4, 0),
(12572, 80, 4, 1650, 5, 0),
(12573, 80, 4, 1490, 6, 1),
(12574, 80, 4, 659, 7, 0),
(12575, 80, 4, 539, 8, 0),
(12576, 80, 4, 1971, 9, 0),
(12577, 81, 1, 2313, 1, 0),
(12578, 81, 1, 414, 2, 0),
(12579, 81, 1, 869, 3, 0),
(12580, 81, 1, 1906, 4, 0),
(12581, 81, 1, 1702, 5, 0),
(12582, 81, 1, 65, 6, 0),
(12583, 81, 1, 1592, 7, 0),
(12584, 81, 1, 126, 8, 0),
(12585, 81, 1, 1467, 9, 1),
(12586, 81, 2, 1595, 1, 0),
(12587, 81, 2, 1475, 2, 1),
(12588, 81, 2, 1009, 3, 0),
(12589, 81, 2, 545, 4, 0),
(12590, 81, 2, 1582, 5, 0),
(12591, 81, 2, 2272, 6, 0),
(12592, 81, 2, 2170, 7, 0),
(12593, 81, 2, 1267, 8, 0),
(12594, 81, 2, 2249, 9, 0),
(12595, 81, 3, 2353, 1, 0),
(12596, 81, 3, 1116, 2, 0),
(12597, 81, 3, 1472, 3, 1),
(12598, 81, 3, 2021, 4, 0),
(12599, 81, 3, 1359, 5, 0),
(12600, 81, 3, 1600, 6, 0),
(12601, 81, 3, 30, 7, 0),
(12602, 81, 3, 2393, 8, 0),
(12603, 81, 3, 2004, 9, 0),
(12604, 81, 4, 701, 1, 0),
(12605, 81, 4, 28, 2, 0),
(12606, 81, 4, 1888, 3, 0),
(12607, 81, 4, 87, 4, 0),
(12608, 81, 4, 1479, 5, 1),
(12609, 81, 4, 1324, 6, 0),
(12610, 81, 4, 1023, 7, 0),
(12611, 81, 4, 1967, 8, 0),
(12612, 81, 4, 23, 9, 0),
(12613, 82, 1, 632, 1, 0),
(12614, 82, 1, 108, 2, 0),
(12615, 82, 1, 1606, 3, 1),
(12616, 82, 1, 1906, 4, 0),
(12617, 82, 1, 1169, 5, 0),
(12618, 82, 1, 2093, 6, 0),
(12619, 82, 1, 2241, 7, 0),
(12620, 82, 1, 72, 8, 0),
(12621, 82, 1, 1305, 9, 0),
(12622, 82, 2, 1720, 1, 0),
(12623, 82, 2, 684, 2, 0),
(12624, 82, 2, 1609, 3, 1),
(12625, 82, 2, 1538, 4, 0),
(12626, 82, 2, 32, 5, 0),
(12627, 82, 2, 2081, 6, 0),
(12628, 82, 2, 301, 7, 0),
(12629, 82, 2, 772, 8, 0),
(12630, 82, 2, 350, 9, 0),
(12631, 82, 3, 531, 1, 0),
(12632, 82, 3, 1099, 2, 0),
(12633, 82, 3, 1602, 3, 1),
(12634, 82, 3, 635, 4, 0),
(12635, 82, 3, 1801, 5, 0),
(12636, 82, 3, 833, 6, 0),
(12637, 82, 3, 2134, 7, 0),
(12638, 82, 3, 1294, 8, 0),
(12639, 82, 3, 424, 9, 0),
(12640, 82, 4, 1598, 1, 1),
(12641, 82, 4, 467, 2, 0),
(12642, 82, 4, 1575, 3, 0),
(12643, 82, 4, 603, 4, 0),
(12644, 82, 4, 992, 5, 0),
(12645, 82, 4, 46, 6, 0),
(12646, 82, 4, 1051, 7, 0),
(12647, 82, 4, 1395, 8, 0),
(12648, 82, 4, 848, 9, 0),
(12649, 83, 1, 417, 1, 0),
(12650, 83, 1, 1676, 2, 0),
(12651, 83, 1, 1421, 3, 0),
(12652, 83, 1, 2375, 4, 0),
(12653, 83, 1, 446, 5, 0),
(12654, 83, 1, 1283, 6, 0),
(12655, 83, 1, 2391, 7, 0),
(12656, 83, 1, 931, 8, 1),
(12657, 83, 1, 2366, 9, 0),
(12658, 83, 2, 1265, 1, 0),
(12659, 83, 2, 938, 2, 1),
(12660, 83, 2, 610, 3, 0),
(12661, 83, 2, 1568, 4, 0),
(12662, 83, 2, 2302, 5, 0),
(12663, 83, 2, 239, 6, 0),
(12664, 83, 2, 243, 7, 0),
(12665, 83, 2, 2380, 8, 0),
(12666, 83, 2, 1277, 9, 0),
(12667, 83, 3, 1515, 1, 0),
(12668, 83, 3, 390, 2, 0),
(12669, 83, 3, 1484, 3, 0),
(12670, 83, 3, 840, 4, 0),
(12671, 83, 3, 2099, 5, 0),
(12672, 83, 3, 935, 6, 1),
(12673, 83, 3, 1145, 7, 0),
(12674, 83, 3, 929, 8, 0),
(12675, 83, 3, 1785, 9, 0),
(12676, 84, 1, 938, 1, 1),
(12677, 84, 1, 1849, 2, 0),
(12678, 84, 1, 1883, 3, 0),
(12679, 84, 1, 798, 4, 0),
(12680, 84, 1, 1230, 5, 0),
(12681, 84, 1, 231, 6, 0),
(12682, 84, 1, 1418, 7, 0),
(12683, 84, 1, 1050, 8, 0),
(12684, 84, 1, 279, 9, 0),
(12685, 84, 2, 936, 1, 1),
(12686, 84, 2, 2, 2, 0),
(12687, 84, 2, 641, 3, 0),
(12688, 84, 2, 1511, 4, 0),
(12689, 84, 2, 21, 5, 0),
(12690, 84, 2, 1942, 6, 0),
(12691, 84, 2, 544, 7, 0),
(12692, 84, 2, 2142, 8, 0),
(12693, 84, 2, 1880, 9, 0),
(12694, 84, 3, 1261, 1, 0),
(12695, 84, 3, 571, 2, 0),
(12696, 84, 3, 687, 3, 0),
(12697, 84, 3, 928, 4, 0),
(12698, 84, 3, 1466, 5, 0),
(12699, 84, 3, 932, 6, 1),
(12700, 84, 3, 414, 7, 0),
(12701, 84, 3, 972, 8, 0),
(12702, 84, 3, 1444, 9, 0),
(12703, 85, 1, 602, 1, 0),
(12704, 85, 1, 1860, 2, 0),
(12705, 85, 1, 931, 3, 1),
(12706, 85, 1, 1327, 4, 0),
(12707, 85, 1, 468, 5, 0),
(12708, 85, 1, 848, 6, 0),
(12709, 85, 1, 1690, 7, 0),
(12710, 85, 1, 2052, 8, 0),
(12711, 85, 1, 1464, 9, 0),
(12712, 85, 2, 1499, 1, 0),
(12713, 85, 2, 56, 2, 0),
(12714, 85, 2, 280, 3, 0),
(12715, 85, 2, 941, 4, 1),
(12716, 85, 2, 857, 5, 0),
(12717, 85, 2, 1265, 6, 0),
(12718, 85, 2, 1451, 7, 0),
(12719, 85, 2, 2334, 8, 0),
(12720, 85, 2, 1872, 9, 0),
(12721, 85, 3, 936, 1, 1),
(12722, 85, 3, 1616, 2, 0),
(12723, 85, 3, 1887, 3, 0),
(12724, 85, 3, 590, 4, 0),
(12725, 85, 3, 664, 5, 0),
(12726, 85, 3, 1580, 6, 0),
(12727, 85, 3, 1550, 7, 0),
(12728, 85, 3, 11, 8, 0),
(12729, 85, 3, 136, 9, 0),
(12730, 86, 1, 1796, 1, 0),
(12731, 86, 1, 801, 2, 0),
(12732, 86, 1, 59, 3, 0),
(12733, 86, 1, 640, 4, 0),
(12734, 86, 1, 1917, 5, 1),
(12735, 86, 1, 2197, 6, 0),
(12736, 86, 1, 1513, 7, 0),
(12737, 86, 1, 884, 8, 0),
(12738, 86, 1, 316, 9, 0),
(12739, 86, 2, 2136, 1, 0),
(12740, 86, 2, 941, 2, 0),
(12741, 86, 2, 1908, 3, 1),
(12742, 86, 2, 1363, 4, 0),
(12743, 86, 2, 393, 5, 0),
(12744, 86, 2, 177, 6, 0),
(12745, 86, 2, 2325, 7, 0),
(12746, 86, 2, 2335, 8, 0),
(12747, 86, 2, 1750, 9, 0),
(12748, 86, 3, 670, 1, 0),
(12749, 86, 3, 840, 2, 0),
(12750, 86, 3, 848, 3, 0),
(12751, 86, 3, 1394, 4, 0),
(12752, 86, 3, 1913, 5, 1),
(12753, 86, 3, 1550, 6, 0),
(12754, 86, 3, 1503, 7, 0),
(12755, 86, 3, 1352, 8, 0),
(12756, 86, 3, 1557, 9, 0),
(12757, 86, 4, 2165, 1, 0),
(12758, 86, 4, 1667, 2, 0),
(12759, 86, 4, 1661, 3, 0),
(12760, 86, 4, 41, 4, 0),
(12761, 86, 4, 300, 5, 0),
(12762, 86, 4, 2150, 6, 0),
(12763, 86, 4, 1907, 7, 1),
(12764, 86, 4, 125, 8, 0),
(12765, 86, 4, 667, 9, 0),
(12766, 87, 1, 847, 1, 0),
(12767, 87, 1, 973, 2, 0),
(12768, 87, 1, 1808, 3, 0),
(12769, 87, 1, 900, 4, 0),
(12770, 87, 1, 2172, 5, 0),
(12771, 87, 1, 1836, 6, 1),
(12772, 87, 1, 1956, 7, 0),
(12773, 87, 1, 1137, 8, 0),
(12774, 87, 1, 28, 9, 0),
(12775, 87, 2, 1494, 1, 0),
(12776, 87, 2, 1198, 2, 0),
(12777, 87, 2, 572, 3, 0),
(12778, 87, 2, 1843, 4, 1),
(12779, 87, 2, 68, 5, 0),
(12780, 87, 2, 1400, 6, 0),
(12781, 87, 2, 384, 7, 0),
(12782, 87, 2, 1948, 8, 0),
(12783, 87, 2, 2113, 9, 0),
(12784, 87, 3, 1817, 1, 0),
(12785, 87, 3, 159, 2, 0),
(12786, 87, 3, 1833, 3, 1),
(12787, 87, 3, 1081, 4, 0),
(12788, 87, 3, 2300, 5, 0),
(12789, 87, 3, 1858, 6, 0),
(12790, 87, 3, 1749, 7, 0),
(12791, 87, 3, 2057, 8, 0),
(12792, 87, 3, 1893, 9, 0),
(12793, 88, 1, 795, 1, 0),
(12794, 88, 1, 1772, 2, 0),
(12795, 88, 1, 2110, 3, 0),
(12796, 88, 1, 1079, 4, 1),
(12797, 88, 1, 700, 5, 0),
(12798, 88, 1, 1016, 6, 0),
(12799, 88, 1, 1829, 7, 0),
(12800, 88, 1, 59, 8, 0),
(12801, 88, 1, 428, 9, 0),
(12802, 88, 2, 2283, 1, 0),
(12803, 88, 2, 810, 2, 0),
(12804, 88, 2, 475, 3, 0),
(12805, 88, 2, 1721, 4, 0),
(12806, 88, 2, 711, 5, 0),
(12807, 88, 2, 1497, 6, 0),
(12808, 88, 2, 1089, 7, 1),
(12809, 88, 2, 354, 8, 0),
(12810, 88, 2, 1468, 9, 0),
(12811, 88, 3, 420, 1, 0),
(12812, 88, 3, 56, 2, 0),
(12813, 88, 3, 176, 3, 0),
(12814, 88, 3, 857, 4, 0),
(12815, 88, 3, 1074, 5, 1),
(12816, 88, 3, 1062, 6, 0),
(12817, 88, 3, 723, 7, 0),
(12818, 88, 3, 407, 8, 0),
(12819, 88, 3, 1500, 9, 0),
(12820, 88, 4, 2300, 1, 0),
(12821, 88, 4, 208, 2, 0),
(12822, 88, 4, 706, 3, 0),
(12823, 88, 4, 2040, 4, 0),
(12824, 88, 4, 797, 5, 0),
(12825, 88, 4, 2208, 6, 0),
(12826, 88, 4, 1081, 7, 1),
(12827, 88, 4, 266, 8, 0),
(12828, 88, 4, 1908, 9, 0),
(12829, 89, 1, 2201, 1, 0),
(12830, 89, 1, 1387, 2, 0),
(12831, 89, 1, 762, 3, 0),
(12832, 89, 1, 1409, 4, 0),
(12833, 89, 1, 848, 5, 0),
(12834, 89, 1, 38, 6, 0),
(12835, 89, 1, 2286, 7, 0),
(12836, 89, 1, 733, 8, 1),
(12837, 89, 1, 1955, 9, 0),
(12838, 89, 2, 1391, 1, 0),
(12839, 89, 2, 743, 2, 1),
(12840, 89, 2, 1677, 3, 0),
(12841, 89, 2, 2391, 4, 0),
(12842, 89, 2, 1071, 5, 0),
(12843, 89, 2, 429, 6, 0),
(12844, 89, 2, 1015, 7, 0),
(12845, 89, 2, 1472, 8, 0),
(12846, 89, 2, 600, 9, 0),
(12847, 89, 3, 1811, 1, 0),
(12848, 89, 3, 1291, 2, 0),
(12849, 89, 3, 1904, 3, 0),
(12850, 89, 3, 757, 4, 0),
(12851, 89, 3, 2209, 5, 0),
(12852, 89, 3, 1135, 6, 0),
(12853, 89, 3, 1420, 7, 0),
(12854, 89, 3, 295, 8, 0),
(12855, 89, 3, 753, 9, 1),
(12856, 89, 4, 1624, 1, 0),
(12857, 89, 4, 1458, 2, 0),
(12858, 89, 4, 1164, 3, 0),
(12859, 89, 4, 380, 4, 0),
(12860, 89, 4, 745, 5, 1),
(12861, 89, 4, 778, 6, 0),
(12862, 89, 4, 621, 7, 0),
(12863, 89, 4, 1638, 8, 0),
(12864, 89, 4, 1394, 9, 0),
(12865, 90, 1, 1220, 1, 0),
(12866, 90, 1, 1105, 2, 0),
(12867, 90, 1, 1437, 3, 0),
(12868, 90, 1, 2365, 4, 0),
(12869, 90, 1, 1526, 5, 0),
(12870, 90, 1, 323, 6, 0),
(12871, 90, 1, 1084, 7, 1),
(12872, 90, 1, 814, 8, 0),
(12873, 90, 1, 87, 9, 0),
(12874, 90, 2, 2274, 1, 0),
(12875, 90, 2, 383, 2, 0),
(12876, 90, 2, 2109, 3, 0),
(12877, 90, 2, 1460, 4, 0),
(12878, 90, 2, 2324, 5, 0),
(12879, 90, 2, 338, 6, 0),
(12880, 90, 2, 2218, 7, 0),
(12881, 90, 2, 1089, 8, 1),
(12882, 90, 2, 2376, 9, 0),
(12883, 90, 3, 1607, 1, 0),
(12884, 90, 3, 1077, 2, 1),
(12885, 90, 3, 1172, 3, 0),
(12886, 90, 3, 1793, 4, 0),
(12887, 90, 3, 1517, 5, 0),
(12888, 90, 3, 586, 6, 0),
(12889, 90, 3, 2133, 7, 0),
(12890, 90, 3, 1836, 8, 0),
(12891, 90, 3, 1551, 9, 0),
(12892, 90, 4, 1990, 1, 0),
(12893, 90, 4, 1092, 2, 1),
(12894, 90, 4, 1803, 3, 0),
(12895, 90, 4, 703, 4, 0),
(12896, 90, 4, 1401, 5, 0),
(12897, 90, 4, 1411, 6, 0),
(12898, 90, 4, 819, 7, 0),
(12899, 90, 4, 1964, 8, 0),
(12900, 90, 4, 1166, 9, 0),
(12901, 91, 1, 1814, 1, 0),
(12902, 91, 1, 1448, 2, 0),
(12903, 91, 1, 1632, 3, 0),
(12904, 91, 1, 2369, 4, 0),
(12905, 91, 1, 1204, 5, 0),
(12906, 91, 1, 1188, 6, 0),
(12907, 91, 1, 965, 7, 0),
(12908, 91, 1, 1892, 8, 0),
(12909, 91, 1, 742, 9, 1),
(12910, 91, 2, 2243, 1, 0),
(12911, 91, 2, 1090, 2, 0),
(12912, 91, 2, 747, 3, 1),
(12913, 91, 2, 772, 4, 0),
(12914, 91, 2, 1866, 5, 0),
(12915, 91, 2, 1869, 6, 0),
(12916, 91, 2, 2109, 7, 0),
(12917, 91, 2, 672, 8, 0),
(12918, 91, 2, 843, 9, 0),
(12919, 91, 3, 2346, 1, 0),
(12920, 91, 3, 2038, 2, 0),
(12921, 91, 3, 1942, 3, 0),
(12922, 91, 3, 992, 4, 0),
(12923, 91, 3, 2282, 5, 0),
(12924, 91, 3, 753, 6, 1),
(12925, 91, 3, 2315, 7, 0),
(12926, 91, 3, 1882, 8, 0),
(12927, 91, 3, 99, 9, 0),
(12928, 91, 4, 819, 1, 0),
(12929, 91, 4, 1595, 2, 0),
(12930, 91, 4, 463, 3, 0),
(12931, 91, 4, 1546, 4, 0),
(12932, 91, 4, 356, 5, 0),
(12933, 91, 4, 1015, 6, 0),
(12934, 91, 4, 2398, 7, 0),
(12935, 91, 4, 735, 8, 1),
(12936, 91, 4, 1116, 9, 0),
(12937, 92, 1, 647, 1, 0),
(12938, 92, 1, 166, 2, 0),
(12939, 92, 1, 133, 3, 1),
(12940, 92, 1, 1735, 4, 0),
(12941, 92, 1, 2294, 5, 0),
(12942, 92, 1, 976, 6, 0),
(12943, 92, 1, 1064, 7, 0),
(12944, 92, 1, 250, 8, 0),
(12945, 92, 1, 1113, 9, 0),
(12946, 92, 2, 2331, 1, 0),
(12947, 92, 2, 920, 2, 0),
(12948, 92, 2, 127, 3, 1),
(12949, 92, 2, 350, 4, 0),
(12950, 92, 2, 417, 5, 0),
(12951, 92, 2, 1261, 6, 0),
(12952, 92, 2, 2101, 7, 0),
(12953, 92, 2, 665, 8, 0),
(12954, 92, 2, 1119, 9, 0),
(12955, 92, 3, 1189, 1, 0),
(12956, 92, 3, 113, 2, 0),
(12957, 92, 3, 385, 3, 0),
(12958, 92, 3, 173, 4, 0),
(12959, 92, 3, 1224, 5, 0),
(12960, 92, 3, 171, 6, 0),
(12961, 92, 3, 122, 7, 1),
(12962, 92, 3, 2131, 8, 0),
(12963, 92, 3, 256, 9, 0),
(12964, 92, 4, 152, 1, 0),
(12965, 92, 4, 2247, 2, 0),
(12966, 92, 4, 2287, 3, 0),
(12967, 92, 4, 462, 4, 0),
(12968, 92, 4, 2085, 5, 0),
(12969, 92, 4, 1774, 6, 0),
(12970, 92, 4, 629, 7, 0),
(12971, 92, 4, 2134, 8, 0),
(12972, 92, 4, 124, 9, 1),
(12973, 93, 1, 400, 1, 0),
(12974, 93, 1, 1520, 2, 0),
(12975, 93, 1, 143, 3, 0),
(12976, 93, 1, 1001, 4, 0),
(12977, 93, 1, 54, 5, 1),
(12978, 93, 1, 162, 6, 0),
(12979, 93, 1, 1433, 7, 0),
(12980, 93, 1, 1947, 8, 0),
(12981, 93, 1, 196, 9, 0),
(12982, 93, 2, 332, 1, 0),
(12983, 93, 2, 1038, 2, 0),
(12984, 93, 2, 941, 3, 0),
(12985, 93, 2, 61, 4, 1),
(12986, 93, 2, 2221, 5, 0),
(12987, 93, 2, 2046, 6, 0),
(12988, 93, 2, 978, 7, 0),
(12989, 93, 2, 1020, 8, 0),
(12990, 93, 2, 724, 9, 0),
(12991, 93, 3, 1639, 1, 0),
(12992, 93, 3, 1042, 2, 0),
(12993, 93, 3, 435, 3, 0),
(12994, 93, 3, 889, 4, 0),
(12995, 93, 3, 76, 5, 1),
(12996, 93, 3, 1582, 6, 0),
(12997, 93, 3, 1706, 7, 0),
(12998, 93, 3, 819, 8, 0),
(12999, 93, 3, 565, 9, 0),
(13000, 93, 4, 1914, 1, 0),
(13001, 93, 4, 1861, 2, 0),
(13002, 93, 4, 1678, 3, 0),
(13003, 93, 4, 1753, 4, 0),
(13004, 93, 4, 1457, 5, 0),
(13005, 93, 4, 44, 6, 1),
(13006, 93, 4, 1830, 7, 0),
(13007, 93, 4, 791, 8, 0),
(13008, 93, 4, 1590, 9, 0),
(13009, 94, 1, 1955, 1, 1),
(13010, 94, 1, 423, 2, 0),
(13011, 94, 1, 1599, 3, 0),
(13012, 94, 1, 258, 4, 0),
(13013, 94, 1, 2241, 5, 0),
(13014, 94, 1, 1641, 6, 0),
(13015, 94, 1, 932, 7, 0),
(13016, 94, 1, 322, 8, 0),
(13017, 94, 1, 889, 9, 0),
(13018, 94, 2, 1943, 1, 1),
(13019, 94, 2, 1077, 2, 0),
(13020, 94, 2, 692, 3, 0),
(13021, 94, 2, 2350, 4, 0),
(13022, 94, 2, 1241, 5, 0),
(13023, 94, 2, 1384, 6, 0),
(13024, 94, 2, 1783, 7, 0),
(13025, 94, 2, 1139, 8, 0),
(13026, 94, 2, 2266, 9, 0),
(13027, 94, 3, 1184, 1, 0),
(13028, 94, 3, 132, 2, 0),
(13029, 94, 3, 2298, 3, 0),
(13030, 94, 3, 1431, 4, 0),
(13031, 94, 3, 334, 5, 0),
(13032, 94, 3, 1945, 6, 1),
(13033, 94, 3, 159, 7, 0),
(13034, 94, 3, 272, 8, 0),
(13035, 94, 3, 540, 9, 0),
(13036, 94, 4, 290, 1, 0),
(13037, 94, 4, 826, 2, 0),
(13038, 94, 4, 1516, 3, 0),
(13039, 94, 4, 803, 4, 0),
(13040, 94, 4, 1948, 5, 1),
(13041, 94, 4, 1479, 6, 0),
(13042, 94, 4, 1275, 7, 0),
(13043, 94, 4, 1409, 8, 0),
(13044, 94, 4, 921, 9, 0),
(13045, 95, 1, 1615, 1, 0),
(13046, 95, 1, 1627, 2, 0),
(13047, 95, 1, 348, 3, 0),
(13048, 95, 1, 1398, 4, 0),
(13049, 95, 1, 2216, 5, 0),
(13050, 95, 1, 1594, 6, 0),
(13051, 95, 1, 949, 7, 1),
(13052, 95, 1, 715, 8, 0),
(13053, 95, 1, 2257, 9, 0),
(13054, 95, 2, 1571, 1, 0),
(13055, 95, 2, 1190, 2, 0),
(13056, 95, 2, 1869, 3, 0),
(13057, 95, 2, 1578, 4, 0),
(13058, 95, 2, 463, 5, 0),
(13059, 95, 2, 961, 6, 1),
(13060, 95, 2, 2123, 7, 0),
(13061, 95, 2, 880, 8, 0),
(13062, 95, 2, 1536, 9, 0),
(13063, 95, 3, 170, 1, 0),
(13064, 95, 3, 1088, 2, 0),
(13065, 95, 3, 951, 3, 1),
(13066, 95, 3, 690, 4, 0),
(13067, 95, 3, 2036, 5, 0),
(13068, 95, 3, 1951, 6, 0),
(13069, 95, 3, 1660, 7, 0),
(13070, 95, 3, 1026, 8, 0),
(13071, 95, 3, 2068, 9, 0),
(13072, 95, 4, 345, 1, 0),
(13073, 95, 4, 1972, 2, 0),
(13074, 95, 4, 1863, 3, 0),
(13075, 95, 4, 172, 4, 0),
(13076, 95, 4, 322, 5, 0),
(13077, 95, 4, 1117, 6, 0),
(13078, 95, 4, 954, 7, 1),
(13079, 95, 4, 1768, 8, 0),
(13080, 95, 4, 315, 9, 0),
(13081, 96, 1, 857, 1, 0),
(13082, 96, 1, 1986, 2, 0),
(13083, 96, 1, 1062, 3, 0),
(13084, 96, 1, 2062, 4, 0),
(13085, 96, 1, 275, 5, 0),
(13086, 96, 1, 161, 6, 0),
(13087, 96, 1, 6, 7, 1),
(13088, 96, 1, 2145, 8, 0),
(13089, 96, 1, 309, 9, 0),
(13090, 96, 2, 1533, 1, 0),
(13091, 96, 2, 1256, 2, 0),
(13092, 96, 2, 425, 3, 0),
(13093, 96, 2, 1101, 4, 0),
(13094, 96, 2, 2292, 5, 0),
(13095, 96, 2, 23, 6, 1),
(13096, 96, 2, 2286, 7, 0),
(13097, 96, 2, 1598, 8, 0),
(13098, 96, 2, 1794, 9, 0),
(13099, 96, 3, 2052, 1, 0),
(13100, 96, 3, 776, 2, 0),
(13101, 96, 3, 115, 3, 0),
(13102, 96, 3, 2312, 4, 0),
(13103, 96, 3, 1779, 5, 0),
(13104, 96, 3, 40, 6, 1),
(13105, 96, 3, 1220, 7, 0),
(13106, 96, 3, 344, 8, 0),
(13107, 96, 3, 1408, 9, 0),
(13108, 96, 4, 1666, 1, 0),
(13109, 96, 4, 1655, 2, 0),
(13110, 96, 4, 418, 3, 0),
(13111, 96, 4, 2320, 4, 0),
(13112, 96, 4, 786, 5, 0),
(13113, 96, 4, 1, 6, 1),
(13114, 96, 4, 1487, 7, 0),
(13115, 96, 4, 1170, 8, 0),
(13116, 96, 4, 2313, 9, 0),
(13117, 97, 1, 761, 1, 0),
(13118, 97, 1, 1831, 2, 0),
(13119, 97, 1, 803, 3, 0),
(13120, 97, 1, 2101, 4, 0),
(13121, 97, 1, 880, 5, 0),
(13122, 97, 1, 383, 6, 0),
(13123, 97, 1, 2115, 7, 0),
(13124, 97, 1, 628, 8, 1),
(13125, 97, 1, 1504, 9, 0),
(13126, 97, 2, 1364, 1, 0),
(13127, 97, 2, 216, 2, 0),
(13128, 97, 2, 1981, 3, 0),
(13129, 97, 2, 1453, 4, 0),
(13130, 97, 2, 2136, 5, 0),
(13131, 97, 2, 618, 6, 1),
(13132, 97, 2, 2341, 7, 0),
(13133, 97, 2, 367, 8, 0),
(13134, 97, 2, 363, 9, 0),
(13135, 97, 3, 1016, 1, 0),
(13136, 97, 3, 1149, 2, 0),
(13137, 97, 3, 557, 3, 0),
(13138, 97, 3, 624, 4, 1),
(13139, 97, 3, 2315, 5, 0),
(13140, 97, 3, 1903, 6, 0),
(13141, 97, 3, 735, 7, 0),
(13142, 97, 3, 290, 8, 0),
(13143, 97, 3, 1739, 9, 0),
(13144, 97, 4, 1761, 1, 0),
(13145, 97, 4, 847, 2, 0),
(13146, 97, 4, 622, 3, 1),
(13147, 97, 4, 48, 4, 0),
(13148, 97, 4, 1273, 5, 0),
(13149, 97, 4, 1303, 6, 0),
(13150, 97, 4, 2126, 7, 0),
(13151, 97, 4, 1914, 8, 0),
(13152, 97, 4, 581, 9, 0),
(13153, 98, 1, 2128, 1, 0),
(13154, 98, 1, 27, 2, 1),
(13155, 98, 1, 291, 3, 0),
(13156, 98, 1, 709, 4, 0),
(13157, 98, 1, 595, 5, 0),
(13158, 98, 1, 2249, 6, 0),
(13159, 98, 1, 385, 7, 0),
(13160, 98, 1, 795, 8, 0),
(13161, 98, 1, 1625, 9, 0),
(13162, 98, 2, 1801, 1, 0),
(13163, 98, 2, 1339, 2, 0),
(13164, 98, 2, 928, 3, 0),
(13165, 98, 2, 2227, 4, 0),
(13166, 98, 2, 23, 5, 1),
(13167, 98, 2, 789, 6, 0),
(13168, 98, 2, 652, 7, 0),
(13169, 98, 2, 1524, 8, 0),
(13170, 98, 2, 137, 9, 0),
(13171, 98, 3, 1120, 1, 0),
(13172, 98, 3, 1552, 2, 0),
(13173, 98, 3, 893, 3, 0),
(13174, 98, 3, 1481, 4, 0),
(13175, 98, 3, 29, 5, 1),
(13176, 98, 3, 2031, 6, 0),
(13177, 98, 3, 785, 7, 0),
(13178, 98, 3, 327, 8, 0),
(13179, 98, 3, 1790, 9, 0),
(13180, 98, 4, 2219, 1, 0),
(13181, 98, 4, 605, 2, 0),
(13182, 98, 4, 1247, 3, 0),
(13183, 98, 4, 263, 4, 0),
(13184, 98, 4, 1692, 5, 0),
(13185, 98, 4, 636, 6, 0),
(13186, 98, 4, 38, 7, 1),
(13187, 98, 4, 1241, 8, 0),
(13188, 98, 4, 1837, 9, 0),
(13189, 99, 1, 1087, 1, 0),
(13190, 99, 1, 1951, 2, 0),
(13191, 99, 1, 1571, 3, 0),
(13192, 99, 1, 1831, 4, 0),
(13193, 99, 1, 1241, 5, 0),
(13194, 99, 1, 113, 6, 0),
(13195, 99, 1, 1410, 7, 0),
(13196, 99, 1, 2116, 8, 0),
(13197, 99, 1, 32, 9, 1),
(13198, 99, 2, 464, 1, 0),
(13199, 99, 2, 76, 2, 0),
(13200, 99, 2, 388, 3, 0),
(13201, 99, 2, 1801, 4, 0),
(13202, 99, 2, 2217, 5, 0),
(13203, 99, 2, 137, 6, 0),
(13204, 99, 2, 1972, 7, 0),
(13205, 99, 2, 1773, 8, 0),
(13206, 99, 2, 1, 9, 1),
(13207, 99, 3, 1526, 1, 0),
(13208, 99, 3, 2354, 2, 0),
(13209, 99, 3, 953, 3, 0),
(13210, 99, 3, 490, 4, 0),
(13211, 99, 3, 1535, 5, 0),
(13212, 99, 3, 1120, 6, 0),
(13213, 99, 3, 37, 7, 1),
(13214, 99, 3, 1904, 8, 0),
(13215, 99, 3, 330, 9, 0),
(13216, 99, 4, 2033, 1, 0),
(13217, 99, 4, 1475, 2, 0),
(13218, 99, 4, 1354, 3, 0),
(13219, 99, 4, 91, 4, 0),
(13220, 99, 4, 33, 5, 1),
(13221, 99, 4, 2396, 6, 0),
(13222, 99, 4, 1329, 7, 0),
(13223, 99, 4, 2277, 8, 0),
(13224, 99, 4, 2290, 9, 0),
(13225, 100, 1, 416, 1, 0),
(13226, 100, 1, 963, 2, 0),
(13227, 100, 1, 1238, 3, 0),
(13228, 100, 1, 122, 4, 0),
(13229, 100, 1, 1494, 5, 0),
(13230, 100, 1, 937, 6, 0),
(13231, 100, 1, 865, 7, 0),
(13232, 100, 1, 1455, 8, 0),
(13233, 100, 1, 767, 9, 1),
(13234, 100, 2, 2230, 1, 0),
(13235, 100, 2, 745, 2, 0),
(13236, 100, 2, 1255, 3, 0),
(13237, 100, 2, 2398, 4, 0),
(13238, 100, 2, 2226, 5, 0),
(13239, 100, 2, 632, 6, 0),
(13240, 100, 2, 804, 7, 0),
(13241, 100, 2, 760, 8, 1),
(13242, 100, 2, 312, 9, 0),
(13243, 100, 3, 108, 1, 0),
(13244, 100, 3, 2234, 2, 0),
(13245, 100, 3, 755, 3, 1),
(13246, 100, 3, 832, 4, 0),
(13247, 100, 3, 383, 5, 0),
(13248, 100, 3, 1476, 6, 0),
(13249, 100, 3, 2217, 7, 0),
(13250, 100, 3, 1272, 8, 0),
(13251, 100, 3, 545, 9, 0),
(13252, 100, 4, 2393, 1, 0),
(13253, 100, 4, 1726, 2, 0),
(13254, 100, 4, 762, 3, 1),
(13255, 100, 4, 1178, 4, 0),
(13256, 100, 4, 862, 5, 0),
(13257, 100, 4, 588, 6, 0),
(13258, 100, 4, 575, 7, 0),
(13259, 100, 4, 254, 8, 0),
(13260, 100, 4, 2035, 9, 0),
(13261, 101, 1, 1072, 1, 0),
(13262, 101, 1, 1277, 2, 1),
(13263, 101, 1, 1756, 3, 0),
(13264, 101, 1, 375, 4, 0),
(13265, 101, 1, 1873, 5, 0),
(13266, 101, 1, 1786, 6, 0),
(13267, 101, 1, 2154, 7, 0),
(13268, 101, 1, 2147, 8, 0),
(13269, 101, 1, 2176, 9, 0),
(13270, 101, 2, 1968, 1, 0),
(13271, 101, 2, 770, 2, 0),
(13272, 101, 2, 2078, 3, 0),
(13273, 101, 2, 1816, 4, 0),
(13274, 101, 2, 2360, 5, 0),
(13275, 101, 2, 167, 6, 0),
(13276, 101, 2, 999, 7, 1),
(13277, 101, 2, 2046, 8, 0),
(13278, 101, 2, 798, 9, 0),
(13279, 101, 3, 2032, 1, 0),
(13280, 101, 3, 845, 2, 0),
(13281, 101, 3, 1016, 3, 0),
(13282, 101, 3, 1687, 4, 0),
(13283, 101, 3, 2124, 5, 0),
(13284, 101, 3, 759, 6, 0),
(13285, 101, 3, 1006, 7, 1),
(13286, 101, 3, 377, 8, 0),
(13287, 101, 3, 1889, 9, 0),
(13288, 102, 1, 208, 1, 0),
(13289, 102, 1, 2389, 2, 0),
(13290, 102, 1, 1001, 3, 1),
(13291, 102, 1, 218, 4, 0),
(13292, 102, 1, 1419, 5, 0),
(13293, 102, 1, 395, 6, 0),
(13294, 102, 1, 2301, 7, 0),
(13295, 102, 1, 1230, 8, 0),
(13296, 102, 1, 1648, 9, 0),
(13297, 102, 2, 1480, 1, 0),
(13298, 102, 2, 1303, 2, 0),
(13299, 102, 2, 1590, 3, 0),
(13300, 102, 2, 1167, 4, 0),
[truncated: 640,146 more chars]
