# Supplementary material for: Facelock: familiarity-based graphical authentication
Source: PeerJ. 2014 Jun 24;2:e444. doi: 10.7717/peerj.444 (PMC4081289; doi:10.7717/peerj.444)
Supplement: Supplemental Information 3 [file peerj-02-444-s003.xlsx]

## Sheet: data
Subject No.	Sex	Age	one_1	one_2	one_3	one_4	1_Total	1_Hacked	two_1	two_2	two_3	two_4	2_Total	2_Hacked	three_1	three_2	three_3	three_4	3_Total	3_Hacked	four_1	four_2	four_3	four_4	4_Total	4_Hacked	five_1	five_2	five_3	five_4	5_Total	5_Hacked
1	f	31	0	0	1	0	1	0	1	1	1	1	4	1	1	0	1	1	3	0	0	0	0	0	0	0	0	0	1	0	1	0
2	f	22	0	0	0	0	0	0	0	1	1	0	2	0	0	0	0	1	1	0	0	1	0	1	2	0	1	0	0	0	1	0
3	f	23	0	0	0	0	0	0	0	1	1	0	2	0	0	1	0	0	1	0	0	0	0	0	0	0	1	0	0	1	2	0
4	m	22	0	0	0	1	1	0	0	1	0	0	1	0	0	0	0	1	1	0	1	0	0	0	1	0	0	1	0	1	2	0
5	f	25	1	0	0	1	2	0	0	0	1	0	1	0	0	0	0	1	1	0	0	0	1	0	1	0	0	0	0	1	1	0
6	m	24	0	0	0	0	0	0	0	0	1	1	2	0	0	0	1	0	1	0	0	0	0	0	0	0	0	1	0	1	2	0
7	f	23	0	0	0	1	1	0	0	1	1	0	2	0	0	0	1	0	1	0	1	0	0	1	2	0	0	0	1	0	1	0
8	f	22	0	1	1	0	2	0	0	0	1	1	2	0	0	0	1	1	2	0	1	1	0	0	2	0	0	0	0	1	1	0
9	f	24	0	0	0	0	0	0	0	0	1	1	2	0	0	0	1	1	2	0	0	1	0	0	1	0	0	0	1	1	2	0
10	f	23	0	0	0	0	0	0	1	0	1	0	2	0	0	0	0	0	0	0	0	1	0	0	1	0	1	0	1	0	2	0
11	f	34	0	0	0	1	1	0	1	0	1	1	3	0	0	0	1	1	2	0	0	0	0	0	0	0	1	0	0	1	2	0
12	f	36	0	0	1	0	1	0	1	0	1	1	3	0	0	0	1	1	2	0	0	0	1	0	1	0	0	1	0	0	1	0
13	f	22	0	0	1	1	2	0	1	1	1	0	3	0	0	0	1	0	1	0	1	0	0	0	1	0	1	0	0	0	1	0
14	f	21	0	0	1	1	2	0	0	0	1	0	1	0	0	0	0	0	0	0	0	0	0	0	0	0	0	0	0	0	0	0
15	f	23	0	0	0	0	0	0	1	0	1	0	2	0	0	0	1	0	1	0	0	0	0	0	0	0	0	0	0	0	0	0
16	f	23	0	0	0	0	0	0	1	0	1	0	2	0	0	0	0	1	1	0	1	0	0	0	1	0	0	0	0	0	0	0
17	m	27	0	0	0	1	1	0	1	0	1	1	3	0	0	0	1	1	2	0	0	0	0	0	0	0	0	1	0	1	2	0
18	m	31	0	0	0	0	0	0	1	0	0	1	2	0	0	0	1	1	2	0	0	0	1	0	1	0	0	1	1	0	2	0
19	f	30	0	0	1	1	2	0	0	1	1	0	2	0	0	0	1	1	2	0	0	0	0	0	0	0	0	0	0	0	0	0
20	f	26	0	0	0	1	1	0	0	1	1	1	3	0	0	0	1	0	1	0	0	0	0	0	0	0	0	0	1	0	1	0
21	f	22	0	1	0	1	2	0	1	1	1	1	4	1	0	0	1	1	2	0	0	0	1	1	2	0	1	1	0	0	2	0
22	f	26	0	0	0	1	1	0	0	1	1	1	3	0	0	0	0	1	1	0	0	1	0	1	2	0	0	0	0	1	1	0
23	m	35	1	1	1	0	3	0	1	0	1	0	2	0	0	0	0	0	0	0	0	0	0	0	0	0	0	0	0	0	0	0
24	f	21	1	0	0	1	2	0	1	1	1	0	3	0	0	0	0	1	1	0	0	0	0	0	0	0	0	0	0	0	0	0
25	f	22	0	1	0	1	2	0	0	1	0	0	1	0	0	1	1	0	2	0	0	0	0	0	0	0	0	0	0	0	0	0
26	f	22	1	1	0	1	3	0	0	1	1	0	2	0	0	0	0	0	0	0	0	0	0	0	0	0	0	0	0	0	0	0
27	m	23	0	0	0	1	1	0	1	1	1	0	3	0	0	0	0	0	0	0	0	0	0	0	0	0	0	0	0	1	1	0
28	f	23	0	0	0	0	0	0	0	1	1	0	2	0	0	0	1	0	1	0	0	0	0	0	0	0	0	0	0	0	0	0
29	f	30	0	1	0	1	2	0	0	0	1	1	2	0	0	0	1	1	2	0	0	1	0	0	1	0	0	0	0	1	1	0
30	f	23	0	0	1	1	2	0	1	1	1	1	4	1	1	0	0	1	2	0	1	1	0	0	2	0	1	0	1	1	3	0
31	f	26	0	1	1	0	2	0	1	1	1	0	3	0	0	1	0	0	1	0	0	1	0	0	1	0	0	1	0	0	1	0
32	f	29	0	1	0	0	1	0	1	0	1	0	2	0	0	0	1	1	2	0	1	0	0	1	2	0	0	0	1	0	1	0
